# Supplementary material for: Seven Shades of Grey: A Follow-Up Study on the Molecular Basis of Coat Colour in Indicine Grey Cattle Using Genome-Wide SNP Data
Source: Genes (Basel). 2022 Sep 7;13(9):1601. doi: 10.3390/genes13091601 (PMC9498432; doi:10.3390/genes13091601)
Supplement: Supplementary file 1 [file genes-13-01601-s001.zip]

Archive with 7 entries (6 files):
- genes-1766571-supplementary/Supplementary material/
- genes-1766571-supplementary/Supplementary material/Supplementary Figure S1.pdf
- genes-1766571-supplementary/Supplementary material/Supplementary Figure S2.pdf
- genes-1766571-supplementary/Supplementary material/Supplementary Table S1.xlsx
- genes-1766571-supplementary/Supplementary material/Supplementary Table S2.xlsx
- genes-1766571-supplementary/Supplementary material/Supplementary Table S3.xlsx
- genes-1766571-supplementary/Supplementary material/Supplementary Table S4.pdf
