# Supplementary material for: Seven Shades of Grey: A Follow-Up Study on the Molecular Basis of Coat Colour in Indicine Grey Cattle Using Genome-Wide SNP Data
Source: Genes (Basel). 2022 Sep 7;13(9):1601. doi: 10.3390/genes13091601 (PMC9498432; doi:10.3390/genes13091601)
Supplement: Supplementary file 1 [file genes-13-01601-s001.zip › genes-1766571-supplementary/Supplementary material/Supplementary Table S1.xlsx]

## Sheet: angus
Table S1. List of outlier SNPs detected using the top 1% Fst approach. Significant SNPs using the q-value approach are shown in red.
bhagnari - angus										dajal - angus										guzerat - angus										hariana - angus										hissar - angus
BTA	SNP name	position (bp)		prob	log10(PO)	qval	alpha	fst		BTA	SNP name	position (bp)		prob	log10(PO)	qval	alpha	fst		BTA	SNP name	position (bp)		prob	log10(PO)	qval	alpha	fst		BTA	SNP name	position (bp)		prob	log10(PO)	qval	alpha	fst		BTA	SNP name	position (bp)		prob	log10(PO)	qval	alpha	fst
2	ARS-BFGL-NGS-35948	71161113	2214	0.86617	0.81106	0.13383	1.5371	0.58044		2	ARS-BFGL-NGS-35948	71161113	2214	0.86837	0.81936	0.13153	1.5276	0.58006		11	Hapmap22874-BTA-153755	83168133	12082	0.46129	-0.067377	0.53871	0.78414	0.46046		1	ARS-BFGL-NGS-17305	52493772	471	0.4973	-0.0046914	0.49988	0.8741	0.51313		10	ARS-BFGL-NGS-108215	85085819	11084	0.82316	0.66792	0.17483	1.4676	0.57174
4	BTA-94736-no-rs	49414060	4308	0.86357	0.8014	0.13513	1.5227	0.57802		8	BTA-21730-no-rs	74336311	8915	0.86857	0.82012	0.13143	1.5274	0.57984		1	ARS-BFGL-NGS-13821	118127187	1100	0.45449	-0.079277	0.54284	0.78193	0.46011		20	BTA-115955-no-rs	18663206	18255	0.4943	-0.0099043	0.50176	0.86579	0.51202		15	Hapmap58710-rs29020911	66170427	15264	0.82396	0.67031	0.17371	1.4651	0.57154
1	BTB-00031129	61530474	564	0.85317	0.76422	0.14238	1.5176	0.57717		11	Hapmap54750-rs29013770	76579962	12012	0.86697	0.81407	0.13203	1.5259	0.57976		20	BTA-50707-no-rs	49149560	18548	0.45569	-0.077175	0.54151	0.78093	0.45983		15	Hapmap48533-BTA-95919	37856701	15019	0.5025	0.0043438	0.4963	0.86416	0.51166		17	ARS-BFGL-NGS-783	57572420	16647	0.82757	0.68118	0.16983	1.4584	0.57045
7	Hapmap33678-BTA-161179	92135559	8027	0.86097	0.79189	0.13653	1.5149	0.57681		21	ARS-BFGL-NGS-6192	34983051	19067	0.85557	0.7726	0.13967	1.5164	0.5778		3	BTB-00141391	86715849	3490	0.45189	-0.083834	0.54551	0.77297	0.45863		9	Hapmap43702-BTA-84086	69956436	9947	0.4985	-0.0026063	0.4996	0.86165	0.51134		15	Hapmap59089-rs29024353	65408389	15251	0.82316	0.66792	0.17483	1.4586	0.57032
28	BTA-104046-no-rs	23385803	22637	0.85697	0.77754	0.13863	1.5142	0.57669		5	Hapmap27803-BTA-66694	65095289	5534	0.85737	0.77896	0.13695	1.5127	0.57726		3	ARS-BFGL-NGS-43845	53661660	3168	0.44709	-0.092261	0.54946	0.77277	0.45845		13	ARS-BFGL-NGS-1120	54865583	13531	0.5013	0.0022588	0.4974	0.85982	0.51117		29	ARS-BFGL-NGS-41631	33593218	23157	0.82557	0.67512	0.17203	1.4565	0.57012
18	ARS-BFGL-NGS-28297	27051794	17105	0.85437	0.7684	0.14028	1.5132	0.57632		20	Hapmap25540-BTA-135353	65998486	18711	0.86597	0.81031	0.13253	1.5109	0.57688		12	Hapmap38372-BTA-106410	67073994	12825	0.45169	-0.084185	0.54586	0.77038	0.4582		21	ARS-BFGL-NGS-87431	12793997	18871	0.4989	-0.0019113	0.49915	0.86017	0.51116		26	ARS-BFGL-NGS-85679	51358645	21989	0.83277	0.6972	0.16723	1.4558	0.57008
7	ARS-BFGL-NGS-13798	43653110	7586	0.86317	0.79992	0.13569	1.5127	0.57623		14	Hapmap29973-BTA-129162	46264806	14340	0.85137	0.75801	0.14309	1.5092	0.57677		21	ARS-BFGL-NGS-6192	34983051	19067	0.44889	-0.089099	0.54799	0.77013	0.45818		5	Hapmap27803-BTA-66694	65095289	5534	0.5049	0.0085141	0.4951	0.85712	0.51075		4	ARS-BFGL-NGS-30249	28800179	4132	0.82737	0.68057	0.17077	1.4539	0.56977
4	BTB-01687779	80545103	4622	0.84997	0.75323	0.14512	1.5114	0.576		14	Hapmap31390-BTA-129087	33309894	14266	0.85577	0.77331	0.13928	1.5091	0.57658		14	ARS-BFGL-NGS-86714	54707270	14430	0.45109	-0.085238	0.54669	0.77018	0.45815		2	ARS-BFGL-NGS-87101	88462321	2334	0.4859	-0.024506	0.50693	0.85554	0.51049		18	ARS-BFGL-NGS-103662	52087186	17335	0.82537	0.67451	0.17247	1.4546	0.5697
19	BTB-01692321	28484744	17693	0.84937	0.75119	0.14561	1.5107	0.5756		1	BTB-00031129	61530474	564	0.85097	0.75664	0.14332	1.5087	0.57651		18	Hapmap60587-rs29022095	48505668	17303	0.44789	-0.090855	0.54886	0.76985	0.4581		10	BTA-109243-no-rs	33218475	10569	0.4929	-0.012337	0.50305	0.8556	0.51046		14	UA-IFASA-6356	20347849	14115	0.82316	0.66792	0.17483	1.4537	0.56957
15	Hapmap58710-rs29020911	66170427	15264	0.85357	0.76561	0.14149	1.5065	0.57515		22	UA-IFASA-6042	43595820	19815	0.85837	0.78253	0.13614	1.5062	0.57644		1	ARS-BFGL-BAC-16299	25471181	219	0.45309	-0.08173	0.54386	0.7695	0.45804		15	Hapmap27259-BTA-67640	4039184	14708	0.4927	-0.012685	0.5032	0.85492	0.51036		1	ARS-BFGL-NGS-17305	52493772	471	0.82496	0.67331	0.17283	1.4534	0.56949
21	ARS-BFGL-NGS-6192	34983051	19067	0.85377	0.76631	0.14094	1.5058	0.57514		2	Hapmap52382-rs29019574	37584534	1907	0.85597	0.77401	0.13883	1.5088	0.57644		1	ARS-BFGL-BAC-13059	1760113	19	0.44569	-0.094721	0.55004	0.76779	0.45789		15	ARS-BFGL-NGS-34342	28998023	14917	0.4937	-0.010947	0.50236	0.85388	0.51033		8	Hapmap25842-BTA-146062	87859949	9063	0.82376	0.66971	0.17394	1.4524	0.56923
4	Hapmap25788-BTA-123085	30890614	4151	0.85517	0.7712	0.13951	1.5062	0.57512		1	ARS-BFGL-NGS-13821	118127187	1100	0.85297	0.76353	0.14145	1.505	0.57578		15	ARS-BFGL-NGS-90546	47135215	15099	0.45229	-0.083133	0.54508	0.76746	0.45779		20	Hapmap25540-BTA-135353	65998486	18711	0.4931	-0.01199	0.50288	0.853	0.51022		8	BTA-21730-no-rs	74336311	8915	0.82176	0.66375	0.17516	1.4482	0.56871
3	Hapmap59143-ss46526687	21489190	2911	0.84577	0.73908	0.14814	1.5035	0.57453		13	ARS-BFGL-NGS-76148	54829615	13530	0.85237	0.76146	0.14232	1.503	0.57568		17	Hapmap53106-rs29017719	71610886	16811	0.45109	-0.085238	0.54669	0.76779	0.45772		29	Hapmap47072-BTA-66156	48224534	23288	0.4953	-0.0081666	0.50082	0.85124	0.50992		18	UA-IFASA-9215	46641574	17280	0.82156	0.66316	0.17533	1.4486	0.5687
1	BTA-92181-no-rs	61540639	565	0.85237	0.76146	0.14278	1.4998	0.57416		13	Hapmap31057-BTA-115291	20457510	13191	0.84417	0.73377	0.14596	1.5038	0.57561		19	ARS-BFGL-NGS-34770	21145204	17626	0.45009	-0.086992	0.54735	0.76707	0.45768		22	BTA-54431-no-rs	38902715	19763	0.4987	-0.0022588	0.49939	0.85161	0.50991		11	Hapmap40665-BTA-119811	82726422	12075	0.81816	0.65316	0.17704	1.4463	0.5684
4	ARS-BFGL-NGS-30249	28800179	4132	0.85177	0.75939	0.14317	1.4995	0.57412		10	BTB-00433469	69862924	10958	0.85537	0.7719	0.14003	1.5025	0.57556		1	BTB-00028484	59852828	541	0.44389	-0.097887	0.5512	0.7662	0.45753		12	Hapmap25509-BTA-126632	28275938	12485	0.4969	-0.0053864	0.50054	0.85104	0.50989		12	Hapmap25509-BTA-126632	28275938	12485	0.82657	0.67814	0.17143	1.4457	0.56819
1	ARS-BFGL-BAC-14930	1782724	20	0.84757	0.7451	0.14697	1.4997	0.57406		14	Hapmap40120-BTA-34288	24787245	14159	0.85317	0.76422	0.14112	1.5022	0.57554		13	Hapmap38101-BTA-24198	11879234	13110	0.44529	-0.095425	0.55019	0.7662	0.45751		11	Hapmap50540-BTA-101086	7460663	11373	0.4923	-0.01338	0.50336	0.85017	0.50968		15	Hapmap47270-BTA-36334	32272973	14958	0.81976	0.65785	0.17618	1.4435	0.568
15	Hapmap59089-rs29024353	65408389	15251	0.85737	0.77896	0.13775	1.4983	0.57393		2	Hapmap40749-BTA-47991	71185300	2215	0.85157	0.7587	0.14285	1.5013	0.57525		1	ARS-BFGL-BAC-7317	1983902	23	0.44509	-0.095776	0.55034	0.76504	0.45734		26	ARS-BFGL-NGS-86889	50817833	21984	0.5017	0.0029538	0.49697	0.84989	0.50962		14	Hapmap46986-BTA-34282	25307116	14164	0.82436	0.67151	0.17346	1.4449	0.56791
8	BTB-01429039	112571608	9320	0.85137	0.75801	0.14354	1.4966	0.57344		14	BTB-01530778	24482969	14156	0.85417	0.7677	0.14041	1.4994	0.57501		13	ARS-BFGL-NGS-19638	35974760	13329	0.44729	-0.091909	0.54932	0.7642	0.45729		4	BTA-94736-no-rs	49414060	4308	0.4919	-0.014075	0.50367	0.8496	0.5096		6	ARS-BFGL-NGS-10082	27284785	6272	0.82436	0.67151	0.17346	1.4428	0.56781
15	BTB-02028015	79115985	15389	0.84957	0.75186	0.14537	1.4967	0.57341		8	ARS-BFGL-NGS-69264	56213886	8749	0.84997	0.75323	0.14439	1.4995	0.57488		11	ARS-BFGL-NGS-14899	7214239	11368	0.44929	-0.088396	0.54758	0.76436	0.45726		5	ARS-BFGL-NGS-93819	105018618	5847	0.4995	-0.00086876	0.49802	0.8486	0.50953		18	Hapmap60587-rs29022095	48505668	17303	0.81856	0.65433	0.17686	1.4427	0.5678
28	ARS-BFGL-NGS-107358	29084057	22694	0.85317	0.76422	0.14238	1.4958	0.57326		13	ARS-BFGL-NGS-1120	54865583	13531	0.85397	0.767	0.14077	1.4996	0.57486		20	ARS-BFGL-NGS-102542	68197886	18733	0.44889	-0.089099	0.54799	0.76392	0.45721		13	ARS-BFGL-NGS-76148	54829615	13530	0.4907	-0.016161	0.5044	0.84867	0.50953		24	Hapmap22882-BTA-161137	25108538	20701	0.81956	0.65726	0.17635	1.4426	0.56773
19	ARS-BFGL-NGS-34770	21145204	17626	0.84697	0.74309	0.14717	1.4951	0.57324		12	Hapmap25509-BTA-126632	28275938	12485	0.85637	0.77542	0.13769	1.4987	0.57467		14	ARS-BFGL-NGS-104836	13023286	14035	0.44429	-0.097184	0.55064	0.76336	0.4572		21	ARS-BFGL-NGS-6192	34983051	19067	0.4921	-0.013728	0.50352	0.84829	0.5095		14	Hapmap29973-BTA-129162	46264806	14340	0.82036	0.65961	0.176	1.4424	0.56762
2	ARS-BFGL-NGS-87101	88462321	2334	0.84777	0.74578	0.14654	1.4938	0.57299		18	Hapmap60587-rs29022095	48505668	17303	0.84777	0.74578	0.14484	1.4967	0.57456		2	BTB-00088458	33986797	1872	0.45049	-0.08629	0.54693	0.76446	0.45717		3	BTB-01509081	76797698	3381	0.4971	-0.0050389	0.50035	0.8481	0.50943		21	ARS-BFGL-NGS-6192	34983051	19067	0.81636	0.64792	0.17742	1.4419	0.56756
8	ARS-BFGL-NGS-69264	56213886	8749	0.84617	0.74041	0.14777	1.494	0.57297		3	Hapmap59143-ss46526687	21489190	2911	0.85177	0.75939	0.14259	1.4966	0.57454		11	BTB-00470332	27519615	11608	0.44589	-0.09437	0.5499	0.76287	0.45712		9	ARS-BFGL-NGS-39615	65508867	9918	0.4949	-0.0088617	0.50131	0.84743	0.50941		1	ARS-BFGL-BAC-7317	1983902	23	0.82276	0.66672	0.17498	1.4401	0.56735
13	ARS-BFGL-NGS-25698	79991041	13803	0.84797	0.74645	0.14632	1.4936	0.57294		27	BTA-62621-no-rs	24658347	22232	0.84477	0.73576	0.14568	1.4964	0.57443		15	ARS-BFGL-NGS-9407	2801109	14701	0.44609	-0.094018	0.54975	0.76363	0.45707		27	BTA-62762-no-rs	33652270	22320	0.4971	-0.0050389	0.50035	0.84809	0.50938		29	Hapmap23993-BTA-140467	15902913	22996	0.81916	0.65609	0.17652	1.4398	0.56719
10	BTB-00433469	69862924	10958	0.84997	0.75323	0.14512	1.4925	0.57292		19	ARS-BFGL-NGS-37715	27491890	17687	0.85077	0.75596	0.14355	1.496	0.57437		7	Hapmap33678-BTA-161179	92135559	8027	0.44809	-0.090504	0.54871	0.76237	0.45705		4	Hapmap33386-BTA-155833	23116321	4075	0.4885	-0.019985	0.50574	0.84791	0.50937		4	BTA-94736-no-rs	49414060	4308	0.82136	0.66257	0.1755	1.436	0.56685
11	BTB-00470332	27519615	11608	0.84757	0.7451	0.14697	1.4923	0.57277		19	BTB-01692321	28484744	17693	0.85237	0.76146	0.14232	1.495	0.5743		13	ARS-BFGL-NGS-16424	8386291	13095	0.44389	-0.097887	0.5512	0.76354	0.45705		7	Hapmap33678-BTA-161179	92135559	8027	0.4989	-0.0019113	0.49915	0.84712	0.50926		14	Hapmap31390-BTA-129087	33309894	14266	0.82336	0.66851	0.17417	1.4366	0.56676
8	BTA-21730-no-rs	74336311	8915	0.84877	0.74915	0.14608	1.4933	0.5727		11	Hapmap40665-BTA-119811	82726422	12075	0.85977	0.78755	0.13407	1.4954	0.57424		23	ARS-BFGL-NGS-82606	22477558	20203	0.44489	-0.096128	0.55049	0.76262	0.45698		10	ARS-BFGL-NGS-108215	85085819	11084	0.4903	-0.016856	0.50481	0.84528	0.50901		11	Hapmap50540-BTA-101086	7460663	11373	0.82316	0.66792	0.17483	1.4364	0.56665
18	Hapmap60587-rs29022095	48505668	17303	0.84377	0.73246	0.14854	1.4899	0.57249		1	BTA-92181-no-rs	61540639	565	0.84997	0.75323	0.14439	1.4942	0.57404		2	Hapmap40749-BTA-47991	71185300	2215	0.45009	-0.086992	0.54735	0.76204	0.45689		29	Hapmap23993-BTA-140467	15902913	22996	0.4881	-0.02068	0.50588	0.84559	0.50899		24	ARS-BFGL-NGS-52760	26312936	20713	0.82076	0.66079	0.17584	1.4357	0.56665
1	ARS-BFGL-BAC-7317	1983902	23	0.84677	0.74242	0.14738	1.4888	0.57219		29	Hapmap47072-BTA-66156	48224534	23288	0.85257	0.76215	0.14177	1.4915	0.5736		12	Hapmap25509-BTA-126632	28275938	12485	0.44749	-0.091558	0.54902	0.76179	0.45689		3	Hapmap59143-ss46526687	21489190	2911	0.4891	-0.018942	0.50547	0.84325	0.50868		29	Hapmap47072-BTA-66156	48224534	23288	0.82076	0.66079	0.17584	1.4343	0.56655
10	ARS-BFGL-NGS-108215	85085819	11084	0.85017	0.75391	0.14425	1.4888	0.57216		11	ARS-BFGL-NGS-36923	46967507	11776	0.84577	0.73908	0.14513	1.4914	0.57349		19	ARS-BFGL-NGS-37715	27491890	17687	0.45109	-0.085238	0.54669	0.76166	0.45684		2	ARS-BFGL-NGS-27023	134738023	2733	0.4951	-0.0085141	0.50108	0.84246	0.50867		19	BTB-01692321	28484744	17693	0.80836	0.62512	0.17943	1.4347	0.56651
18	UA-IFASA-9215	46641574	17280	0.85057	0.75527	0.1439	1.4867	0.57183		24	Hapmap50297-BTA-26520	36244045	20829	0.85057	0.75527	0.14377	1.4905	0.57345		13	ARS-BFGL-NGS-76148	54829615	13530	0.44229	-0.1007	0.55288	0.76229	0.4568		13	ARS-BFGL-NGS-25698	79991041	13803	0.4941	-0.010252	0.50197	0.84253	0.50861		11	ARS-BFGL-NGS-14899	7214239	11368	0.81756	0.65141	0.17722	1.4341	0.56626
2	Hapmap40749-BTA-47991	71185300	2215	0.84597	0.73975	0.14796	1.4871	0.57171		24	ARS-BFGL-BAC-28286	37791212	20849	0.85017	0.75391	0.14399	1.4887	0.5732		1	ARS-BFGL-NGS-17305	52493772	471	0.44009	-0.10458	0.5542	0.758	0.45631		15	ARS-BFGL-NGS-65997	39291329	15029	0.4861	-0.024158	0.5068	0.84147	0.50853		21	BTB-00819524	41885781	19133	0.81376	0.64043	0.17812	1.4323	0.56599
7	ARS-BFGL-NGS-65574	85737117	7979	0.84997	0.75323	0.14512	1.4818	0.5711		2	Hapmap39412-BTA-48779	13709935	1631	0.84317	0.73048	0.14626	1.491	0.57316		13	ARS-BFGL-NGS-95285	63096370	13619	0.44829	-0.090152	0.54837	0.75644	0.45603		20	Hapmap49104-BTA-27856	2265566	18073	0.4821	-0.031115	0.50937	0.8414	0.50844		13	ARS-BFGL-NGS-19638	35974760	13329	0.81876	0.65491	0.17669	1.4311	0.56587
12	Hapmap25509-BTA-126632	28275938	12485	0.84657	0.74175	0.14757	1.4812	0.57093		4	BTA-94736-no-rs	49414060	4308	0.85617	0.77471	0.13831	1.4892	0.5731		2	ARS-BFGL-NGS-35948	71161113	2214	0.44089	-0.10317	0.55347	0.75665	0.45597		1	BTA-15152-rs29026517	5776974	71	0.4875	-0.021724	0.5064	0.84096	0.50841		1	Hapmap31069-BTA-124454	98552740	926	0.81616	0.64734	0.17762	1.4284	0.56525
4	Hapmap33386-BTA-155833	23116321	4075	0.84197	0.72655	0.1488	1.4786	0.57036		8	Hapmap25842-BTA-146062	87859949	9063	0.85897	0.78467	0.13523	1.4881	0.57306		24	ARS-BFGL-NGS-52760	26312936	20713	0.44309	-0.099296	0.55183	0.75586	0.45592		19	BTB-01692321	28484744	17693	0.4913	-0.015118	0.50411	0.84041	0.5084		1	ARS-BFGL-BAC-14930	1782724	20	0.81396	0.641	0.17788	1.4265	0.56493
19	ARS-BFGL-NGS-37715	27491890	17687	0.84557	0.73841	0.14832	1.4777	0.57033		24	Hapmap22882-BTA-161137	25108538	20701	0.84557	0.73841	0.1454	1.484	0.57204		1	BTB-00031129	61530474	564	0.43589	-0.11199	0.55655	0.75636	0.45588		8	ARS-BFGL-NGS-69264	56213886	8749	0.4903	-0.016856	0.50481	0.84089	0.50836		11	ARS-BFGL-NGS-36923	46967507	11776	0.80836	0.62512	0.17943	1.4151	0.56305
4	Hapmap33251-BTA-160264	69693905	4514	0.84877	0.74915	0.14608	1.4765	0.5702		14	UA-IFASA-6233	10090807	13986	0.84137	0.7246	0.14686	1.4817	0.57189		23	ARS-BFGL-NGS-20503	13267795	20112	0.44729	-0.091909	0.54932	0.75558	0.45583		21	BTB-00819524	41885781	19133	0.4931	-0.01199	0.50288	0.83976	0.5082		28	ARS-BFGL-NGS-107358	29084057	22694	0.81096	0.63245	0.17844	1.4133	0.56275
15	Hapmap47270-BTA-36334	32272973	14958	0.84177	0.7259	0.14905	1.4738	0.56948		14	UA-IFASA-6356	20347849	14115	0.84897	0.74983	0.1446	1.4789	0.57136		27	BTA-23660-no-rs	31721442	22302	0.44029	-0.10423	0.55402	0.75529	0.45583		12	Hapmap48111-BTA-88515	50376022	12650	0.4917	-0.014423	0.50396	0.8388	0.50815		24	Hapmap50297-BTA-26520	36244045	20829	0.81016	0.63019	0.17875	1.4114	0.56245
4	BTB-00172924	30732178	4148	0.83217	0.69533	0.14953	1.4568	0.56666		14	Hapmap46986-BTA-34282	25307116	14164	0.84257	0.72851	0.14655	1.4741	0.57055		13	Hapmap25802-BTA-128101	15088689	13136	0.44289	-0.099648	0.55206	0.75448	0.4558		15	Hapmap58710-rs29020911	66170427	15264	0.4891	-0.018942	0.50547	0.83815	0.5081		7	ARS-BFGL-NGS-84202	55345542	7678	0.46169	-0.066678	0.22809	0.70416	0.44113
1	ARS-BFGL-BAC-16299	25471181	219	0.82637	0.67754	0.15013	1.4388	0.56326		23	ARS-BFGL-NGS-42704	9244678	20071	0.5105	0.018247	0.16357	0.77394	0.44835		11	Hapmap40665-BTA-119811	82726422	12075	0.44069	-0.10352	0.55376	0.75499	0.45577		1	ARS-BFGL-NGS-13821	118127187	1100	0.4991	-0.0015638	0.4985	0.83828	0.50809		3	BTB-00157794	114672300	3804	0.46389	-0.062834	0.20542	0.7006	0.44052
3	BTB-00157794	114672300	3804	0.5073	0.012685	0.16639	0.7696	0.44719		18	Hapmap48331-BTA-42464	13305495	16975	0.5097	0.016856	0.17135	0.77289	0.44822		11	Hapmap54750-rs29013770	76579962	12012	0.43989	-0.10493	0.55445	0.75456	0.45566		10	DPI-8	5654720	10322	0.4905	-0.016508	0.50454	0.83903	0.50808		1	BTA-49368-no-rs	121093829	1125	0.46169	-0.066678	0.22809	0.69821	0.44015
26	ARS-BFGL-NGS-18194	24575207	21732	0.5097	0.016856	0.15843	0.76894	0.44709		5	ARS-BFGL-NGS-12528	56515069	5484	0.5107	0.018594	0.15542	0.77198	0.44804		1	BTA-89689-no-rs	42570535	371	0.44369	-0.098239	0.55158	0.7544	0.45564		2	ARS-BFGL-NGS-5680	80666057	2306	0.4885	-0.019985	0.50574	0.83863	0.50808		11	ARS-BFGL-NGS-6104	104456040	12244	0.46269	-0.06493	0.21332	0.69725	0.44004
3	Hapmap48983-BTA-100103	104371879	3704	0.4977	-0.0039963	0.2019	0.76063	0.44555		5	Hapmap24085-BTA-143102	46364432	5436	0.4993	-0.0012163	0.21207	0.76589	0.44694		14	Hapmap46986-BTA-34282	25307116	14164	0.44049	-0.10388	0.55394	0.75472	0.45564		16	Hapmap27900-BTA-38864	40425388	15752	0.4935	-0.011295	0.50254	0.83722	0.50795		17	BTB-02011105	46757291	16564	0.46549	-0.06004	0.19715	0.69234	0.43909
5	ARS-BFGL-NGS-12528	56515069	5484	0.5055	0.0095568	0.17402	0.75933	0.44546		15	ARS-BFGL-NGS-41765	63966654	15239	0.5077	0.01338	0.17881	0.76521	0.44691		14	UA-IFASA-6356	20347849	14115	0.44209	-0.10106	0.55298	0.75343	0.45557		26	ARS-BFGL-NGS-85813	12972133	21620	0.4909	-0.015813	0.50425	0.83549	0.50771		24	BTB-00885964	31457933	20774	0.46689	-0.057596	0.1885	0.69164	0.43893
4	ARS-BFGL-NGS-35354	55746256	4371	0.4971	-0.0050389	0.20817	0.75679	0.4449		3	BTB-00157794	114672300	3804	0.5067	0.011642	0.18596	0.76426	0.44666		3	ARS-BFGL-NGS-20008	85520539	3477	0.43609	-0.11164	0.55639	0.75391	0.45557		12	Hapmap38372-BTA-106410	67073994	12825	0.4901	-0.017204	0.50494	0.83605	0.5077		2	ARS-BFGL-NGS-91327	12533969	1623	0.45769	-0.073673	0.25997	0.68749	0.43826
1	BTB-01777594	82059960	767	0.4943	-0.0099043	0.21424	0.7527	0.44415		24	BTA-58423-no-rs	55284787	20996	0.4963	-0.006429	0.23439	0.75645	0.44529		5	Hapmap27803-BTA-66694	65095289	5534	0.44369	-0.098239	0.55158	0.75224	0.4554		8	BTB-01276600	3859393	8238	0.4845	-0.02694	0.50798	0.83586	0.5077		23	BTB-00873468	47651737	20434	0.45949	-0.070524	0.24799	0.6852	0.43782
1	BTA-49368-no-rs	121093829	1125	0.4979	-0.0036488	0.19537	0.7502	0.44385		11	ARS-BFGL-NGS-5488	25837168	11594	0.5035	0.0060814	0.19286	0.75506	0.4451		11	ARS-BFGL-NGS-36923	46967507	11776	0.44169	-0.10176	0.55307	0.75292	0.4554		1	BTA-92181-no-rs	61540639	565	0.4831	-0.029375	0.50863	0.83528	0.50764		1	ARS-BFGL-NGS-36767	10776728	114	0.45229	-0.083133	0.30006	0.68411	0.43762
24	BTA-111854-no-rs	26634972	20717	0.4997	-0.00052126	0.18143	0.74899	0.44358		7	Hapmap24150-BTA-145103	52224595	7657	0.4927	-0.012685	0.25382	0.75507	0.44507		2	ARS-BFGL-NGS-87101	88462321	2334	0.44809	-0.090504	0.54871	0.75267	0.45538		2	BTB-01332453	67407561	2180	0.4797	-0.035291	0.51056	0.83409	0.5075		18	Hapmap48331-BTA-42464	13305495	16975	0.46049	-0.068776	0.24163	0.68289	0.43754
18	Hapmap48331-BTA-42464	13305495	16975	0.4983	-0.0029538	0.18855	0.74596	0.44309		16	ARS-BFGL-NGS-64018	44991382	15781	0.4983	-0.0029538	0.22364	0.75446	0.44491		1	Hapmap31069-BTA-124454	98552740	926	0.44849	-0.089801	0.54819	0.75228	0.45537		7	BTB-00598959	87359924	7994	0.4841	-0.027636	0.5081	0.83403	0.50736		11	ARS-BFGL-NGS-5488	25837168	11594	0.45229	-0.083133	0.30006	0.68204	0.43734
5	ARS-USMARC-226	101345410	5823	0.4903	-0.016856	0.24633	0.74489	0.44287		23	Hapmap58661-rs29014446	18264611	20165	0.4979	-0.0036488	0.2291	0.75272	0.44463		7	ARS-BFGL-NGS-65574	85737117	7979	0.43869	-0.10705	0.55519	0.75134	0.45521		2	ARS-BFGL-NGS-35948	71161113	2214	0.4847	-0.026592	0.5076	0.8331	0.50733		12	ARS-BFGL-NGS-39236	68784880	12844	0.45149	-0.084536	0.30848	0.6821	0.43731
24	BTA-58423-no-rs	55284787	20996	0.4857	-0.024853	0.26855	0.74291	0.44241		24	BTB-00885964	31457933	20774	0.4929	-0.012337	0.24921	0.75173	0.44445		3	BTB-01509081	76797698	3381	0.45269	-0.082432	0.54455	0.74981	0.45505		3	INRA-533	19860064	2905	0.4855	-0.025201	0.50707	0.83236	0.50718		21	BTA-93299-no-rs	48062756	19184	0.44969	-0.087694	0.32015	0.68033	0.43689
18	BTA-43458-no-rs	53333566	17349	0.4917	-0.014423	0.23117	0.74117	0.44214		14	Hapmap49582-BTA-35282	66907798	14553	0.5007	0.0012163	0.19952	0.75161	0.4444		13	ARS-BFGL-NGS-1120	54865583	13531	0.44069	-0.10352	0.55376	0.74956	0.45498		27	BTA-23660-no-rs	31721442	22302	0.4945	-0.0095568	0.50154	0.83156	0.50711		28	ARS-BFGL-NGS-60192	25609489	22656	0.46069	-0.068426	0.23501	0.67901	0.43684
3	ARS-BFGL-NGS-40609	106963577	3726	0.4923	-0.01338	0.22574	0.7401	0.44207		29	ARS-BFGL-NGS-98534	31061295	23130	0.4949	-0.0088617	0.23949	0.74934	0.44402		1	Hapmap53592-rs29009975	2799458	33	0.44049	-0.10388	0.55394	0.75064	0.45496		24	Hapmap23074-BTA-138067	61109709	21050	0.4831	-0.029375	0.50863	0.83157	0.50704		7	BTA-28988-no-rs	39087132	7536	0.45369	-0.080679	0.29105	0.67638	0.4364
10	ARS-BFGL-NGS-100945	28576348	10520	0.4909	-0.015813	0.24146	0.73878	0.4417		1	ARS-BFGL-NGS-16536	151379106	1424	0.4995	-0.00086876	0.20593	0.74626	0.44362		26	ARS-BFGL-NGS-92931	44626729	21941	0.44409	-0.097536	0.55093	0.74977	0.45494		4	Hapmap25788-BTA-123085	30890614	4151	0.4853	-0.025549	0.50746	0.83111	0.50703		25	Hapmap36042-SCAFFOLD31537_3371	3055650	21092	0.45649	-0.075774	0.26564	0.67678	0.43634
16	BTA-38910-no-rs	46509837	15790	0.4915	-0.01477	0.23641	0.73763	0.44163		2	BTA-46592-no-rs	43131830	1958	0.4987	-0.0022588	0.21797	0.74625	0.44346		1	ARS-BFGL-NGS-62826	1436503	17	0.43929	-0.10599	0.55471	0.74895	0.45493		13	Hapmap40517-BTA-33731	73782308	13742	0.4827	-0.030071	0.50876	0.83134	0.50703		5	ARS-USMARC-226	101345410	5823	0.45509	-0.078226	0.28143	0.67574	0.43626
1	ARS-BFGL-NGS-36767	10776728	114	0.4927	-0.012685	0.2201	0.7373	0.44159		4	Hapmap40772-BTA-61438	54446327	4357	0.4875	-0.021724	0.29914	0.74635	0.44338		11	Hapmap50540-BTA-101086	7460663	11373	0.44369	-0.098239	0.55158	0.74973	0.45483		2	Hapmap40749-BTA-47991	71185300	2215	0.4939	-0.010599	0.50217	0.83044	0.50699		22	BTB-00851968	50993959	19891	0.45509	-0.078226	0.28143	0.67473	0.43614
11	ARS-BFGL-NGS-6104	104456040	12244	0.4757	-0.042255	0.27674	0.736	0.44126		7	ARS-BFGL-NGS-84202	55345542	7678	0.4867	-0.023115	0.30224	0.74253	0.44282		10	BTB-00433418	69990962	10960	0.44269	-0.1	0.55239	0.74889	0.45482		24	Hapmap50297-BTA-26520	36244045	20829	0.4895	-0.018247	0.50521	0.83029	0.50693		1	BTB-01777594	82059960	767	0.45089	-0.085588	0.31249	0.67524	0.43609
2	Hapmap42418-BTA-108690	53045574	2034	0.4861	-0.024158	0.26439	0.73576	0.44119		22	BTB-00851968	50993959	19891	0.4925	-0.013032	0.25827	0.74153	0.44271		4	BTA-94736-no-rs	49414060	4308	0.44689	-0.092612	0.54959	0.74842	0.45477		8	Hapmap25842-BTA-146062	87859949	9063	0.4823	-0.030767	0.50913	0.83028	0.50688		2	Hapmap59045-rs29026016	28283672	1796	0.45909	-0.071224	0.25409	0.67449	0.43604
4	Hapmap40772-BTA-61438	54446327	4357	0.4861	-0.024158	0.26439	0.73251	0.44072		2	Hapmap59045-rs29026016	28283672	1796	0.4877	-0.021376	0.29267	0.74075	0.44244		11	ARS-BFGL-NGS-101857	27587137	11609	0.44269	-0.1	0.55239	0.74882	0.45476		15	Hapmap59089-rs29024353	65408389	15251	0.4897	-0.017899	0.50508	0.82897	0.50671		24	ARS-BFGL-NGS-98596	51731744	20970	0.44789	-0.090855	0.32737	0.67282	0.43571
28	ARS-BFGL-NGS-60192	25609489	22656	0.4873	-0.022071	0.25563	0.73199	0.44056		1	BTA-49368-no-rs	121093829	1125	0.4899	-0.017551	0.27475	0.74077	0.4424		10	ARS-BFGL-NGS-107048	18395377	10444	0.43249	-0.118	0.5578	0.75023	0.45475		2	Hapmap31810-BTA-155140	53330902	2038	0.4877	-0.021376	0.50601	0.82819	0.50669		4	Hapmap40772-BTA-61438	54446327	4357	0.45189	-0.083834	0.30434	0.67084	0.43537
3	ARS-BFGL-NGS-83416	109542930	3756	0.4901	-0.017204	0.25104	0.72947	0.44019		3	Hapmap48983-BTA-100103	104371879	3704	0.4903	-0.016856	0.27083	0.73953	0.44238		3	ARS-BFGL-NGS-2985	57283356	3187	0.43909	-0.10634	0.55495	0.74797	0.45469		1	BTA-89689-no-rs	42570535	371	0.4869	-0.022767	0.50666	0.82859	0.50669		18	ARS-BFGL-NGS-57914	43726997	17257	0.44929	-0.088396	0.32381	0.67003	0.43523
7	ARS-BFGL-NGS-84202	55345542	7678	0.4793	-0.035987	0.27268	0.72198	0.43886		11	ARS-BFGL-NGS-6104	104456040	12244	0.4875	-0.021724	0.29914	0.73892	0.4422		5	ARS-BFGL-NGS-72491	62882624	5520	0.43629	-0.11129	0.55622	0.74815	0.45467		9	BTA-90471-no-rs	29698883	9582	0.4819	-0.031463	0.50949	0.8278	0.50661		5	ARS-BFGL-NGS-12528	56515069	5484	0.45609	-0.076474	0.2711	0.66949	0.4351
15	Hapmap55177-rs29024436	54558563	15149	0.35547	-0.25844	0.28822	0.50861	0.40136		28	ARS-BFGL-NGS-60192	25609489	22656	0.4905	-0.016508	0.26678	0.73839	0.44215		15	Hapmap58710-rs29020911	66170427	15264	0.44249	-0.10035	0.55259	0.74764	0.45465		14	Hapmap46986-BTA-34282	25307116	14164	0.4869	-0.022767	0.50666	0.82803	0.50659		24	BTA-58423-no-rs	55284787	20996	0.44689	-0.092612	0.33085	0.6675	0.43478
4	BTB-00366265	52265400	4336	0.35647	-0.25654	0.28256	0.5035	0.40046		4	ARS-BFGL-NGS-35354	55746256	4371	0.4895	-0.018247	0.28223	0.73733	0.44198		8	BTB-01429039	112571608	9320	0.43929	-0.10599	0.55471	0.74775	0.45461		2	BTB-00092817	32520300	1858	0.4845	-0.02694	0.50798	0.82896	0.50659		16	BTA-100038-no-rs	40223873	15749	0.44249	-0.10035	0.34983	0.66734	0.43477
4	BTA-106667-no-rs	68431204	4499	0.35367	-0.26185	0.29905	0.49965	0.39984		13	BTB-00525367	47915618	13468	0.4909	-0.015813	0.26259	0.7367	0.44196		27	ARS-BFGL-NGS-44464	40378667	22399	0.43469	-0.11411	0.55681	0.7488	0.45461		28	ARS-BFGL-NGS-107358	29084057	22694	0.4817	-0.031811	0.50972	0.82724	0.50653		21	BTA-52470-no-rs	48939326	19197	0.44369	-0.098239	0.34381	0.66648	0.43463
28	Hapmap56853-rs29009882	25726782	22657	0.35087	-0.26719	0.32367	0.49607	0.39926		24	BTA-111854-no-rs	26634972	20717	0.4897	-0.017899	0.27855	0.7349	0.44152		9	Hapmap27874-BTA-146513	53871363	9784	0.44409	-0.097536	0.55093	0.74758	0.4546		1	ARS-BFGL-BAC-14930	1782724	20	0.4791	-0.036335	0.51069	0.8274	0.50652		4	ARS-BFGL-NGS-35354	55746256	4371	0.45409	-0.079978	0.28633	0.66568	0.43451
5	BTA-74076-no-rs	76019053	5630	0.35507	-0.2592	0.29371	0.4956	0.39904		1	ARS-BFGL-NGS-36767	10776728	114	0.4937	-0.010947	0.24443	0.73418	0.44143		4	Hapmap33251-BTA-160264	69693905	4514	0.44069	-0.10352	0.55376	0.74729	0.45458		9	BTB-00398162	65480675	9917	0.4831	-0.029375	0.50863	0.82625	0.50634		14	Hapmap49582-BTA-35282	66907798	14553	0.44669	-0.092963	0.33422	0.66567	0.43448
26	ARS-BFGL-NGS-40939	36478953	21862	0.34907	-0.27062	0.353	0.49504	0.39902		7	Hapmap41971-BTA-79077	51021369	7654	0.4863	-0.02381	0.30526	0.73401	0.44123		14	UA-IFASA-6233	10090807	13986	0.44129	-0.10247	0.55317	0.74645	0.45443		14	Hapmap29973-BTA-129162	46264806	14340	0.4875	-0.021724	0.5064	0.82591	0.50629		3	Hapmap55103-rs29011390	74744528	3358	0.44649	-0.093315	0.33749	0.6647	0.43436
7	ARS-BFGL-NGS-81749	39658828	7542	0.34907	-0.27062	0.353	0.49422	0.39883		5	Hapmap39353-BTA-73120	27777281	5280	0.4887	-0.019637	0.28581	0.73243	0.44109		9	ARS-BFGL-NGS-45135	7745901	9377	0.43609	-0.11164	0.55639	0.7454	0.45433		24	ARS-BFGL-NGS-52760	26312936	20713	0.4809	-0.033203	0.50996	0.82494	0.5062		20	Hapmap56909-rs29019643	3767554	18086	0.45029	-0.086641	0.31637	0.66539	0.4343
2	ARS-BFGL-NGS-12749	4921527	1558	0.35167	-0.26566	0.30932	0.49385	0.39881		22	ARS-BFGL-NGS-105963	35413050	19734	0.4877	-0.021376	0.29267	0.73081	0.44083		1	ARS-BFGL-NGS-46591	22863734	185	0.43369	-0.11588	0.55725	0.74581	0.45431		1	ARS-BFGL-BAC-16299	25471181	219	0.4813	-0.032507	0.50984	0.82492	0.50618		2	Hapmap42418-BTA-108690	53045574	2034	0.44249	-0.10035	0.34983	0.66419	0.43426
2	ARS-BFGL-NGS-52961	7457310	1583	0.35107	-0.2668	0.31902	0.49354	0.39871		3	ARS-BFGL-NGS-40609	106963577	3726	0.4811	-0.032855	0.30827	0.72288	0.43938		12	ARS-BFGL-BAC-13093	85680377	12960	0.43629	-0.11129	0.55622	0.7459	0.45427		4	ARS-BFGL-NGS-30249	28800179	4132	0.4797	-0.035291	0.51056	0.82492	0.50617		11	BTB-01397376	33143114	11670	0.44549	-0.095073	0.34068	0.66111	0.43375
1	Hapmap41715-BTA-100026	50320575	453	0.34987	-0.26909	0.3369	0.49248	0.39847		9	ARS-BFGL-NGS-69908	94683820	10166	0.36107	-0.24786	0.31733	0.50622	0.40118		21	BTB-00819524	41885781	19133	0.44249	-0.10035	0.55259	0.74582	0.45426		1	BTB-00031129	61530474	564	0.4853	-0.025549	0.50746	0.82317	0.50593		7	ARS-BFGL-NGS-59916	25093755	7386	0.43949	-0.10564	0.35558	0.65879	0.43327
1	Hapmap54019-rs29023016	156538750	1481	0.34807	-0.27254	0.36757	0.49183	0.39841		5	ARS-BFGL-NGS-25359	70049126	5573	0.35347	-0.26223	0.33831	0.5043	0.40085		5	ARS-USMARC-614	45722126	5432	0.43729	-0.10952	0.55562	0.74575	0.45426		3	Hapmap53126-rs29022865	76481717	3375	0.4787	-0.037032	0.51081	0.82382	0.50593		25	ARS-BFGL-NGS-39241	41813524	21503	0.44109	-0.10282	0.35273	0.65524	0.43269
22	ARS-BFGL-NGS-39442	43620882	19816	0.35127	-0.26642	0.31424	0.49172	0.39835		6	ARS-BFGL-NGS-29047	45568520	6459	0.35887	-0.25201	0.3217	0.5025	0.40056		20	Hapmap24441-BTA-118024	47542648	18536	0.44309	-0.099296	0.55183	0.74522	0.45419		4	BTA-120046-no-rs	53896224	4352	0.4845	-0.02694	0.50798	0.82302	0.50582		24	BTA-111854-no-rs	26634972	20717	0.43749	-0.10917	0.35837	0.65346	0.43231
1	BTB-00036444	84345904	791	0.34747	-0.27368	0.371	0.49182	0.39835		21	ARS-BFGL-NGS-19338	66679072	19341	0.36147	-0.2471	0.31286	0.49964	0.40004		17	BTB-00681839	61054556	16679	0.43909	-0.10634	0.55495	0.74504	0.45417		7	ARS-BFGL-NGS-65574	85737117	7979	0.4853	-0.025549	0.50746	0.82193	0.50577		13	BTB-00525367	47915618	13468	0.43269	-0.11765	0.36116	0.6454	0.43098
15	ARS-BFGL-NGS-89682	64214143	15240	0.35187	-0.26528	0.30426	0.48656	0.39756		3	ARS-BFGL-NGS-40683	100402643	3656	0.35027	-0.26833	0.35346	0.49768	0.39965		25	ARS-BFGL-NGS-39369	17386719	21249	0.43949	-0.10564	0.55454	0.74394	0.45402		21	ARS-BFGL-NGS-73381	48545958	19189	0.4917	-0.014423	0.50396	0.82179	0.50572		12	ARS-BFGL-NGS-30027	87319015	12977	0.32106	-0.32524	0.39496	0.44964	0.39706
15	ARS-BFGL-NGS-43229	32044715	14953	0.34687	-0.27483	0.38084	0.48653	0.39747		29	ARS-BFGL-NGS-22503	18244524	23012	0.35207	-0.2649	0.34223	0.49458	0.39915		3	ARS-BFGL-NGS-74304	46410484	3103	0.44289	-0.099648	0.55206	0.74408	0.454		17	Hapmap53106-rs29017719	71610886	16811	0.4757	-0.042255	0.51199	0.82143	0.50563		3	BTB-01240396	86203369	3485	0.32787	-0.31176	0.36525	0.44627	0.39653
17	Hapmap47218-BTA-21816	4979691	16188	0.34687	-0.27483	0.38084	0.48613	0.39744		22	ARS-BFGL-NGS-39442	43620882	19816	0.35587	-0.25768	0.326	0.49483	0.39914		3	INRA-533	19860064	2905	0.43649	-0.11093	0.55605	0.74398	0.45397		13	ARS-BFGL-NGS-19638	35974760	13329	0.4825	-0.030419	0.50888	0.82138	0.50561		4	Hapmap41484-BTA-22365	52419444	4338	0.32527	-0.3169	0.36927	0.44615	0.3965
8	Hapmap57319-rs29012379	83635957	9012	0.34987	-0.26909	0.3369	0.48624	0.39741		5	Hapmap36414-SCAFFOLD150043_20489	93567346	5778	0.34847	-0.27177	0.37058	0.49311	0.39886		7	ARS-BFGL-NGS-13798	43653110	7586	0.43889	-0.1067	0.55503	0.74476	0.45393		17	Hapmap32352-BTA-153912	42917193	16524	0.4771	-0.039817	0.51132	0.82118	0.50558		4	Hapmap58409-rs29020726	52138962	4335	0.31886	-0.32963	0.40479	0.44592	0.39638
16	ARS-BFGL-NGS-28226	3035722	15465	0.34907	-0.27062	0.353	0.48613	0.39739		11	Hapmap42125-BTA-19379	89279221	12121	0.34907	-0.27062	0.35704	0.49299	0.39883		3	ARS-BFGL-NGS-10379	117960375	3837	0.43449	-0.11447	0.5569	0.74328	0.45391		23	ARS-BFGL-NGS-20503	13267795	20112	0.4821	-0.031115	0.50937	0.82094	0.50555		9	ARS-BFGL-NGS-59160	74823338	9978	0.32046	-0.32643	0.40158	0.44387	0.39605
8	Hapmap52255-rs29014938	18582470	8354	0.34487	-0.27867	0.39301	0.48556	0.3973		14	BTB-00557532	24643266	14158	0.35507	-0.2592	0.3302	0.49317	0.39881		3	Hapmap53126-rs29022865	76481717	3375	0.43729	-0.10952	0.55562	0.74261	0.45387		1	ARS-BFGL-NGS-46591	22863734	185	0.4875	-0.021724	0.5064	0.82063	0.50554		28	ARS-BFGL-NGS-6434	18758510	22606	0.32286	-0.32166	0.38078	0.44254	0.39577
6	Hapmap44850-BTA-76107	45602259	6460	0.34887	-0.271	0.35678	0.48522	0.39718		22	BTA-54671-no-rs	47163956	19849	0.34307	-0.28214	0.40243	0.49338	0.3988		22	BTA-54431-no-rs	38902715	19763	0.43709	-0.10987	0.5557	0.74311	0.45386		18	UA-IFASA-9215	46641574	17280	0.4831	-0.029375	0.50863	0.81931	0.50536		5	ARS-BFGL-NGS-75998	108257925	5882	0.31826	-0.33083	0.41402	0.44212	0.3957
1	BTB-01437861	22662759	183	0.34507	-0.27829	0.39006	0.48429	0.39708		1	BTB-01437861	22662759	183	0.35027	-0.26833	0.35346	0.49075	0.39844		10	BTA-04666-rs29015025	70923311	10969	0.43789	-0.10846	0.55545	0.74309	0.45383		25	BTA-60770-no-rs	10448562	21172	0.4753	-0.042952	0.51225	0.81926	0.50534		17	Hapmap47218-BTA-21816	4979691	16188	0.32126	-0.32484	0.38804	0.4409	0.39557
5	BTA-73718-no-rs	61790994	5512	0.34927	-0.27024	0.34108	0.48365	0.39697		6	Hapmap44850-BTA-76107	45602259	6460	0.34827	-0.27215	0.3769	0.48811	0.39803		17	ARS-BFGL-NGS-33241	69496828	16791	0.43789	-0.10846	0.55545	0.74285	0.4538		21	BTB-00818786	40458873	19117	0.47469	-0.043997	0.51252	0.81872	0.5053		19	BTB-00765796	61395535	18023	0.31846	-0.33043	0.40794	0.4408	0.3955
9	ARS-BFGL-NGS-69908	94683820	10166	0.34667	-0.27522	0.38398	0.48353	0.39696		20	ARS-BFGL-NGS-18978	24884879	18319	0.35167	-0.26566	0.34605	0.48801	0.39799		25	ARS-BFGL-NGS-28648	104438	21067	0.44229	-0.1007	0.55288	0.74218	0.45373		8	BTB-01429039	112571608	9320	0.4785	-0.03738	0.51093	0.81933	0.50529		4	BTA-106667-no-rs	68431204	4499	0.32066	-0.32603	0.39831	0.44051	0.39546
3	ARS-BFGL-NGS-14549	84764797	3466	0.34807	-0.27254	0.36757	0.48328	0.3969		16	ARS-BFGL-NGS-28226	3035722	15465	0.34647	-0.2756	0.38298	0.48584	0.39753		20	Hapmap25540-BTA-135353	65998486	18711	0.44089	-0.10317	0.55347	0.74138	0.4537		19	ARS-BFGL-NGS-34770	21145204	17626	0.4803	-0.034247	0.5102	0.81898	0.50527		8	ARS-BFGL-NGS-10466	10844538	8304	0.32466	-0.31808	0.3732	0.4399	0.39543
21	ARS-BFGL-BAC-29183	42440611	19136	0.34447	-0.27944	0.39589	0.48305	0.39687		19	ARS-BFGL-NGS-99797	15170598	17549	0.34687	-0.27483	0.37997	0.48468	0.39737		15	BTA-91114-no-rs	9640892	14748	0.43789	-0.10846	0.55545	0.7403	0.45339		1	Hapmap24792-BTA-123860	35561495	312	0.4823	-0.030767	0.50913	0.81861	0.50526		8	ARS-BFGL-NGS-5793	39541982	8557	0.32106	-0.32524	0.39496	0.44033	0.39543
11	ARS-BFGL-NGS-28924	45346657	11759	0.34267	-0.28291	0.40688	0.48268	0.39678		26	ARS-BFGL-NGS-40939	36478953	21862	0.34547	-0.27752	0.38593	0.48462	0.39734		13	ARS-BFGL-NGS-25698	79991041	13803	0.43409	-0.11517	0.55707	0.74026	0.45332		18	Hapmap60587-rs29022095	48505668	17303	0.4797	-0.035291	0.51056	0.81833	0.50518		10	ARS-BFGL-NGS-11135	53484074	10792	0.31626	-0.33484	0.42547	0.43991	0.39537
4	Hapmap58409-rs29020726	52138962	4335	0.33947	-0.2891	0.42419	0.48216	0.39673		1	BTB-00009232	25607948	220	0.34167	-0.28484	0.41244	0.48369	0.39719		7	BTB-00598959	87359924	7994	0.44009	-0.10458	0.5542	0.73878	0.45321		24	Hapmap22882-BTA-161137	25108538	20701	0.47329	-0.046436	0.5128	0.81763	0.50499		1	Hapmap54019-rs29023016	156538750	1481	0.31786	-0.33163	0.41697	0.43843	0.39514
6	ARS-BFGL-NGS-29047	45568520	6459	0.35027	-0.26833	0.3282	0.48135	0.39659		29	ARS-BFGL-NGS-102385	49779067	23309	0.35347	-0.26223	0.33831	0.4833	0.39714		2	BTB-01332453	67407561	2180	0.43669	-0.11058	0.55579	0.7387	0.45319		5	ARS-BFGL-NGS-43407	104426051	5843	0.47009	-0.052014	0.51359	0.81683	0.50493		15	ARS-BFGL-NGS-43229	32044715	14953	0.31826	-0.33083	0.41402	0.43884	0.39513
18	ARS-BFGL-NGS-104890	39772580	17214	0.34507	-0.27829	0.39006	0.48014	0.39632		25	ARS-BFGL-NGS-30199	42150487	21506	0.34847	-0.27177	0.37058	0.48368	0.39714		3	Hapmap27869-BTA-140998	16038595	2879	0.43989	-0.10493	0.55445	0.73821	0.45315		10	BTB-00433469	69862924	10958	0.47129	-0.049922	0.51296	0.8159	0.50488		29	ARS-BFGL-NGS-102385	49779067	23309	0.32426	-0.31888	0.37702	0.43825	0.3951
19	ARS-BFGL-NGS-105454	29325678	17703	0.34327	-0.28175	0.40421	0.47998	0.39626		5	BTA-74076-no-rs	76019053	5630	0.34467	-0.27906	0.39714	0.48181	0.39694		16	BTB-01698874	77939430	16102	0.43229	-0.11836	0.55798	0.73784	0.453		11	ARS-BFGL-NGS-36923	46967507	11776	0.4759	-0.041907	0.51185	0.81561	0.5048		7	ARS-BFGL-NGS-81749	39658828	7542	0.31446	-0.33846	0.43349	0.43806	0.39509
26	Hapmap35475-SCAFFOLD373916_456	15566243	21646	0.34367	-0.28098	0.39873	0.47819	0.39608		24	BTB-01588458	33904918	20799	0.34527	-0.27791	0.39165	0.48194	0.3969		2	BTB-00092817	32520300	1858	0.43289	-0.1173	0.55762	0.73775	0.45292		2	BTB-01242431	42243268	1950	0.4817	-0.031811	0.50972	0.81499	0.50471		24	BTB-02092251	8293809	20560	0.30926	-0.34899	0.46152	0.4373	0.39492
10	BTA-104505-no-rs	100674363	11252	0.34847	-0.27177	0.36046	0.47738	0.39588		28	Hapmap56853-rs29009882	25726782	22657	0.34827	-0.27215	0.3769	0.48162	0.39683		11	Hapmap48902-BTA-81093	5806008	11353	0.43249	-0.118	0.5578	0.73735	0.45285		15	BTB-01759992	60807990	15206	0.4769	-0.040165	0.51145	0.81478	0.50469		24	BTB-01588458	33904918	20799	0.32166	-0.32404	0.38445	0.43597	0.39474
4	Hapmap41484-BTA-22365	52419444	4338	0.34347	-0.28137	0.4015	0.47744	0.39588		4	Hapmap58409-rs29020726	52138962	4335	0.34287	-0.28252	0.405	0.48146	0.39681		25	BTA-60770-no-rs	10448562	21172	0.43389	-0.11553	0.55716	0.73687	0.4528		11	ARS-BFGL-NGS-14899	7214239	11368	0.4753	-0.042952	0.51225	0.81483	0.5046		29	ARS-BFGL-NGS-22503	18244524	23012	0.30726	-0.35306	0.47163	0.43605	0.39465
19	UA-IFASA-8986	39201774	17801	0.34207	-0.28407	0.41205	0.47674	0.39574		8	ARS-BFGL-NGS-10466	10844538	8304	0.34527	-0.27791	0.39165	0.48143	0.39676		22	Hapmap54956-rs29010379	20434643	19603	0.42869	-0.12474	0.5587	0.7365	0.4528		1	ARS-BFGL-BAC-13059	1760113	19	0.4807	-0.033551	0.51008	0.81369	0.50452		21	ARS-BFGL-BAC-29183	42440611	19136	0.31406	-0.33927	0.43859	0.43379	0.39437
10	BTB-00440958	84999308	11083	0.33807	-0.29181	0.43097	0.47649	0.39574		4	Hapmap41484-BTA-22365	52419444	4338	0.34847	-0.27177	0.37058	0.4798	0.39652		18	ARS-BFGL-NGS-31386	14208633	16981	0.43309	-0.11694	0.55734	0.73616	0.45278		1	ARS-BFGL-BAC-7317	1983902	23	0.47029	-0.051665	0.51343	0.81278	0.50441		5	Hapmap36414-SCAFFOLD150043_20489	93567346	5778	0.31186	-0.34371	0.44825	0.43342	0.39426
21	ARS-BFGL-NGS-92774	2938326	18776	0.33907	-0.28987	0.42649	0.47651	0.39569		1	BTB-00067814	144010687	1347	0.33887	-0.29026	0.42176	0.47785	0.39618		5	ARS-BFGL-NGS-43407	104426051	5843	0.43909	-0.10634	0.55495	0.73611	0.45276		11	BTB-00470332	27519615	11608	0.4759	-0.041907	0.51185	0.81265	0.50431		28	Hapmap56853-rs29009882	25726782	22657	0.31746	-0.33243	0.41986	0.43271	0.39417
8	ARS-BFGL-NGS-10466	10844538	8304	0.34127	-0.28561	0.41457	0.47538	0.39551		3	ARS-BFGL-NGS-14549	84764797	3466	0.34227	-0.28368	0.40753	0.47653	0.39595		5	ARS-USMARC-637	32596644	5311	0.43429	-0.11482	0.55699	0.73631	0.45275		4	BTB-00172924	30732178	4148	0.46869	-0.054456	0.51392	0.81094	0.50413		12	Hapmap48886-BTA-77064	59073255	12749	0.31626	-0.33484	0.42547	0.43266	0.39409
14	Hapmap46741-BTA-00625	13680187	14047	0.34687	-0.27483	0.38084	0.47387	0.39531		10	Hapmap47352-BTA-62263	26431631	10499	0.34067	-0.28677	0.41948	0.47635	0.39594		15	ARS-BFGL-NGS-34342	28998023	14917	0.43169	-0.11942	0.55816	0.73653	0.45271		13	ARS-BFGL-NGS-95285	63096370	13619	0.4775	-0.039121	0.51119	0.80959	0.50399		12	BTB-00490490	47810246	12614	0.31486	-0.33766	0.43087	0.43204	0.39402
11	BTB-01260153	28082671	11613	0.33987	-0.28832	0.42185	0.47349	0.39513		18	ARS-BFGL-NGS-104890	39772580	17214	0.34147	-0.28523	0.41483	0.47594	0.39581		4	BTB-01687779	80545103	4622	0.43549	-0.1127	0.55663	0.7357	0.45264		21	BTB-01480441	47928210	19182	0.47049	-0.051317	0.51327	0.80956	0.50394		4	BTB-00170600	27101116	4113	0.31606	-0.33524	0.42819	0.43128	0.39391
14	BTB-00561988	29444378	14228	0.33527	-0.29726	0.43745	0.47315	0.39512		1	Hapmap54019-rs29023016	156538750	1481	0.33827	-0.29142	0.42401	0.4753	0.39571		1	BTA-92181-no-rs	61540639	565	0.43989	-0.10493	0.55445	0.73552	0.45262		4	ARS-BFGL-NGS-105821	58072287	4393	0.47349	-0.046088	0.51266	0.80715	0.50364		27	Hapmap39937-BTA-63006	39994067	22393	0.31306	-0.34129	0.44351	0.43117	0.39387
29	ARS-BFGL-NGS-22503	18244524	23012	0.34207	-0.28407	0.41205	0.47249	0.39501		22	ARS-BFGL-NGS-43302	37402411	19744	0.34847	-0.27177	0.37058	0.47472	0.39563		24	Hapmap23074-BTA-138067	61109709	21050	0.43649	-0.11093	0.55605	0.7347	0.45256		26	ARS-BFGL-NGS-85679	51358645	21989	0.4765	-0.040862	0.51158	0.80613	0.50355		8	Hapmap52255-rs29014938	18582470	8354	0.31086	-0.34574	0.45724	0.43122	0.39387
5	ARS-BFGL-NGS-25359	70049126	5573	0.34067	-0.28677	0.41947	0.4689	0.3944		21	ARS-BFGL-BAC-29183	42440611	19136	0.34447	-0.27944	0.3998	0.47412	0.3955		10	BTB-00419789	43865925	10665	0.43469	-0.11411	0.55681	0.73412	0.45243		13	Hapmap38101-BTA-24198	11879234	13110	0.4783	-0.037728	0.51106	0.80357	0.50314		15	Hapmap50335-BTA-36703	6512162	14736	0.30986	-0.34777	0.4594	0.42715	0.39309
15	BTA-37293-no-rs	65339226	15250	0.34067	-0.28677	0.41947	0.46852	0.39433		19	ARS-BFGL-NGS-105454	29325678	17703	0.34187	-0.28445	0.41001	0.47312	0.39537		21	BTB-01480441	47928210	19182	0.44269	-0.1	0.55239	0.73408	0.45242		3	BTB-01059999	77446808	3385	0.46729	-0.056898	0.51442	0.80303	0.50301		18	ARS-BFGL-NGS-104890	39772580	17214	0.31346	-0.34048	0.44107	0.42556	0.3929
25	ARS-BFGL-NGS-30199	42150487	21506	0.33587	-0.29609	0.43317	0.46649	0.39395		15	Hapmap50335-BTA-36703	6512162	14736	0.34507	-0.27829	0.39442	0.47297	0.39533		14	Hapmap31390-BTA-129087	33309894	14266	0.43289	-0.1173	0.55762	0.73331	0.45218		24	ARS-BFGL-BAC-28286	37791212	20849	0.46789	-0.055851	0.51409	0.80132	0.50279		1	BTB-00036444	84345904	791	0.31146	-0.34452	0.45283	0.42535	0.39283
3	ARS-BFGL-NGS-23119	106412527	3720	0.33847	-0.29103	0.42875	0.46612	0.39392		19	UA-IFASA-8986	39201774	17801	0.33567	-0.29648	0.43056	0.46754	0.39437		14	Hapmap29973-BTA-129162	46264806	14340	0.43169	-0.11942	0.55816	0.73241	0.45218		4	BTB-01687779	80545103	4622	0.47469	-0.043997	0.51252	0.79954	0.50256		12	ARS-BFGL-BAC-11792	13671044	12359	0.31106	-0.34533	0.45506	0.42523	0.39281
11	ARS-BFGL-NGS-42999	13993403	11459	0.33147	-0.30468	0.44164	0.46171	0.39314		8	Hapmap52255-rs29014938	18582470	8354	0.34107	-0.286	0.41718	0.46752	0.39436		25	ARS-BFGL-NGS-1148	24760605	21315	0.43289	-0.1173	0.55762	0.73208	0.45215		5	ARS-USMARC-614	45722126	5432	0.47089	-0.050619	0.51311	0.79834	0.50238		5	ARS-BFGL-NGS-93667	107141795	5871	0.31166	-0.34412	0.45056	0.42498	0.39276
10	ARS-BFGL-NGS-11135	53484074	10792	0.33327	-0.30116	0.43956	0.46065	0.39296		5	ARS-BFGL-NGS-26592	104188186	5841	0.33607	-0.2957	0.42623	0.4632	0.39352		9	ARS-BFGL-NGS-4290	35731967	9649	0.43589	-0.11199	0.55655	0.73174	0.45209		1	ARS-BFGL-NGS-26782	154299737	1451	0.46889	-0.054107	0.51375	0.79534	0.50192		6	ARS-BFGL-NGS-29047	45568520	6459	0.30466	-0.35838	0.47918	0.4246	0.39274
1	BTA-120735-no-rs	156505205	1480	0.33567	-0.29648	0.43533	0.4581	0.39245		12	Hapmap48886-BTA-77064	59073255	12749	0.33247	-0.30273	0.43479	0.46258	0.39346		22	UA-IFASA-6042	43595820	19815	0.43229	-0.11836	0.55798	0.7318	0.45199		2	ARS-BFGL-BAC-30703	37156818	1903	0.46729	-0.056898	0.51442	0.79164	0.50144		3	ARS-BFGL-NGS-23119	106412527	3720	0.31406	-0.33927	0.43859	0.42418	0.39267
10	BTA-26321-no-rs	69394382	10951	0.32687	-0.31373	0.44372	0.44492	0.39015		8	Hapmap57319-rs29012379	83635957	9012	0.33567	-0.29648	0.43056	0.46144	0.3933		9	BTB-00398162	65480675	9917	0.42869	-0.12474	0.5587	0.7307	0.45184		2	Hapmap24312-BTA-26382	99542927	2409	0.46129	-0.067377	0.51464	0.78933	0.50111		6	Hapmap44850-BTA-76107	45602259	6460	0.30886	-0.3498	0.46361	0.42205	0.39231
7	ARS-BFGL-NGS-59783	101669109	8094	0.32346	-0.32046	0.4458	0.44397	0.39001		5	ARS-BFGL-NGS-75998	108257925	5882	0.33287	-0.30194	0.43269	0.46079	0.39314		24	Hapmap22882-BTA-161137	25108538	20701	0.44229	-0.1007	0.55288	0.72994	0.4518		20	BTA-49967-no-rs	18099389	18249	0.24025	-0.50001	0.51897	0.31851	0.43399		5	ARS-BFGL-NGS-25359	70049126	5573	0.30846	-0.35062	0.46566	0.42213	0.39225
8	Hapmap24198-BTA-145271	85578043	9034	0.26725	-0.43803	0.48126	0.36033	0.37523		7	ARS-BFGL-NGS-81749	39658828	7542	0.32667	-0.31413	0.4369	0.45933	0.39285		10	ARS-BFGL-NGS-108215	85085819	11084	0.43649	-0.11093	0.55605	0.73014	0.45177		10	ARS-BFGL-NGS-43266	45864066	10694	0.23745	-0.5067	0.52527	0.31816	0.43395		3	ARS-BFGL-NGS-14549	84764797	3466	0.30766	-0.35225	0.46967	0.42027	0.39196
5	ARS-BFGL-NGS-35982	5693439	5095	0.27325	-0.42481	0.45068	0.35817	0.37494		3	Hapmap47698-BTA-67920	1014984	2761	0.27886	-0.41264	0.44184	0.35861	0.37514		5	ARS-BFGL-NGS-92025	25204948	5257	0.42709	-0.12758	0.55904	0.72916	0.45158		23	ARS-BFGL-NGS-42704	9244678	20071	0.23345	-0.51635	0.54772	0.31625	0.43369		14	Hapmap41993-BTA-86407	21790724	14125	0.30566	-0.35633	0.47733	0.41886	0.3917
1	ARS-BFGL-BAC-15059	28868362	239	0.27886	-0.41264	0.44824	0.35688	0.37467		7	ARS-BFGL-NGS-95196	19933529	7335	0.27085	-0.43008	0.46463	0.35866	0.37512		5	ARS-BFGL-NGS-93819	105018618	5847	0.44109	-0.10282	0.55328	0.72754	0.45152		8	BTB-00342600	38476077	8549	0.24125	-0.49764	0.51682	0.31518	0.43352		19	BTB-00754877	44174487	17848	0.30666	-0.35429	0.47356	0.41879	0.39166
3	ARS-BFGL-NGS-25455	105536719	3712	0.27005	-0.43184	0.46008	0.35491	0.37434		7	ARS-BFGL-NGS-104684	20551821	7342	0.27926	-0.41178	0.43939	0.35752	0.37496		3	Hapmap59143-ss46526687	21489190	2911	0.42869	-0.12474	0.5587	0.72722	0.4513		11	ARS-BFGL-NGS-5488	25837168	11594	0.23425	-0.51442	0.54425	0.31481	0.43351		25	ARS-BFGL-NGS-30199	42150487	21506	0.30406	-0.35961	0.481	0.41557	0.39114
7	ARS-BFGL-NGS-64825	97430691	8063	0.27265	-0.42613	0.45777	0.35404	0.3742		2	Hapmap46225-BTA-49570	17974887	1677	0.27405	-0.42307	0.45136	0.35746	0.37485		1	ARS-BFGL-BAC-14930	1782724	20	0.42649	-0.12864	0.55927	0.72597	0.4511		1	ARS-BFGL-NGS-16536	151379106	1424	0.23365	-0.51587	0.546	0.31512	0.43351		9	Hapmap34932-BES2_Contig534_1340	70689180	9953	0.31206	-0.34331	0.4459	0.41403	0.39093
26	Hapmap48410-BTA-61358	33885893	21841	0.26945	-0.43316	0.46678	0.35275	0.3739		11	ARS-BFGL-NGS-6860	26162970	11597	0.27686	-0.41697	0.44426	0.35656	0.37473		29	ARS-BFGL-NGS-41631	33593218	23157	0.43869	-0.10705	0.55519	0.72492	0.45104		6	BTA-114800-no-rs	77520815	6748	0.23685	-0.50814	0.5273	0.31502	0.43349		14	BTB-00557532	24643266	14158	0.30626	-0.3551	0.47546	0.41332	0.39079
8	ARS-BFGL-NGS-36155	16687834	8340	0.27305	-0.42525	0.45308	0.3518	0.37383		3	BTB-00962989	99188015	3643	0.27065	-0.43052	0.46673	0.35534	0.37455		17	ARS-BFGL-NGS-108089	40804507	16494	0.42468	-0.13184	0.55952	0.72535	0.45104		20	Hapmap30528-BTA-134791	741839	18058	0.23065	-0.52318	0.5607	0.31293	0.4332		16	ARS-BFGL-NGS-28226	3035722	15465	0.30086	-0.3662	0.48281	0.40944	0.39013
16	ARS-BFGL-NGS-44177	50928943	15826	0.27265	-0.42613	0.45777	0.35144	0.37376		27	Hapmap42114-BTA-122792	42673983	22417	0.27385	-0.4235	0.45365	0.35547	0.37453		27	BTB-00966237	30642183	22287	0.43089	-0.12084	0.55826	0.72509	0.451		24	BTA-111854-no-rs	26634972	20717	0.23125	-0.52171	0.55758	0.31101	0.43292		5	BTA-11044-rs29016809	48080259	5446	0.30786	-0.35184	0.46769	0.40893	0.39002
8	ARS-BFGL-NGS-69431	106577108	9261	0.26425	-0.44471	0.49441	0.34876	0.37324		10	ARS-BFGL-NGS-100272	57634236	10839	0.27125	-0.4292	0.46249	0.35521	0.37442		11	BTB-00466773	23340880	11571	0.42829	-0.12545	0.55881	0.72157	0.4503		18	Hapmap48331-BTA-42464	13305495	16975	0.23645	-0.5091	0.53321	0.31076	0.43291		1	Hapmap41715-BTA-100026	50320575	453	0.29726	-0.37366	0.48463	0.4032	0.38902
14	Hapmap30374-BTC-002159	2468020	13864	0.26925	-0.4336	0.46894	0.34723	0.373		3	Hapmap42636-BTA-68725	93306873	3578	0.26805	-0.43626	0.48062	0.35259	0.37402		27	BTA-62621-no-rs	24658347	22232	0.42529	-0.13077	0.5594	0.72001	0.45015		22	BTB-00851968	50993959	19891	0.23225	-0.51927	0.55275	0.31026	0.43282		10	BTA-69288-no-rs	52933550	10783	0.25905	-0.4564	0.48673	0.33151	0.37658
27	Hapmap42114-BTA-122792	42673983	22417	0.26985	-0.43228	0.46458	0.3469	0.37289		5	ARS-BFGL-NGS-35982	5693439	5095	0.27345	-0.42438	0.4559	0.35247	0.37399		5	ARS-BFGL-NGS-54507	67344893	5551	0.42889	-0.12438	0.55837	0.71903	0.44997		16	BTA-100038-no-rs	40223873	15749	0.23545	-0.51151	0.537	0.31022	0.43281		5	ARS-BFGL-NGS-35982	5693439	5095	0.25785	-0.45912	0.48881	0.33157	0.37657
3	Hapmap59681-rs29019879	51600304	3151	0.26985	-0.43228	0.46458	0.3465	0.37287		11	Hapmap56906-rs29014970	97844929	12176	0.26945	-0.43316	0.47483	0.35202	0.37391		20	BTA-115955-no-rs	18663206	18255	0.42268	-0.1354	0.55966	0.71723	0.44965		13	BTB-00525367	47915618	13468	0.23645	-0.5091	0.53321	0.3102	0.43279		16	BTB-00827920	56786826	15876	0.25585	-0.46367	0.49087	0.32588	0.37566
1	BTA-120479-no-rs	151909846	1431	0.26745	-0.43759	0.47928	0.34564	0.37273		18	ARS-BFGL-NGS-75725	47698729	17292	0.27025	-0.4314	0.47083	0.35127	0.37381		12	Hapmap48111-BTA-88515	50376022	12650	0.42769	-0.12651	0.55892	0.71266	0.44896		23	Hapmap58661-rs29014446	18264611	20165	0.23245	-0.51879	0.5511	0.30862	0.4326		11	ARS-BFGL-NGS-16753	66118270	11920	0.25205	-0.47238	0.49694	0.32244	0.37499
12	Hapmap42508-BTA-31479	90156582	13004	0.26905	-0.43405	0.47317	0.34597	0.37272		11	ARS-BFGL-NGS-16753	66118270	11920	0.26985	-0.43228	0.47284	0.3512	0.37379		15	ARS-BFGL-NGS-65997	39291329	15029	0.42649	-0.12864	0.55927	0.71024	0.44866		3	ARS-BFGL-NGS-32541	109417883	3754	0.23545	-0.51151	0.537	0.3077	0.43246		7	ARS-BFGL-NGS-64825	97430691	8063	0.25185	-0.47285	0.4989	0.32156	0.37488
2	BTB-00427067	112147748	2509	0.26865	-0.43493	0.47523	0.34507	0.37265		19	BTB-01433589	47055470	17878	0.27465	-0.42176	0.44666	0.35109	0.37375		7	Hapmap33486-BTA-145223	72399231	7841	0.40948	-0.159	0.55991	0.69552	0.44614		3	Hapmap52816-rs29014115	109459957	3755	0.22785	-0.53006	0.57238	0.3076	0.43245		4	ARS-BFGL-NGS-15904	13148484	3965	0.24725	-0.48352	0.51717	0.32176	0.37482
7	ARS-BFGL-NGS-95196	19933529	7335	0.26305	-0.44739	0.49967	0.34522	0.37262		13	BTA-32083-no-rs	36289664	13335	0.27045	-0.43096	0.4688	0.35099	0.37373		24	BTB-01258354	31029119	20770	0.36207	-0.24598	0.56052	0.58442	0.42841		1	BTB-01777594	82059960	767	0.23785	-0.50574	0.52111	0.30718	0.43236		18	ARS-BFGL-BAC-33779	53281931	17347	0.24985	-0.47747	0.5065	0.31922	0.37445
7	ARS-BFGL-NGS-38771	28088313	7426	0.26625	-0.44025	0.48514	0.34454	0.37251		8	BTB-00350148	59905644	8791	0.27245	-0.42657	0.45813	0.35082	0.37366		21	ARS-BFGL-NGS-87431	12793997	18871	0.35047	-0.26795	0.56121	0.56107	0.42456		5	ARS-BFGL-NGS-12528	56515069	5484	0.23265	-0.5183	0.54942	0.30662	0.4323		15	Hapmap58227-rs29016390	31501499	14945	0.25025	-0.47654	0.50276	0.3181	0.37424
8	BTB-00529163	58105422	8773	0.26905	-0.43405	0.47317	0.3436	0.3724		16	Hapmap49787-BTA-88812	26736540	15608	0.26645	-0.43981	0.48976	0.34996	0.37359		6	BTA-114800-no-rs	77520815	6748	0.22645	-0.53353	0.56284	0.2857	0.38042		24	BTB-00885964	31457933	20774	0.22905	-0.52711	0.56814	0.30644	0.43228		27	Hapmap42114-BTA-122792	42673983	22417	0.25225	-0.47192	0.49495	0.31737	0.37411
18	Hapmap23161-BTA-162019	27281676	17109	0.26845	-0.43537	0.47727	0.34419	0.3724		20	ARS-BFGL-BAC-34277	1961868	18070	0.27405	-0.42307	0.45136	0.34908	0.37342		2	ARS-BFGL-NGS-73869	94702739	2375	0.22404	-0.5395	0.56447	0.28174	0.37981		1	BTB-00053769	121341406	1127	0.23505	-0.51248	0.54068	0.30558	0.43214		20	ARS-BFGL-BAC-34277	1961868	18070	0.24725	-0.48352	0.51717	0.31693	0.37402
2	BTA-34427-no-rs	112023474	2507	0.26325	-0.44695	0.49794	0.34277	0.37219		11	BTB-00451941	3236973	11324	0.26905	-0.43405	0.47678	0.34825	0.37325		13	ARS-BFGL-NGS-1321	71691419	13716	0.21504	-0.56232	0.5883	0.28038	0.37959		1	ARS-BFGL-NGS-95621	149852840	1411	0.23165	-0.52074	0.55439	0.30544	0.4321		2	Hapmap32159-BTA-46703	21155409	1707	0.24925	-0.47886	0.50834	0.31466	0.37366
1	Hapmap58800-rs29016980	95394906	894	0.26465	-0.44382	0.48892	0.34072	0.37186		4	BTA-85367-no-rs	17147542	4006	0.26665	-0.43936	0.48798	0.34742	0.37311		17	BTB-02011105	46757291	16564	0.21804	-0.55464	0.56773	0.27997	0.3795		5	Hapmap24085-BTA-143102	46364432	5436	0.23505	-0.51248	0.54068	0.30452	0.43199		3	Hapmap60323-rs29014816	12733716	2850	0.24585	-0.48679	0.52384	0.31417	0.3736
16	BTB-00827920	56786826	15876	0.26445	-0.44426	0.4926	0.34035	0.37174		20	BTB-00774300	14259661	18210	0.26125	-0.45144	0.50329	0.34604	0.37288		6	ARS-BFGL-NGS-17914	112917019	7113	0.21664	-0.55821	0.577	0.27853	0.37927		28	ARS-BFGL-NGS-60192	25609489	22656	0.23465	-0.51345	0.54247	0.30456	0.43199		23	ARS-BFGL-NGS-93014	37029269	20310	0.25005	-0.47701	0.50464	0.31414	0.37359
10	ARS-BFGL-NGS-16604	16191688	10421	0.25905	-0.4564	0.51282	0.33992	0.37167		17	ARS-BFGL-NGS-17005	73257794	16828	0.26325	-0.44695	0.49668	0.3462	0.37285		5	Hapmap24085-BTA-143102	46364432	5436	0.21384	-0.56541	0.59604	0.27784	0.37912		14	UA-IFASA-8705	11440482	14012	0.23145	-0.52122	0.556	0.30419	0.43198		20	BTB-00774300	14259661	18210	0.24625	-0.48585	0.52055	0.31414	0.37359
5	Hapmap43887-BTA-58386	54045462	5470	0.25585	-0.46367	0.52191	0.3391	0.37158		5	Hapmap57466-rs29018274	107362671	5873	0.26745	-0.43759	0.4825	0.34311	0.37234		13	Hapmap41510-BTA-33767	75240419	13757	0.21364	-0.56593	0.5985	0.27774	0.3791		10	ARS-BFGL-NGS-100945	28576348	10520	0.22745	-0.53105	0.57512	0.30407	0.43195		8	BTB-01975364	72803853	8894	0.24465	-0.48961	0.52705	0.31395	0.37359
4	ARS-BFGL-NGS-15904	13148484	3965	0.26585	-0.44114	0.48704	0.33828	0.37142		1	BTA-120479-no-rs	151909846	1431	0.26065	-0.45279	0.5049	0.3413	0.37204		11	ARS-BFGL-NGS-32754	67626052	11937	0.21764	-0.55566	0.57246	0.27696	0.37898		6	ARS-BFGL-NGS-17914	112917019	7113	0.22665	-0.53303	0.5778	0.30398	0.43192		11	ARS-BFGL-BAC-14299	64742252	11909	0.24425	-0.49055	0.53171	0.31334	0.37342
3	Hapmap60323-rs29014816	12733716	2850	0.26265	-0.44829	0.50138	0.33779	0.3713		20	ARS-BFGL-NGS-38813	20256131	18273	0.26705	-0.43847	0.48618	0.34047	0.3719		4	Hapmap40772-BTA-61438	54446327	4357	0.21764	-0.55566	0.57246	0.27618	0.37895		24	ARS-BFGL-NGS-98596	51731744	20970	0.23645	-0.5091	0.53321	0.30285	0.43174		15	ARS-BFGL-NGS-36604	31873933	14950	0.25245	-0.47146	0.49292	0.31293	0.3734
11	Hapmap28038-BTA-126868	84947879	12092	0.26405	-0.44516	0.49618	0.33734	0.37127		1	BTB-01645280	48701612	441	0.26585	-0.44114	0.49152	0.34087	0.3719		11	BTB-01397376	33143114	11670	0.21184	-0.5706	0.60666	0.27617	0.37893		4	Hapmap40772-BTA-61438	54446327	4357	0.23745	-0.5067	0.52527	0.3019	0.43164		16	ARS-BFGL-NGS-44177	50928943	15826	0.24845	-0.48072	0.51015	0.31299	0.37337
13	BTA-32083-no-rs	36289664	13335	0.25605	-0.46322	0.52044	0.33656	0.37111		8	Hapmap23845-BTA-81285	59805132	8790	0.26545	-0.44203	0.49326	0.33978	0.37181		2	Hapmap43527-BTA-24641	38240106	1911	0.21464	-0.56335	0.58963	0.27593	0.37888		14	ARS-BFGL-NGS-74378	3640788	13875	0.23085	-0.52269	0.55915	0.30066	0.43143		2	Hapmap25533-BTA-133664	37332808	1904	0.24445	-0.49008	0.53018	0.31246	0.37332
23	ARS-BFGL-NGS-93014	37029269	20310	0.26105	-0.45189	0.50308	0.33483	0.37076		3	Hapmap60323-rs29014816	12733716	2850	0.25965	-0.45504	0.51113	0.3395	0.37174		24	BTA-24492-no-rs	15293390	20624	0.21124	-0.57216	0.60997	0.2758	0.37881		24	BTB-00876230	3004567	20507	0.22284	-0.54251	0.60027	0.29952	0.4313		18	ARS-BFGL-NGS-4440	34940982	17164	0.24225	-0.49527	0.54196	0.31262	0.37329
4	BTB-00171908	28350426	4127	0.26625	-0.44025	0.48514	0.33378	0.37067		5	ARS-BFGL-NGS-10118	109774563	5905	0.26845	-0.43537	0.47871	0.33951	0.37171		3	Hapmap48047-BTA-68130	61285285	3221	0.21944	-0.55108	0.5661	0.27451	0.37865		3	Hapmap48983-BTA-100103	104371879	3704	0.22845	-0.52858	0.57098	0.29974	0.43129		9	Hapmap32585-BTA-146623	70321037	9951	0.24345	-0.49243	0.53473	0.31063	0.37293
18	ARS-BFGL-NGS-52708	34992628	17165	0.25945	-0.4555	0.50804	0.33395	0.37066		1	BTB-00132817	49161822	444	0.26725	-0.43803	0.48435	0.33875	0.37166		7	Hapmap24150-BTA-145103	52224595	7657	0.21784	-0.55515	0.56933	0.27389	0.37855		3	BTB-00157794	114672300	3804	0.22364	-0.5405	0.59594	0.29944	0.43128		5	Hapmap57466-rs29018274	107362671	5873	0.24285	-0.49385	0.53767	0.30995	0.37284
6	ARS-BFGL-NGS-100900	115631324	7160	0.26085	-0.45234	0.50475	0.33402	0.37059		2	Hapmap32159-BTA-46703	21155409	1707	0.25985	-0.45459	0.50805	0.33907	0.37161		11	ARS-BFGL-NGS-6104	104456040	12244	0.21564	-0.56078	0.5828	0.27358	0.37848		6	ARS-BFGL-NGS-98699	107921117	7053	0.22625	-0.53402	0.58041	0.29935	0.43125		27	BTB-00957311	14326129	22109	0.24805	-0.48165	0.51371	0.30937	0.37266
18	ARS-BFGL-NGS-75725	47698729	17292	0.25725	-0.46048	0.51744	0.3335	0.37052		24	Hapmap49668-BTA-57642	24791721	20698	0.25965	-0.45504	0.51113	0.33889	0.37159		27	Hapmap32660-BTA-28361	8827679	22058	0.21744	-0.55617	0.5755	0.27327	0.3784		11	ARS-BFGL-NGS-6104	104456040	12244	0.22585	-0.53502	0.58296	0.29883	0.43119		28	ARS-BFGL-NGS-18928	17863891	22594	0.24085	-0.49859	0.55008	0.30879	0.37266
4	BTB-00182731	46462919	4276	0.25685	-0.46139	0.51895	0.33268	0.37044		11	BTB-00552225	26495513	11601	0.26185	-0.45009	0.50003	0.33802	0.37149		13	BTB-00525367	47915618	13468	0.21184	-0.5706	0.60666	0.27287	0.37836		5	ARS-USMARC-226	101345410	5823	0.22745	-0.53105	0.57512	0.29814	0.43111		16	BTB-00647119	54775716	15862	0.25065	-0.47562	0.50084	0.30861	0.37261
1	BTB-01645280	48701612	441	0.26065	-0.45279	0.5064	0.33203	0.37031		16	ARS-BFGL-NGS-39956	47268530	15795	0.26025	-0.45369	0.50649	0.33849	0.37141		1	ARS-BFGL-NGS-106432	41893320	366	0.21604	-0.55975	0.57848	0.27279	0.37835		4	Hapmap23939-BTA-142377	91630220	4745	0.22545	-0.53601	0.58667	0.29816	0.4311		3	Hapmap42636-BTA-68725	93306873	3578	0.24685	-0.48445	0.51887	0.30784	0.37254
4	ARS-BFGL-NGS-32516	64580076	4462	0.25465	-0.46641	0.52623	0.32862	0.36969		29	Hapmap53306-rs29024708	43304256	23237	0.25885	-0.45685	0.51414	0.33771	0.37138		22	BTB-00851968	50993959	19891	0.21364	-0.56593	0.5985	0.27292	0.37835		5	Hapmap39353-BTA-73120	27777281	5280	0.22965	-0.52563	0.56373	0.29811	0.43109		3	ARS-BFGL-NGS-25455	105536719	3712	0.24265	-0.49432	0.54055	0.30818	0.3725
8	BTB-01975364	72803853	8894	0.25325	-0.46962	0.52765	0.32842	0.36964		3	Hapmap31786-BTA-148388	40468958	3063	0.26425	-0.44471	0.49498	0.3371	0.37134		6	BTA-86049-no-rs	83919789	6794	0.21424	-0.56438	0.59479	0.27147	0.37816		22	ARS-BFGL-NGS-6388	46850967	19845	0.22144	-0.54603	0.60544	0.29753	0.43102		6	ARS-BFGL-NGS-100900	115631324	7160	0.24825	-0.48118	0.51194	0.3074	0.3724
18	ARS-BFGL-NGS-4440	34940982	17164	0.25765	-0.45958	0.51592	0.32802	0.36963		8	BTB-01975364	72803853	8894	0.26165	-0.45054	0.50167	0.33565	0.37108		4	ARS-BFGL-NGS-35354	55746256	4371	0.21564	-0.56078	0.5828	0.27142	0.37814		7	Hapmap24150-BTA-145103	52224595	7657	0.22945	-0.52612	0.56522	0.29596	0.4308		19	Hapmap47299-BTA-44913	25898366	17677	0.23965	-0.50144	0.55888	0.30697	0.37236
19	BTB-01433589	47055470	17878	0.25465	-0.46641	0.52623	0.3276	0.36958		14	ARS-BFGL-NGS-4939	1801116	13854	0.25645	-0.4623	0.51709	0.33598	0.37107		1	BTB-01777594	82059960	767	0.21344	-0.56645	0.5997	0.27048	0.37801		22	ARS-BFGL-NGS-105963	35413050	19734	0.22865	-0.52809	0.56957	0.2959	0.43078		8	BTB-00336457	16416471	8335	0.24405	-0.49102	0.53323	0.30642	0.37227
7	ARS-BFGL-NGS-104684	20551821	7342	0.25925	-0.45595	0.50966	0.32739	0.3695		27	BTB-00957311	14326129	22109	0.25925	-0.45595	0.51264	0.3355	0.37101		4	BTB-00197149	73894130	4557	0.21504	-0.56232	0.5883	0.27093	0.378		6	BTB-01986839	114134405	7132	0.22605	-0.53452	0.58169	0.29502	0.43064		7	ARS-BFGL-NGS-95196	19933529	7335	0.24125	-0.49764	0.54744	0.30564	0.37212
11	Hapmap25380-BTA-95190	2851698	11319	0.26445	-0.44426	0.4926	0.32705	0.36949		11	ARS-BFGL-BAC-14299	64742252	11909	0.27145	-0.42876	0.46033	0.33515	0.37099		28	ARS-BFGL-NGS-60192	25609489	22656	0.21424	-0.56438	0.59479	0.27	0.37791		2	Hapmap42418-BTA-108690	53045574	2034	0.22404	-0.5395	0.5937	0.2942	0.43057		2	Hapmap46225-BTA-49570	17974887	1677	0.23845	-0.50431	0.56361	0.30535	0.37202
1	BTB-00132817	49161822	444	0.25905	-0.4564	0.51282	0.32708	0.36943		26	Hapmap48410-BTA-61358	33885893	21841	0.26265	-0.44829	0.49836	0.33284	0.37056		22	ARS-BFGL-NGS-105963	35413050	19734	0.21744	-0.55617	0.5755	0.2698	0.3779		10	ARS-BFGL-NGS-60923	33385244	10571	0.22645	-0.53353	0.57911	0.29437	0.43055		11	Hapmap56906-rs29014970	97844929	12176	0.24165	-0.49669	0.54473	0.30516	0.37201
3	BTB-00962989	99188015	3643	0.25865	-0.45731	0.51438	0.32614	0.36932		1	ARS-BFGL-BAC-15059	28868362	239	0.25545	-0.46459	0.51855	0.3315	0.37024		6	Hapmap49915-BTA-21903	99445414	6948	0.21284	-0.568	0.60207	0.26947	0.37783		2	ARS-BFGL-NGS-32739	19611904	1694	0.22925	-0.52661	0.56669	0.2933	0.43039		5	Hapmap43887-BTA-58386	54045462	5470	0.24025	-0.50001	0.5552	0.3049	0.372
24	ARS-BFGL-NGS-2592	12775555	20605	0.25485	-0.46596	0.52337	0.3216	0.3685		1	UA-IFASA-4140	157837373	1504	0.25245	-0.47146	0.52286	0.33025	0.37008		21	BTA-52470-no-rs	48939326	19197	0.21424	-0.56438	0.59479	0.26932	0.37781		17	ARS-BFGL-NGS-34258	17926492	16313	0.22565	-0.53551	0.58421	0.29186	0.43019		1	BTB-00132817	49161822	444	0.24025	-0.50001	0.5552	0.30424	0.37189
11	ARS-BFGL-NGS-92911	76910253	12015	0.25225	-0.47192	0.52905	0.32139	0.36843		11	ARS-BFGL-NGS-54803	100283991	12196	0.25045	-0.47608	0.52428	0.33024	0.37008		5	ARS-USMARC-226	101345410	5823	0.20924	-0.5774	0.61527	0.26922	0.37775		16	ARS-BFGL-NGS-64018	44991382	15781	0.22985	-0.52514	0.56223	0.29178	0.43018		2	BTB-00427067	112147748	2509	0.23945	-0.50192	0.56008	0.30476	0.37188
10	BTB-00416071	32409981	10560	0.25145	-0.47377	0.53044	0.32044	0.36827		18	ARS-BFGL-BAC-33779	53281931	17347	0.25685	-0.46139	0.51562	0.32753	0.36963		20	BTA-49967-no-rs	18099389	18249	0.21304	-0.56748	0.60089	0.26794	0.37761		9	BTB-01095008	21289328	9498	0.22424	-0.539	0.59256	0.29126	0.43011		24	Hapmap49668-BTA-57642	24791721	20698	0.23725	-0.50718	0.56477	0.30426	0.37187
7	BTB-00296762	20631252	7344	0.22865	-0.52809	0.53343	0.28201	0.36146		9	Hapmap23169-BTA-83176	28925858	9578	0.25265	-0.471	0.52144	0.32601	0.36939		7	BTA-28988-no-rs	39087132	7536	0.21124	-0.57216	0.60997	0.26762	0.37753		3	ARS-BFGL-NGS-40609	106963577	3726	0.22665	-0.53303	0.5778	0.29101	0.43007		22	UA-IFASA-2605	46211779	19838	0.24445	-0.49008	0.53018	0.30385	0.37179
4	ARS-USMARC-Parent-AY842475-rs29002127	20181749	4039	0.23145	-0.52122	0.53193	0.27852	0.36091		16	BTB-00647119	54775716	15862	0.25405	-0.46779	0.52	0.32362	0.36889		3	ARS-BFGL-NGS-29420	103728246	3701	0.20704	-0.58319	0.62416	0.26788	0.37753		14	Hapmap49582-BTA-35282	66907798	14553	0.22324	-0.5415	0.59813	0.29071	0.43		14	Hapmap48727-BTA-36014	18876940	14097	0.24605	-0.48632	0.5222	0.30366	0.37174
14	BTB-01417924	24182406	14154	0.22645	-0.53353	0.53926	0.27821	0.3608		1	BTB-01702174	84424501	792	0.22444	-0.5385	0.53186	0.27466	0.36026		14	Hapmap49582-BTA-35282	66907798	14553	0.20604	-0.58584	0.62787	0.26786	0.3775		8	Hapmap60459-rs29021980	8042358	8269	0.22505	-0.53701	0.59024	0.29018	0.42993		18	ARS-BFGL-NGS-52708	34992628	17165	0.24125	-0.49764	0.54744	0.3034	0.37174
10	BTA-66038-no-rs	57193699	10835	0.22424	-0.539	0.54624	0.27677	0.36049		6	ARS-BFGL-NGS-70470	72454639	6714	0.22505	-0.53701	0.52887	0.27473	0.36024		2	ARS-BFGL-NGS-43662	57481115	2091	0.21164	-0.57112	0.60778	0.26749	0.37748		25	Hapmap36042-SCAFFOLD31537_3371	3055650	21092	0.21824	-0.55413	0.6104	0.28997	0.42992		11	BTB-00451941	3236973	11324	0.24505	-0.48867	0.52545	0.30278	0.37164
1	BTB-01702174	84424501	792	0.22825	-0.52908	0.53637	0.27593	0.36044		18	Hapmap49610-BTA-43828	56319394	17376	0.21944	-0.55108	0.54731	0.27475	0.36022		9	BTB-01095008	21289328	9498	0.21044	-0.57425	0.61105	0.2662	0.37728		1	ARS-BFGL-NGS-36767	10776728	114	0.22505	-0.53701	0.59024	0.28977	0.4299		2	ARS-BFGL-NGS-39631	130652581	2696	0.24025	-0.50001	0.5552	0.30226	0.37152
12	BTA-20720-no-rs	35982723	12544	0.22625	-0.53402	0.54068	0.27356	0.36005		1	Hapmap54106-rs29011049	98238089	922	0.22444	-0.5385	0.53186	0.27181	0.35975		12	ARS-BFGL-NGS-17075	85798850	12962	0.20644	-0.58478	0.6251	0.26633	0.37727		2	BTA-46592-no-rs	43131830	1958	0.22324	-0.5415	0.59813	0.28901	0.42979		3	Hapmap31786-BTA-148388	40468958	3063	0.24265	-0.49432	0.54055	0.302	0.37147
13	ARS-BFGL-NGS-101035	58456868	13569	0.22825	-0.52908	0.53637	0.26833	0.35913		5	ARS-BFGL-NGS-73201	76049319	5631	0.22024	-0.54905	0.54327	0.2712	0.35963		2	ARS-BFGL-NGS-106554	129290171	2682	0.21564	-0.56078	0.5828	0.26595	0.37725		18	BTA-43458-no-rs	53333566	17349	0.22144	-0.54603	0.60544	0.2885	0.4297		22	ARS-BFGL-NGS-43839	43518191	19814	0.24105	-0.49811	0.54877	0.30191	0.37144
21	Hapmap22752-BTA-151718	37358573	19089	0.22505	-0.53701	0.54349	0.26838	0.35906		2	ARS-BFGL-NGS-33177	85585849	2321	0.22765	-0.53056	0.52582	0.27099	0.35961		15	ARS-BFGL-NGS-41765	63966654	15239	0.21224	-0.56956	0.60324	0.26515	0.37713		1	Hapmap43173-BTA-120253	56193336	513	0.22484	-0.53751	0.5914	0.28826	0.42969		8	ARS-BFGL-NGS-69431	106577108	9261	0.24285	-0.49385	0.53767	0.30179	0.37139
5	ARS-BFGL-NGS-73201	76049319	5631	0.22505	-0.53701	0.54349	0.2672	0.35893		13	BTA-111959-no-rs	47680091	13466	0.22545	-0.53601	0.52735	0.27013	0.35944		1	ARS-BFGL-NGS-16536	151379106	1424	0.21524	-0.56181	0.5842	0.2641	0.37697		9	BTB-01182680	81368713	10024	0.22224	-0.54401	0.6034	0.28751	0.42959		20	Hapmap47644-BTA-50262	3558883	18085	0.23685	-0.50814	0.56591	0.30056	0.37121
18	ARS-BFGL-NGS-86593	11377350	16961	0.21904	-0.5521	0.55162	0.26754	0.35893		12	BTA-19373-no-rs	50591762	12653	0.22344	-0.541	0.53334	0.26971	0.35942		3	ARS-BFGL-NGS-83416	109542930	3756	0.20864	-0.57897	0.6163	0.26437	0.37697		25	ARS-BFGL-NGS-39241	41813524	21503	0.22384	-0.54	0.59482	0.28729	0.42956		4	BTB-00171908	28350426	4127	0.23985	-0.50096	0.55766	0.30047	0.3712
10	Hapmap32896-BTA-59412	18492108	10446	0.21984	-0.55007	0.55029	0.2672	0.3589		14	Hapmap41517-BTA-35994	18175312	14089	0.22064	-0.54804	0.54189	0.26913	0.35926		21	Hapmap32894-BTA-52183	38103343	19095	0.21444	-0.56387	0.59094	0.26395	0.37691		2	Hapmap43527-BTA-24641	38240106	1911	0.22224	-0.54401	0.6034	0.28718	0.42954		14	ARS-BFGL-NGS-4939	1801116	13854	0.23865	-0.50383	0.56245	0.29997	0.37119
12	ARS-BFGL-NGS-30445	48488970	12623	0.22705	-0.53204	0.53782	0.2662	0.35877		24	ARS-BFGL-NGS-13089	13722994	20609	0.22104	-0.54703	0.5391	0.26878	0.35924		4	ARS-BFGL-NGS-27931	9726535	3927	0.21004	-0.5753	0.61423	0.26401	0.3769		2	Hapmap59045-rs29026016	28283672	1796	0.21944	-0.55108	0.60645	0.28529	0.42927		1	ARS-BFGL-NGS-12147	157723699	1502	0.24205	-0.49574	0.54335	0.30005	0.37117
14	Hapmap41517-BTA-35994	18175312	14089	0.22184	-0.54502	0.54895	0.26649	0.35876		6	ARS-BFGL-NGS-7423	72338329	6712	0.21784	-0.55515	0.55504	0.26676	0.35885		5	BTB-00226603	43977904	5416	0.20364	-0.59224	0.63319	0.26362	0.37684		16	ARS-BFGL-NGS-38175	77260672	16094	0.22525	-0.53651	0.58787	0.28496	0.4292		18	ARS-BFGL-NGS-75725	47698729	17292	0.23045	-0.52367	0.56934	0.30018	0.37113
8	BTB-00375253	108845583	9282	0.22224	-0.54401	0.5476	0.26489	0.35856		12	ARS-BFGL-NGS-102285	64745304	12797	0.21944	-0.55108	0.54731	0.26663	0.35879		5	ARS-BFGL-NGS-12528	56515069	5484	0.21504	-0.56232	0.5883	0.26272	0.37678		7	BTA-80221-no-rs	96765614	8056	0.21724	-0.55668	0.61233	0.28447	0.42915		7	ARS-BFGL-NGS-104684	20551821	7342	0.23865	-0.50383	0.56245	0.29954	0.37102
6	ARS-BFGL-NGS-70470	72454639	6714	0.22424	-0.539	0.54624	0.26494	0.35848		2	ARS-BFGL-NGS-40971	28073362	1793	0.22144	-0.54603	0.53625	0.26541	0.35863		3	Hapmap48025-BTA-62581	99387696	3647	0.20784	-0.58108	0.62031	0.26303	0.37676		24	BTA-58423-no-rs	55284787	20996	0.22244	-0.54351	0.60133	0.284	0.4291		29	Hapmap53306-rs29024708	43304256	23237	0.24045	-0.49954	0.55138	0.29898	0.37097
4	Hapmap60835-rs29021024	81733900	4636	0.21844	-0.55362	0.55295	0.26402	0.35835		21	ARS-BFGL-NGS-29794	29251234	19022	0.21924	-0.55159	0.54863	0.26537	0.35863		23	Hapmap58661-rs29014446	18264611	20165	0.20444	-0.5901	0.63145	0.26224	0.37664		11	BTB-01397376	33143114	11670	0.22545	-0.53601	0.58667	0.2838	0.42903		2	BTA-46613-no-rs	37358592	1905	0.24005	-0.50049	0.55644	0.29892	0.37096
10	ARS-BFGL-NGS-107028	73622468	10991	0.21744	-0.55617	0.55683	0.2639	0.35833		1	ARS-BFGL-NGS-91055	137033675	1280	0.21464	-0.56335	0.57251	0.26525	0.35858		25	Hapmap36042-SCAFFOLD31537_3371	3055650	21092	0.20524	-0.58797	0.62877	0.26166	0.37659		15	ARS-BFGL-NGS-41765	63966654	15239	0.21844	-0.55362	0.60943	0.28346	0.42899		12	Hapmap42508-BTA-31479	90156582	13004	0.23305	-0.51733	0.56819	0.29298	0.36989
1	ARS-BFGL-NGS-84905	37209389	328	0.21684	-0.5577	0.55936	0.26368	0.3583		12	BTA-20720-no-rs	35982723	12544	0.21964	-0.55057	0.54463	0.26422	0.35843		2	ARS-BFGL-NGS-91327	12533969	1623	0.20624	-0.58531	0.62695	0.26152	0.37651		2	Hapmap49351-BTA-86808	19390765	1692	0.21704	-0.55719	0.61327	0.28186	0.42875		2	BTB-01343453	115092998	2549	0.23645	-0.5091	0.56705	0.29235	0.36974
26	BTB-01908417	12268427	21615	0.21304	-0.56748	0.57466	0.26359	0.35828		14	ARS-BFGL-NGS-70650	67649210	14560	0.21864	-0.55311	0.55123	0.26447	0.3584		27	ARS-BFGL-NGS-108131	36764232	22356	0.20764	-0.58161	0.62225	0.26095	0.37644		20	BTB-01951543	47192877	18534	0.21924	-0.55159	0.60745	0.28165	0.42873		24	Hapmap38513-BTA-58574	49914644	20957	0.21764	-0.55566	0.57054	0.25606	0.3635
6	ARS-BFGL-NGS-7423	72338329	6712	0.21664	-0.55821	0.56061	0.26288	0.35811		18	Hapmap47004-BTA-42343	13857900	16977	0.22124	-0.54653	0.53768	0.26338	0.35829		10	ARS-BFGL-NGS-100945	28576348	10520	0.20824	-0.58003	0.61932	0.25988	0.37628		14	ARS-BFGL-NGS-108913	16015924	14064	0.21884	-0.5526	0.60844	0.28108	0.42868		12	ARS-BFGL-NGS-56364	90888686	13009	0.21204	-0.57008	0.57415	0.2514	0.36266
24	BTA-42867-no-rs	49418132	20951	0.21224	-0.56956	0.58007	0.26261	0.35809		8	BTB-00357945	73482124	8903	0.21484	-0.56284	0.56922	0.26359	0.35827		25	ARS-BFGL-NGS-39241	41813524	21503	0.20744	-0.58214	0.62321	0.25995	0.37625		4	ARS-BFGL-NGS-1278	40806862	4233	0.22304	-0.542	0.5992	0.27994	0.42851		25	ARS-BFGL-NGS-100347	26982725	21334	0.20704	-0.58319	0.58337	0.25022	0.3625
18	Hapmap58715-rs29021176	13109858	16973	0.21364	-0.56593	0.5713	0.26228	0.35808		16	BTB-00644303	47680564	15800	0.21484	-0.56284	0.56922	0.26351	0.35825		24	BTB-00885964	31457933	20774	0.20764	-0.58161	0.62225	0.25912	0.37616		4	ARS-BFGL-NGS-35354	55746256	4371	0.21724	-0.55668	0.61233	0.2803	0.42851		7	BTB-00296762	20631252	7344	0.21104	-0.57268	0.57533	0.2496	0.36241
2	ARS-BFGL-NGS-44854	59569007	2107	0.21404	-0.5649	0.57015	0.26217	0.35801		14	BTB-01530788	24524205	14157	0.21704	-0.55719	0.55751	0.26319	0.35822		23	ARS-BFGL-NGS-42704	9244678	20071	0.20824	-0.58003	0.61932	0.25874	0.37609		3	ARS-BFGL-NGS-83416	109542930	3756	0.21644	-0.55873	0.61422	0.27944	0.42844		26	BTA-121474-no-rs	16888208	21658	0.21264	-0.56852	0.57295	0.24951	0.36238
10	ARS-BFGL-NGS-26902	47806511	10712	0.21344	-0.56645	0.57243	0.26171	0.358		2	ARS-BFGL-NGS-102509	21290918	1709	0.21824	-0.55413	0.55251	0.2622	0.35804		11	Hapmap43729-BTA-94097	43579130	11749	0.20844	-0.5795	0.61732	0.25838	0.37603		11	ARS-BFGL-NGS-32754	67626052	11937	0.21144	-0.57164	0.61609	0.27478	0.42774		6	ARS-BFGL-NGS-7423	72338329	6712	0.20664	-0.58425	0.58558	0.24908	0.36225
5	BTB-00232920	87904220	5734	0.21504	-0.56232	0.56666	0.25967	0.35758		18	ARS-BFGL-NGS-86593	11377350	16961	0.21524	-0.56181	0.56233	0.26193	0.358		18	Hapmap48331-BTA-42464	13305495	16975	0.21004	-0.5753	0.61423	0.25642	0.37577		1	BTA-49368-no-rs	121093829	1125	0.21624	-0.55924	0.61515	0.27141	0.42729		15	BTB-00591978	32203235	14957	0.20724	-0.58266	0.58225	0.24875	0.36222
3	Hapmap26961-BTA-141000	16005138	2878	0.21724	-0.55668	0.5581	0.25945	0.35754		12	ARS-BFGL-NGS-30445	48488970	12623	0.21704	-0.55719	0.55751	0.26152	0.35798		3	BTB-00157794	114672300	3804	0.19744	-0.60904	0.64074	0.25688	0.37576		14	UA-IFASA-8537	14220182	14052	0.18744	-0.637	0.6182	0.22543	0.42072		18	ARS-BFGL-NGS-86593	11377350	16961	0.20524	-0.58797	0.59602	0.24584	0.36172
9	Hapmap51958-BTA-84395	82972692	10051	0.21544	-0.56129	0.56307	0.25925	0.35751		13	ARS-BFGL-NGS-101035	58456868	13569	0.21864	-0.55311	0.55123	0.26135	0.35789		1	Hapmap43173-BTA-120253	56193336	513	0.20624	-0.58531	0.62695	0.25603	0.37566		9	Hapmap34932-BES2_Contig534_1340	70689180	9953	0.19064	-0.62793	0.61715	0.22336	0.4204		9	BTB-00380633	15966478	9448	0.20864	-0.57897	0.57998	0.24582	0.36171
2	ARS-BFGL-NGS-33177	85585849	2321	0.21144	-0.57164	0.58216	0.25853	0.35736		7	BTB-00296762	20631252	7344	0.22304	-0.542	0.5348	0.26094	0.35783		14	UA-IFASA-8705	11440482	14012	0.21184	-0.5706	0.60666	0.25585	0.37563		10	BTB-00428684	56304161	10824	0.18444	-0.64561	0.62338	0.22151	0.42017		5	Hapmap49738-BTA-75486	10335741	5161	0.21464	-0.56335	0.57175	0.24547	0.3617
5	Hapmap31771-BTA-142898	24111835	5247	0.21524	-0.56181	0.56548	0.25699	0.35716		24	ARS-BFGL-NGS-23259	60642880	21045	0.21484	-0.56284	0.56922	0.26044	0.3578		2	ARS-BFGL-NGS-35304	134210058	2727	0.20284	-0.59439	0.6349	0.2558	0.37559		12	BTB-00490490	47810246	12614	0.18704	-0.63814	0.61925	0.21755	0.41957		14	BTB-01530788	24524205	14157	0.21064	-0.57373	0.57651	0.24562	0.3617
4	BTB-00177281	37523601	4207	0.21084	-0.57321	0.5832	0.25665	0.35705		28	UA-IFASA-5633	35354394	22747	0.21404	-0.5649	0.57465	0.26072	0.35775		16	ARS-BFGL-NGS-38175	77260672	16094	0.21004	-0.5753	0.61423	0.25539	0.37557		23	Hapmap53500-rs29016513	10665897	20084	0.17784	-0.66494	0.65012	0.21666	0.41946		14	Hapmap24929-BTC-010866	27730648	14209	0.20084	-0.59978	0.6126	0.24564	0.36169
6	BTB-01791461	100546567	6963	0.21024	-0.57477	0.58524	0.2565	0.35703		5	Hapmap57762-ss46526764	71810896	5590	0.21404	-0.5649	0.57465	0.25899	0.35748		11	ARS-BFGL-NGS-5488	25837168	11594	0.20464	-0.58957	0.63056	0.25573	0.37557		1	Hapmap54019-rs29023016	156538750	1481	0.18504	-0.64388	0.6203	0.21561	0.41932		16	ARS-BFGL-NGS-22885	59971956	15911	0.21004	-0.5753	0.57768	0.24538	0.36167
3	BTB-01405574	40333921	3060	0.21804	-0.55464	0.55425	0.25629	0.35701		10	Hapmap32896-BTA-59412	18492108	10446	0.21504	-0.56232	0.56351	0.25869	0.35744		18	BTA-43458-no-rs	53333566	17349	0.20124	-0.5987	0.6366	0.25321	0.37519		4	BTB-00366265	52265400	4336	0.17704	-0.66732	0.65834	0.2155	0.41932		17	Hapmap43574-BTA-41267	58095342	16652	0.20484	-0.58904	0.59992	0.24483	0.36154
12	ARS-BFGL-NGS-56364	90888686	13009	0.21204	-0.57008	0.58112	0.2564	0.35699		18	Hapmap58715-rs29021176	13109858	16973	0.21304	-0.56748	0.57572	0.25859	0.35744		24	BTA-111854-no-rs	26634972	20717	0.20184	-0.59708	0.63575	0.25272	0.37507		29	ARS-BFGL-NGS-101314	30510306	23123	0.18444	-0.64561	0.62338	0.21534	0.41925		21	BTB-01452384	50627168	19218	0.20044	-0.60087	0.61514	0.24396	0.36141
6	BTB-01068702	67721544	6675	0.21744	-0.55617	0.55683	0.2555	0.35688		24	BTA-42867-no-rs	49418132	20951	0.21624	-0.55924	0.56114	0.25843	0.35742		2	Hapmap59045-rs29026016	28283672	1796	0.19964	-0.60304	0.6391	0.25205	0.37501		5	ARS-BFGL-NGS-75998	108257925	5882	0.18224	-0.65199	0.63025	0.21416	0.41912		24	ARS-BFGL-NGS-13089	13722994	20609	0.20604	-0.58584	0.58882	0.24351	0.36134
12	BTA-29995-no-rs	77611452	12875	0.20944	-0.57687	0.59019	0.25414	0.35658		9	Hapmap51958-BTA-84395	82972692	10051	0.21644	-0.55873	0.55994	0.25803	0.35731		9	BTB-01182680	81368713	10024	0.20344	-0.59278	0.63405	0.25156	0.37491		2	BTB-01860839	78726622	2287	0.18344	-0.6485	0.62735	0.21434	0.41911		16	ARS-BFGL-NGS-5499	59939771	15910	0.20564	-0.58691	0.59197	0.24322	0.36128
2	Hapmap50979-BTA-48487	95069313	2378	0.21524	-0.56181	0.56548	0.25383	0.35657		26	ARS-BFGL-NGS-43432	15336560	21644	0.22084	-0.54754	0.5405	0.25677	0.35713		9	BTA-84589-no-rs	12155305	9411	0.19804	-0.6074	0.63992	0.24903	0.37453		29	ARS-BFGL-NGS-22503	18244524	23012	0.18424	-0.64619	0.62538	0.21345	0.41901		22	ARS-BFGL-NGS-79759	48374877	19871	0.20344	-0.59278	0.6037	0.24325	0.36127
15	BTB-00591978	32203235	14957	0.21264	-0.56852	0.57577	0.25383	0.35655		3	Hapmap26961-BTA-141000	16005138	2878	0.21684	-0.5577	0.55873	0.25668	0.35707		26	ARS-BFGL-NGS-18194	24575207	21732	0.20504	-0.5885	0.62967	0.24865	0.37441		28	Hapmap56853-rs29009882	25726782	22657	0.18164	-0.65374	0.63399	0.21297	0.41893		6	ARS-BFGL-NGS-70470	72454639	6714	0.20044	-0.60087	0.61514	0.24321	0.36125
5	Hapmap49738-BTA-75486	10335741	5161	0.20984	-0.57582	0.58824	0.25357	0.35652		6	BTB-01068702	67721544	6675	0.21784	-0.55515	0.55504	0.25638	0.35705		1	ARS-BFGL-NGS-36767	10776728	114	0.20044	-0.60087	0.63827	0.24851	0.37438		8	Hapmap52255-rs29014938	18582470	8354	0.17644	-0.66911	0.66115	0.21257	0.41889		8	BTB-00699115	78082969	8952	0.20804	-0.58055	0.58112	0.24291	0.3612
10	ARS-BFGL-NGS-100631	69057957	10948	0.21324	-0.56697	0.57355	0.25384	0.35651		21	BTB-01452384	50627168	19218	0.20764	-0.58161	0.58589	0.25528	0.35682		2	BTA-46592-no-rs	43131830	1958	0.20064	-0.60032	0.63744	0.24794	0.37433		10	BTB-00440958	84999308	11083	0.18124	-0.65491	0.63491	0.21164	0.41875		12	ARS-BFGL-NGS-30445	48488970	12623	0.20524	-0.58797	0.59602	0.24223	0.36109
12	ARS-BFGL-NGS-102285	64745304	12797	0.21484	-0.56284	0.569	0.25385	0.35648		10	ARS-BFGL-NGS-94775	61885278	10879	0.21484	-0.56284	0.56922	0.2535	0.35653		14	ARS-BFGL-NGS-5162	60333729	14486	0.20364	-0.59224	0.63319	0.24617	0.37404		9	ARS-BFGL-NGS-62628	80390453	10013	0.17644	-0.66911	0.66115	0.2117	0.41875		13	BTA-111959-no-rs	47680091	13466	0.20464	-0.58957	0.60088	0.24213	0.361
28	UA-IFASA-5633	35354394	22747	0.21484	-0.56284	0.569	0.25304	0.35638		7	ARS-BFGL-NGS-10823	6698584	7269	0.21064	-0.57373	0.58291	0.2537	0.3565		19	UA-IFASA-8986	39201774	17801	0.17544	-0.67211	0.64347	0.19284	0.36543		3	ARS-BFGL-NGS-23119	106412527	3720	0.18224	-0.65199	0.63025	0.21155	0.41873		7	ARS-BFGL-NGS-10823	6698584	7269	0.20244	-0.59547	0.60824	0.24181	0.36099
8	BTA-107975-no-rs	55586012	8743	0.21544	-0.56129	0.56307	0.25205	0.35624		10	ARS-BFGL-NGS-21404	62402837	10882	0.21124	-0.57216	0.5809	0.25339	0.35643		20	Hapmap25537-BTA-134848	7993223	18140	0.16963	-0.68976	0.65475	0.19235	0.36537		17	Hapmap47218-BTA-21816	4979691	16188	0.17824	-0.66375	0.64612	0.21127	0.41871		24	ARS-BFGL-NGS-37285	36201079	20828	0.20624	-0.58531	0.58667	0.24094	0.36092
8	BTB-00699115	78082969	8952	0.21224	-0.56956	0.58007	0.25166	0.3562		11	ARS-BFGL-NGS-69066	3765380	11334	0.21244	-0.56904	0.57677	0.25285	0.35641		10	BTB-00428684	56304161	10824	0.17764	-0.66553	0.64166	0.19223	0.36534		18	ARS-BFGL-NGS-104890	39772580	17214	0.17944	-0.6602	0.64109	0.21127	0.41868		2	ARS-BFGL-NGS-101039	122509616	2622	0.20584	-0.58638	0.59093	0.2406	0.36086
15	BTB-00619826	82447474	15414	0.21244	-0.56904	0.57686	0.25118	0.35612		9	BTB-00392969	55802932	9808	0.20684	-0.58372	0.58784	0.25261	0.35634		11	Hapmap23963-BTA-89387	4824893	11339	0.17744	-0.66613	0.64256	0.1915	0.36526		1	BTB-00036444	84345904	791	0.18184	-0.65316	0.63214	0.21059	0.41858		13	ARS-BFGL-NGS-101035	58456868	13569	0.20924	-0.5774	0.57883	0.24006	0.36076
13	ARS-BFGL-NGS-56559	82240934	13831	0.20944	-0.57687	0.59019	0.25047	0.35597		2	Hapmap42569-BTA-49229	120459026	2603	0.20564	-0.58691	0.58977	0.25251	0.35632		15	Hapmap42766-BTA-102377	82827665	15420	0.17243	-0.68118	0.64528	0.19162	0.36522		20	ARS-BFGL-NGS-18978	24884879	18319	0.17724	-0.66672	0.6547	0.2103	0.41858		12	BTA-19373-no-rs	50591762	12653	0.20684	-0.58372	0.58448	0.24001	0.36072
1	BTB-01965833	34179096	293	0.20864	-0.57897	0.59116	0.24996	0.35587		8	BTB-00375253	108845583	9282	0.21484	-0.56284	0.56922	0.25169	0.3562		20	ARS-BFGL-NGS-18978	24884879	18319	0.16903	-0.69161	0.65718	0.19066	0.36511		15	BTA-37293-no-rs	65339226	15250	0.18084	-0.65609	0.6376	0.21032	0.41857		15	Hapmap22996-BTA-123258	61503101	15218	0.20504	-0.5885	0.59701	0.24003	0.36072
8	ARS-BFGL-NGS-28685	88096752	9064	0.21004	-0.5753	0.58625	0.24967	0.35581		13	ARS-BFGL-NGS-56559	82240934	13831	0.21464	-0.56335	0.57251	0.2508	0.35605		7	Hapmap46388-BTA-93108	96254960	8053	0.16943	-0.69037	0.65638	0.19055	0.3651		4	ARS-BFGL-NGS-27061	117545292	4983	0.18044	-0.65726	0.64023	0.2102	0.41854		7	BTB-00318531	71870458	7837	0.20044	-0.60087	0.61514	0.23899	0.36056
18	Hapmap47004-BTA-42343	13857900	16977	0.20384	-0.59171	0.59405	0.24929	0.35577		2	ARS-BFGL-NGS-13938	111650859	2505	0.21204	-0.57008	0.57885	0.25069	0.35603		26	Hapmap35475-SCAFFOLD373916_456	15566243	21646	0.17343	-0.67814	0.64437	0.19058	0.36508		4	ARS-BFGL-NGS-84478	21574492	4060	0.17844	-0.66316	0.64364	0.20967	0.41847		18	ARS-BFGL-NGS-18307	892087	16844	0.20524	-0.58797	0.59602	0.23884	0.36052
24	ARS-BFGL-NGS-23259	60642880	21045	0.21224	-0.56956	0.58007	0.24862	0.35562		13	ARS-BFGL-NGS-74140	16866102	13154	0.21464	-0.56335	0.57251	0.25043	0.35601		18	BTA-42769-no-rs	20765346	17027	0.17003	-0.68852	0.6514	0.19014	0.36499		3	ARS-BFGL-NGS-14549	84764797	3466	0.17724	-0.66672	0.6547	0.2097	0.41846		13	ARS-BFGL-NGS-3823	67530414	13671	0.19964	-0.60304	0.61598	0.23871	0.36047
11	BTA-69403-no-rs	105371400	12249	0.21024	-0.57477	0.58524	0.24725	0.35537		22	Hapmap47657-BTA-53851	21266612	19616	0.20324	-0.59332	0.59354	0.25007	0.35589		5	ARS-BFGL-NGS-26592	104188186	5841	0.16983	-0.68914	0.65309	0.18971	0.36495		20	Hapmap25537-BTA-134848	7993223	18140	0.18044	-0.65726	0.64023	0.20955	0.41845		11	ARS-BFGL-NGS-89483	87405137	12107	0.20484	-0.58904	0.59992	0.23868	0.36045
26	Hapmap58261-rs29024872	44141331	21936	0.20984	-0.57582	0.58824	0.24623	0.35525		7	Hapmap54765-rs29012520	68156093	7804	0.21224	-0.56956	0.57781	0.24961	0.35583		11	ARS-BFGL-BAC-13600	37436464	11707	0.16623	-0.70033	0.66639	0.18864	0.3648		10	BTA-104505-no-rs	100674363	11252	0.18464	-0.64503	0.62133	0.2096	0.41843		1	Hapmap46305-BTA-53011	119374036	1109	0.20604	-0.58584	0.58882	0.2379	0.36035
26	ARS-BFGL-NGS-43432	15336560	21644	0.20044	-0.60087	0.59598	0.24344	0.3547		4	BTB-00211341	115531863	4958	0.20524	-0.58797	0.59167	0.24875	0.35563		6	Hapmap44850-BTA-76107	45602259	6460	0.17143	-0.68423	0.64794	0.18851	0.36476		13	ARS-BFGL-BAC-15708	17492791	13163	0.18364	-0.64792	0.62637	0.20936	0.41842		8	BTB-00357945	73482124	8903	0.20584	-0.58638	0.59093	0.23773	0.36033
2	ARS-BFGL-NGS-13938	111650859	2505	0.20804	-0.58055	0.59212	0.24134	0.35436		2	BTB-00115953	126420376	2659	0.21164	-0.57112	0.57988	0.2482	0.3556		8	ARS-BFGL-NGS-5793	39541982	8557	0.17163	-0.68362	0.64706	0.18798	0.36469		4	Hapmap58409-rs29020726	52138962	4335	0.17704	-0.66732	0.65834	0.20894	0.41835		24	ARS-BFGL-NGS-23259	60642880	21045	0.19884	-0.60522	0.61763	0.23811	0.36032
5	Hapmap27035-BTA-162841	58282365	5494	0.20424	-0.59064	0.59309	0.24117	0.35429		19	Hapmap47630-BTA-45710	49704150	17914	0.20864	-0.57897	0.5849	0.24831	0.35559		10	ARS-BFGL-NGS-54789	94425952	11193	0.16543	-0.70284	0.66997	0.18793	0.36467		5	BTA-74076-no-rs	76019053	5630	0.18424	-0.64619	0.62538	0.20897	0.41834		13	ARS-BFGL-NGS-74140	16866102	13154	0.19784	-0.60795	0.62398	0.23673	0.36014
4	BTB-00211341	115531863	4958	0.20224	-0.596	0.59502	0.23811	0.35378		3	BTB-01405574	40333921	3060	0.20624	-0.58531	0.58881	0.24825	0.35556		5	BTA-11044-rs29016809	48080259	5446	0.17123	-0.68484	0.64882	0.18801	0.36465		5	ARS-BFGL-NGS-25359	70049126	5573	0.18224	-0.65199	0.63025	0.20827	0.41828		21	Hapmap52435-rs29012295	49977747	19210	0.20364	-0.59224	0.60276	0.23665	0.36013
3	ARS-BFGL-NGS-26741	87486573	3497	0.19604	-0.61289	0.59695	0.2267	0.35181		4	Hapmap43331-BTA-70083	39545464	4224	0.20984	-0.57582	0.58391	0.24636	0.35526		1	Hapmap41715-BTA-100026	50320575	453	0.16963	-0.68976	0.65475	0.18787	0.36465		1	Hapmap41715-BTA-100026	50320575	453	0.18164	-0.65374	0.63399	0.20847	0.41826		1	ARS-BFGL-NGS-93455	109649036	1043	0.20144	-0.59816	0.61088	0.23639	0.3601
4	BTA-19471-no-rs	54962144	4363	0.19404	-0.61843	0.59792	0.22551	0.35156		18	Hapmap51823-BTA-31074	23025804	17055	0.20404	-0.59117	0.59261	0.24544	0.35511		2	BTB-01860839	78726622	2287	0.17003	-0.68852	0.6514	0.18729	0.36455		5	ARS-USMARC-201	104230386	5842	0.17784	-0.66494	0.65012	0.20753	0.41817		1	BTB-01702174	84424501	792	0.20324	-0.59332	0.60462	0.2362	0.36001
7	ARS-BFGL-NGS-6108	23789971	7370	0.19144	-0.62568	0.60176	0.21713	0.35009		11	ARS-BFGL-NGS-89483	87405137	12107	0.21064	-0.57373	0.58291	0.24554	0.35509		2	BTA-48881-no-rs	106984473	2452	0.17163	-0.68362	0.64706	0.18684	0.36447		14	UA-IFASA-7599	35473110	14284	0.17423	-0.67572	0.66589	0.20624	0.41799		1	BTB-01965833	34179096	293	0.20264	-0.59493	0.60735	0.23547	0.35994
6	Hapmap27515-BTC-042197	72195522	6708	0.19024	-0.62906	0.60456	0.21672	0.35002		5	ARS-BFGL-NGS-58126	113040432	5946	0.20724	-0.58266	0.58687	0.24212	0.35449		14	BTB-00561988	29444378	14228	0.16683	-0.69845	0.66265	0.18661	0.36446		9	ARS-BFGL-NGS-69908	94683820	10166	0.17744	-0.66613	0.6532	0.20619	0.41795		7	UA-IFASA-8366	79722956	7913	0.20484	-0.58904	0.59992	0.23472	0.35982
5	Hapmap39507-BTA-73544	52300318	5465	0.19104	-0.62681	0.6027	0.2148	0.34974		14	ARS-BFGL-NGS-26876	74753039	14617	0.20524	-0.58797	0.59167	0.24026	0.35419		12	BTB-00486335	9165632	12320	0.16303	-0.71043	0.68543	0.18626	0.36438		1	Hapmap25308-BTA-153014	75505402	698	0.17684	-0.66792	0.65905	0.20589	0.41795		3	BTB-01405574	40333921	3060	0.20284	-0.59439	0.60644	0.2347	0.35979
6	Hapmap23975-BTC-043815	102937469	6990	0.18844	-0.63415	0.60999	0.21451	0.34964		5	ARS-BFGL-NGS-34382	26661043	5272	0.20044	-0.60087	0.59448	0.23014	0.35235		18	Hapmap48667-BTA-16502	20531300	17025	0.16383	-0.70789	0.67741	0.18608	0.36435		8	Hapmap51670-BTA-99409	55145132	8737	0.17824	-0.66375	0.64612	0.20545	0.41789		6	BTB-01068702	67721544	6675	0.19824	-0.60685	0.62165	0.23453	0.35979
5	Hapmap44687-BTA-73295	26507844	5270	0.18924	-0.63189	0.60821	0.21414	0.34957		24	BTA-100770-no-rs	39389519	20866	0.18904	-0.63245	0.60471	0.22468	0.35138		22	ARS-BFGL-NGS-23279	43252018	19810	0.16823	-0.69409	0.65877	0.18604	0.36434		5	BTA-11044-rs29016809	48080259	5446	0.18084	-0.65609	0.6376	0.20551	0.41785		5	ARS-BFGL-NGS-73201	76049319	5631	0.20284	-0.59439	0.60644	0.23457	0.35978
12	Hapmap50625-BTA-23801	52767067	12679	0.19264	-0.62232	0.59889	0.21214	0.34923		11	ARS-BFGL-NGS-2679	2195687	11310	0.19344	-0.62009	0.59734	0.22091	0.35075		18	BTA-95254-no-rs	29722853	17121	0.16783	-0.69533	0.66034	0.18539	0.36431		9	BTA-19965-no-rs	74961950	9979	0.17704	-0.66732	0.65834	0.20528	0.41783		9	Hapmap51958-BTA-84395	82972692	10051	0.20164	-0.59762	0.61001	0.23475	0.35978
10	ARS-BFGL-NGS-25471	91258020	11150	0.18984	-0.63019	0.6064	0.21214	0.34921		8	BTB-01634942	54961322	8734	0.19244	-0.62288	0.59921	0.21828	0.35025		15	Hapmap50335-BTA-36703	6512162	14736	0.16603	-0.70095	0.66784	0.18531	0.36423		1	BTB-00067814	144010687	1347	0.17363	-0.67754	0.66786	0.20477	0.41779		22	ARS-BFGL-NGS-54727	26315000	19662	0.19824	-0.60685	0.62165	0.23443	0.35971
15	ARS-BFGL-NGS-65997	39291329	15029	0.17544	-0.67211	0.66516	0.21212	0.34918		3	BTB-00141391	86715849	3490	0.18844	-0.63415	0.60996	0.21787	0.3502		5	BTA-49720-no-rs	69658153	5570	0.16363	-0.70853	0.67933	0.1849	0.36421		21	ARS-BFGL-NGS-19338	66679072	19341	0.17784	-0.66494	0.65012	0.20429	0.4177		11	ARS-BFGL-NGS-69066	3765380	11334	0.20424	-0.59064	0.60182	0.23396	0.35966
7	ARS-BFGL-NGS-38179	30370816	7450	0.19144	-0.62568	0.60176	0.21154	0.34914		15	Hapmap56622-rs29010987	38602197	15025	0.19264	-0.62232	0.59828	0.21668	0.35004		21	ARS-BFGL-NGS-93512	50861985	19221	0.16443	-0.70599	0.67411	0.18513	0.36418		28	ARS-BFGL-NGS-6434	18758510	22606	0.17363	-0.67754	0.66786	0.20387	0.41765		9	BTA-83125-no-rs	25707960	9548	0.19864	-0.60576	0.61845	0.23323	0.35954
26	ARS-BFGL-NGS-85679	51358645	21989	0.19184	-0.62456	0.59985	0.21153	0.34913		10	ARS-BFGL-NGS-103720	54635388	10805	0.19504	-0.61565	0.59639	0.21633	0.34999		21	ARS-BFGL-BAC-29183	42440611	19136	0.16443	-0.70599	0.67411	0.18486	0.36414		24	BTB-01588458	33904918	20799	0.17283	-0.67996	0.67104	0.20398	0.41765		15	Hapmap39409-BTA-46690	33867401	14972	0.20184	-0.59708	0.60913	0.23277	0.35947
2	ARS-BFGL-NGS-108220	121387324	2611	0.18664	-0.63929	0.61769	0.21179	0.34913		24	BTA-57884-no-rs	3029468	20508	0.18744	-0.637	0.61166	0.21577	0.34986		22	ARS-BFGL-NGS-80071	12188353	19508	0.16983	-0.68914	0.65309	0.18477	0.36413		19	BTB-00765796	61395535	18023	0.18064	-0.65667	0.63849	0.20373	0.41761		8	ARS-BFGL-NGS-28685	88096752	9064	0.19704	-0.61014	0.62551	0.23253	0.35943
19	ARS-BFGL-NGS-29103	48536450	17896	0.18704	-0.63814	0.61603	0.21172	0.34912		5	ARS-BFGL-NGS-60473	64933958	5532	0.18724	-0.63757	0.6125	0.21584	0.34984		9	Hapmap34932-BES2_Contig534_1340	70689180	9953	0.16303	-0.71043	0.68543	0.18461	0.36412		12	Hapmap48886-BTA-77064	59073255	12749	0.17303	-0.67935	0.66978	0.20363	0.41761		1	ARS-BFGL-NGS-91055	137033675	1280	0.19904	-0.60467	0.61681	0.23172	0.3593
18	Hapmap47288-BTA-42323	10852558	16955	0.18744	-0.637	0.61348	0.21137	0.3491		12	Hapmap47565-BTA-31771	19462885	12421	0.19184	-0.62456	0.60014	0.21473	0.34968		9	ARS-BFGL-NGS-62628	80390453	10013	0.16243	-0.71235	0.68945	0.18379	0.36398		19	BTB-00754877	44174487	17848	0.17083	-0.68607	0.67994	0.20338	0.41758		14	Hapmap41517-BTA-35994	18175312	14089	0.19164	-0.62512	0.6343	0.23186	0.35928
24	ARS-BFGL-NGS-40316	39414051	20867	0.18744	-0.637	0.61348	0.21108	0.34904		12	Hapmap48111-BTA-88515	50376022	12650	0.18884	-0.63302	0.60737	0.21486	0.34968		17	Hapmap47218-BTA-21816	4979691	16188	0.16763	-0.69595	0.66112	0.18358	0.36394		26	Hapmap35475-SCAFFOLD373916_456	15566243	21646	0.18184	-0.65316	0.63214	0.20296	0.41752		21	ARS-BFGL-NGS-4300	21703503	18954	0.19784	-0.60795	0.62398	0.23056	0.35912
21	ARS-BFGL-NGS-37987	2985827	18777	0.18284	-0.65025	0.63448	0.21108	0.34902		3	Hapmap42034-BTA-100462	51172850	3148	0.18884	-0.63302	0.60737	0.2144	0.34962		21	ARS-BFGL-NGS-72766	35809110	19072	0.16083	-0.71748	0.69436	0.18324	0.36387		5	BTA-73718-no-rs	61790994	5512	0.17143	-0.68423	0.67708	0.20308	0.41752		12	BTA-20720-no-rs	35982723	12544	0.19164	-0.62512	0.6343	0.23067	0.35905
13	Hapmap47569-BTA-32680	42281089	13400	0.18484	-0.64446	0.62641	0.21049	0.34894		4	ARS-BFGL-NGS-38976	15749339	3990	0.19504	-0.61565	0.59639	0.21436	0.34961		11	ARS-BFGL-NGS-28924	45346657	11759	0.16583	-0.70158	0.66927	0.18259	0.36376		7	ARS-BFGL-NGS-81749	39658828	7542	0.17764	-0.66553	0.65244	0.20275	0.41747		24	BTA-42867-no-rs	49418132	20951	0.19544	-0.61455	0.62851	0.23042	0.35904
10	BTB-01797755	71528114	10972	0.18444	-0.64561	0.62792	0.21015	0.34886		15	ARS-BFGL-NGS-43586	65006607	15247	0.18624	-0.64043	0.61581	0.21351	0.34945		1	Hapmap54019-rs29023016	156538750	1481	0.16703	-0.69782	0.66189	0.18211	0.36373		24	BTB-02092251	8293809	20560	0.18084	-0.65609	0.6376	0.20242	0.41745		10	ARS-BFGL-NGS-94775	61885278	10879	0.19844	-0.60631	0.61926	0.2299	0.35896
9	BTA-01860-no-rs	49521353	9732	0.18584	-0.64158	0.62254	0.20969	0.34882		5	Hapmap44687-BTA-73295	26507844	5270	0.18984	-0.63019	0.6029	0.21328	0.3494		29	ARS-BFGL-NGS-102385	49779067	23309	0.16583	-0.70158	0.66927	0.1823	0.36371		5	Hapmap42310-BTA-74959	108599456	5889	0.17544	-0.67211	0.66253	0.20263	0.41745		20	Hapmap57788-rs29012036	12487161	18196	0.20124	-0.5987	0.61174	0.22974	0.35895
8	ARS-BFGL-NGS-33186	54627149	8729	0.18964	-0.63075	0.60731	0.20941	0.34874		7	ARS-BFGL-NGS-64072	52288861	7658	0.18984	-0.63019	0.6029	0.2118	0.34918		17	ARS-BFGL-NGS-38913	73773784	16832	0.17003	-0.68852	0.6514	0.18157	0.36368		13	BTA-123412-no-rs	76651389	13771	0.17123	-0.68484	0.67881	0.20256	0.41744		13	Hapmap33575-BTA-128424	52065761	13506	0.20524	-0.58797	0.59602	0.22872	0.35879
										10	ARS-BFGL-NGS-33594	37290812	10605	0.18524	-0.6433	0.61903	0.21199	0.34918
[truncated: 18 more columns]

## Sheet: charolaise
Table S1. List of outlier SNPs detected using the top 1% Fst approach. Significant SNPs using the q-value approach are shown in red.
bhagnari - charolaise										dajal - charolaise										guzerat - charolaise										hariana - charolaise										hissar - charolaise
BTA	SNP name	position (bp)		prob	log10(PO)	qval	alpha	fst		BTA	SNP name	position (bp)		prob	log10(PO)	qval	alpha	fst		BTA	SNP name	position (bp)		prob	log10(PO)	qval	alpha	fst		BTA	SNP name	position (bp)		prob	log10(PO)	qval	alpha	fst		BTA	SNP name	position (bp)		prob	log10(PO)	qval	alpha	fst
5	Hapmap27035-BTA-162841	58282365	5494	0.82717	0.67996	0.17263	1.5947	0.47605		5	Hapmap53993-rs29024740	60373086	5497	0.83317	0.69845	0.16437	1.608	0.47854		5	Hapmap27035-BTA-162841	58282365	5494	0.33327	-0.30116	0.66593	0.57856	0.35919		5	Hapmap53993-rs29024740	60373086	5497	0.35307	-0.263	0.64383	0.61769	0.40777		17	ARS-BFGL-NGS-73290	57350232	16646	0.78616	0.56541	0.21384	1.5021	0.46436
5	Hapmap23955-BTA-163276	49485954	5451	0.82757	0.68118	0.17243	1.5864	0.47505		14	Hapmap40120-BTA-34288	24787245	14159	0.83637	0.70853	0.16313	1.604	0.47797		20	ARS-BFGL-NGS-35804	2159884	18072	0.31906	-0.32923	0.67078	0.56632	0.35791		20	ARS-BFGL-NGS-35804	2159884	18072	0.35927	-0.25125	0.64073	0.61665	0.40759		14	Hapmap31390-BTA-129087	33309894	14266	0.78056	0.55108	0.21664	1.494	0.46335
4	Hapmap25788-BTA-123085	30890614	4151	0.82577	0.67572	0.17317	1.5761	0.47385		24	ARS-BFGL-BAC-28286	37791212	20849	0.83037	0.68976	0.16663	1.5938	0.47672		14	ARS-BFGL-NGS-29622	47615069	14355	0.32967	-0.30822	0.6674	0.56457	0.35789		8	BTB-01276600	3859393	8238	0.34227	-0.28368	0.65268	0.6068	0.40659		11	ARS-BFGL-NGS-89483	87405137	12107	0.77716	0.54251	0.21871	1.487	0.46249
24	BTA-58423-no-rs	55284787	20996	0.82056	0.6602	0.17495	1.5713	0.47323		14	ARS-BFGL-NGS-29622	47615069	14355	0.83737	0.71171	0.16263	1.5925	0.47659		5	Hapmap53993-rs29024740	60373086	5497	0.33487	-0.29804	0.66513	0.56382	0.35767		5	Hapmap23955-BTA-163276	49485954	5451	0.34607	-0.27637	0.64973	0.60452	0.40653		24	BTA-58423-no-rs	55284787	20996	0.75735	0.49432	0.22469	1.4296	0.45567
5	Hapmap53993-rs29024740	60373086	5497	0.82416	0.67091	0.17383	1.5645	0.4724		5	ARS-BFGL-NGS-35956	58638702	5496	0.82817	0.68301	0.16738	1.5884	0.47604		10	BTA-04666-rs29015025	70923311	10969	0.31246	-0.3425	0.67954	0.54626	0.35589		14	ARS-BFGL-NGS-29622	47615069	14355	0.34527	-0.27791	0.65098	0.60269	0.40643		16	ARS-BFGL-NGS-49806	833078	15443	0.4901	-0.017204	0.28174	0.82719	0.38234
5	ARS-BFGL-NGS-35956	58638702	5496	0.81456	0.64273	0.1767	1.5567	0.4713		10	ARS-BFGL-NGS-100272	57634236	10839	0.83137	0.69285	0.16603	1.5799	0.47502		3	BTB-00141391	86715849	3490	0.31866	-0.33003	0.67289	0.54485	0.35575		24	BTA-58423-no-rs	55284787	20996	0.34727	-0.27407	0.64778	0.60123	0.4062		27	ARS-BFGL-NGS-76178	40015948	22394	0.4757	-0.042255	0.4015	0.81667	0.38095
26	ARS-BFGL-NGS-36382	14755039	21640	0.53451	0.06004	0.30604	0.91261	0.39045		14	BTB-01530778	24482969	14156	0.83157	0.69347	0.16538	1.5762	0.47456		3	Hapmap27869-BTA-140998	16038595	2879	0.31846	-0.33043	0.67433	0.54381	0.35571		11	ARS-BFGL-NGS-89483	87405137	12107	0.34667	-0.27522	0.64889	0.6001	0.40616		24	Hapmap22882-BTA-161137	25108538	20701	0.4783	-0.037728	0.37097	0.81152	0.38046
5	Hapmap60668-rs29018280	57681031	5491	0.53691	0.064232	0.2901	0.9126	0.39043		11	ARS-BFGL-NGS-89483	87405137	12107	0.82717	0.67996	0.16806	1.5751	0.47435		17	ARS-BFGL-NGS-73290	57350232	16646	0.30766	-0.35225	0.68175	0.54389	0.35554		5	Hapmap27035-BTA-162841	58282365	5494	0.34927	-0.27024	0.64613	0.59882	0.40613		13	ARS-BFGL-NGS-19638	35974760	13329	0.4825	-0.030419	0.32103	0.80994	0.38032
5	ARS-BFGL-NGS-103394	57977594	5493	0.54051	0.070524	0.24712	0.9018	0.38916		24	BTA-58423-no-rs	55284787	20996	0.82336	0.66851	0.16901	1.5709	0.47384		10	ARS-BFGL-NGS-100272	57634236	10839	0.31826	-0.33083	0.67539	0.54288	0.35546		24	ARS-BFGL-BAC-28286	37791212	20849	0.34527	-0.27791	0.65098	0.59964	0.40607		2	Hapmap53519-rs29024663	125632673	2651	0.4801	-0.034595	0.34944	0.8087	0.38007
1	BTA-120735-no-rs	156505205	1480	0.54271	0.074374	0.21679	0.90008	0.38899		14	Hapmap31390-BTA-129087	33309894	14266	0.82276	0.66672	0.16983	1.551	0.47148		5	ARS-BFGL-NGS-35956	58638702	5496	0.31766	-0.33203	0.67694	0.54068	0.35537		5	ARS-BFGL-NGS-35956	58638702	5496	0.34307	-0.28214	0.65217	0.59744	0.406		5	Hapmap60668-rs29018280	57681031	5491	0.47449	-0.044345	0.41277	0.8062	0.37982
7	BTA-80694-no-rs	14060098	7295	0.53911	0.068076	0.27088	0.89182	0.3879		5	ARS-BFGL-NGS-103394	57977594	5493	0.55231	0.091206	0.19509	0.93551	0.39338		2	BTA-26833-no-rs	135433480	2742	0.31766	-0.33203	0.67694	0.54036	0.35529		4	Hapmap25788-BTA-123085	30890614	4151	0.33927	-0.28948	0.65335	0.5839	0.40481		5	ARS-BFGL-NGS-103394	57977594	5493	0.47089	-0.050619	0.43733	0.80128	0.37922
17	ARS-BFGL-NGS-32257	15211563	16291	0.52731	0.047482	0.31993	0.8838	0.3868		24	Hapmap22882-BTA-161137	25108538	20701	0.55071	0.088396	0.21628	0.93292	0.39309		27	Hapmap32660-BTA-28361	8827679	22058	0.31546	-0.33645	0.67815	0.53312	0.35446		13	ARS-BFGL-NGS-4261	3398628	13050	0.34307	-0.28214	0.65217	0.58225	0.40461		29	ARS-BFGL-NGS-94493	43686401	23242	0.47269	-0.047482	0.43027	0.79948	0.37909
10	BTA-26321-no-rs	69394382	10951	0.5027	0.0046914	0.33357	0.84276	0.38161		8	Hapmap27876-BTA-147931	106648392	9263	0.54451	0.077525	0.27571	0.93059	0.39283		3	ARS-BFGL-NGS-10379	117960375	3837	0.30386	-0.36002	0.68333	0.52854	0.35403		11	ARS-BFGL-NGS-14899	7214239	11368	0.21364	-0.56593	0.66358	0.29548	0.37937		5	Hapmap36414-SCAFFOLD150043_20489	93567346	5778	0.4771	-0.039817	0.38786	0.79666	0.37871
2	ARS-BFGL-NGS-87101	88462321	2334	0.41548	-0.14824	0.3515	0.65794	0.35836		5	Hapmap60668-rs29018280	57681031	5491	0.54491	0.078226	0.26372	0.9308	0.39274		16	BTB-01698874	77939430	16102	0.30866	-0.35021	0.68104	0.52856	0.35402		13	BTB-00511258	2372577	13040	0.20744	-0.58214	0.68749	0.2886	0.37871		12	ARS-BFGL-BAC-11792	13671044	12359	0.47429	-0.044694	0.42218	0.78744	0.37752
4	BTB-00182731	46462919	4276	0.41308	-0.15254	0.38081	0.65443	0.35791		7	BTA-80694-no-rs	14060098	7295	0.54511	0.078576	0.25005	0.92868	0.39247		14	Hapmap31390-BTA-129087	33309894	14266	0.31326	-0.34088	0.67887	0.52605	0.3538		20	BTA-115955-no-rs	18663206	18255	0.20424	-0.59064	0.7166	0.28674	0.37855		11	ARS-BFGL-NGS-14899	7214239	11368	0.46869	-0.054456	0.4436	0.78689	0.37751
13	ARS-BFGL-NGS-36809	31475142	13293	0.39868	-0.17848	0.39378	0.65366	0.35767		2	Hapmap53519-rs29024663	125632673	2651	0.54951	0.08629	0.23429	0.92371	0.39193		11	ARS-BFGL-NGS-89483	87405137	12107	0.31726	-0.33283	0.67752	0.52318	0.3535		2	Hapmap53519-rs29024663	125632673	2651	0.20604	-0.58584	0.70873	0.28267	0.37829		4	BTA-94736-no-rs	49414060	4308	0.37167	-0.22802	0.47391	0.5966	0.35415
19	ARS-BFGL-NGS-21145	51215413	17927	0.41488	-0.14932	0.36707	0.65181	0.35759		5	Hapmap36414-SCAFFOLD150043_20489	93567346	5778	0.54051	0.070524	0.28652	0.91703	0.39106		6	ARS-BFGL-NGS-86449	112550743	7112	0.30426	-0.3592	0.68257	0.51741	0.3528		13	ARS-BFGL-NGS-19638	35974760	13329	0.20124	-0.5987	0.72638	0.28348	0.37825		26	BTA-121474-no-rs	16888208	21658	0.37708	-0.21801	0.4548	0.58578	0.35299
4	BTA-94736-no-rs	49414060	4308	0.39828	-0.17921	0.40534	0.6385	0.35584		19	ARS-BFGL-NGS-21145	51215413	17927	0.43349	-0.11623	0.31576	0.69567	0.36291		13	ARS-BFGL-NGS-4261	3398628	13050	0.30966	-0.34817	0.68031	0.51498	0.35266		13	BTA-115847-no-rs	48826815	13481	0.20844	-0.5795	0.68048	0.28005	0.37806		13	ARS-BFGL-NGS-36809	31475142	13293	0.37487	-0.22208	0.46482	0.58346	0.35272
8	ARS-BFGL-NGS-12436	60872538	8798	0.35147	-0.26604	0.42966	0.53367	0.34269		29	ARS-BFGL-NGS-102385	49779067	23309	0.43789	-0.10846	0.30183	0.68306	0.36147		3	ARS-BFGL-NGS-20008	85520539	3477	0.30186	-0.36414	0.68411	0.49964	0.351		5	Hapmap36414-SCAFFOLD150043_20489	93567346	5778	0.21084	-0.57321	0.67255	0.27653	0.37782		19	ARS-BFGL-NGS-21145	51215413	17927	0.36467	-0.24109	0.4824	0.58305	0.35262
3	ARS-BFGL-NGS-40609	106963577	3726	0.35147	-0.26604	0.42966	0.52609	0.34166		4	BTA-94736-no-rs	49414060	4308	0.42829	-0.12545	0.32856	0.6792	0.36087		5	Hapmap60668-rs29018280	57681031	5491	0.19824	-0.60685	0.68999	0.27132	0.32724		5	Hapmap60668-rs29018280	57681031	5491	0.20664	-0.58425	0.69372	0.27628	0.37772		12	ARS-BFGL-NGS-39236	68784880	12844	0.35527	-0.25882	0.49768	0.55353	0.34902
18	BTA-43458-no-rs	53333566	17349	0.34067	-0.28677	0.46747	0.52567	0.34163		2	ARS-BFGL-NGS-998	126764887	2660	0.41508	-0.14896	0.34076	0.65658	0.35806		2	ARS-BFGL-NGS-41173	118897146	2583	0.19124	-0.62625	0.70933	0.26398	0.32631		1	BTB-01136480	102026796	971	0.20624	-0.58531	0.70425	0.27564	0.37769		29	ARS-BFGL-NGS-102385	49779067	23309	0.35907	-0.25163	0.49033	0.55305	0.349
12	Hapmap25509-BTA-126632	28275938	12485	0.34167	-0.28484	0.45913	0.51843	0.34078		23	ARS-BFGL-NGS-42704	9244678	20071	0.40208	-0.17233	0.35245	0.6303	0.35463		1	BTA-120735-no-rs	156505205	1480	0.19724	-0.60959	0.69536	0.2612	0.32607		16	ARS-BFGL-NGS-49806	833078	15443	0.19564	-0.614	0.74094	0.27546	0.37768		1	BTB-02047820	117318567	1091	0.31766	-0.33203	0.50607	0.4804	0.34005
15	ARS-BFGL-NGS-100198	64802379	15246	0.34967	-0.26948	0.44016	0.51613	0.34041		3	ARS-BFGL-NGS-40609	106963577	3726	0.35747	-0.25465	0.37663	0.55043	0.34442		10	BTA-26321-no-rs	69394382	10951	0.19524	-0.6151	0.70033	0.26067	0.32607		1	ARS-BFGL-NGS-26782	154299737	1451	0.20024	-0.60141	0.73179	0.27649	0.37767		21	ARS-BFGL-NGS-6192	34983051	19067	0.31306	-0.34129	0.51394	0.46971	0.33876
28	ARS-BFGL-NGS-107358	29084057	22694	0.34187	-0.28445	0.45007	0.51173	0.3399		11	ARS-BFGL-NGS-66378	37135843	11703	0.35747	-0.25465	0.37663	0.53931	0.343		24	Hapmap22882-BTA-161137	25108538	20701	0.19024	-0.62906	0.72361	0.25812	0.32581		29	ARS-BFGL-NGS-94493	43686401	23242	0.20084	-0.59978	0.72918	0.27588	0.37763		3	BTB-00136311	76429465	3374	0.30946	-0.34858	0.52794	0.45885	0.3374
21	ARS-BFGL-NGS-6192	34983051	19067	0.33607	-0.2957	0.48256	0.51067	0.33965		22	BTB-00851968	50993959	19891	0.34947	-0.26986	0.4069	0.53795	0.34287		7	Hapmap33486-BTA-145223	72399231	7841	0.19044	-0.6285	0.72042	0.25359	0.32526		10	DPI-8	5654720	10322	0.20164	-0.59762	0.72336	0.27526	0.37762		12	Hapmap25509-BTA-126632	28275938	12485	0.30846	-0.35062	0.53423	0.45531	0.33704
7	ARS-BFGL-NGS-109541	96541131	8055	0.33667	-0.29453	0.4753	0.50966	0.33957		5	Hapmap27803-BTA-66694	65095289	5534	0.35187	-0.26528	0.38749	0.53207	0.34214		13	ARS-BFGL-NGS-1321	71691419	13716	0.19224	-0.62344	0.705	0.25264	0.32521		13	ARS-BFGL-NGS-95635	71006628	13708	0.20524	-0.58797	0.71283	0.27577	0.37761		11	ARS-BFGL-NGS-66378	37135843	11703	0.29946	-0.36909	0.5763	0.45411	0.33684
1	Hapmap23307-BTA-124083	58722694	529	0.33007	-0.30743	0.4895	0.49277	0.33748		21	ARS-BFGL-NGS-6192	34983051	19067	0.34927	-0.27024	0.4156	0.52458	0.34116		7	BTA-80694-no-rs	14060098	7295	0.19104	-0.62681	0.71699	0.25109	0.32506		16	Hapmap27900-BTA-38864	40425388	15752	0.20284	-0.59439	0.7201	0.27517	0.37757		15	Hapmap22996-BTA-123258	61503101	15218	0.30446	-0.35879	0.54563	0.4516	0.33663
1	BTB-00058659	131533041	1228	0.29666	-0.37491	0.49714	0.42748	0.32917		14	BTB-01532239	24437778	14155	0.34087	-0.28639	0.43895	0.52338	0.34095		16	ARS-BFGL-NGS-49806	833078	15443	0.19104	-0.62681	0.71699	0.25014	0.32485		5	ARS-BFGL-NGS-103394	57977594	5493	0.19684	-0.61069	0.73882	0.27339	0.37744		28	ARS-BFGL-NGS-107358	29084057	22694	0.30786	-0.35184	0.54008	0.45177	0.33659
8	ARS-BFGL-NGS-86428	84666284	9022	0.29566	-0.37699	0.50428	0.42329	0.32866		15	ARS-BFGL-NGS-100198	64802379	15246	0.34747	-0.27368	0.42377	0.5204	0.34067		13	ARS-BFGL-NGS-19638	35974760	13329	0.18884	-0.63302	0.72663	0.24764	0.32472		2	ARS-BFGL-NGS-27023	134738023	2733	0.20624	-0.58531	0.70425	0.27204	0.37735		15	ARS-BFGL-NGS-100198	64802379	15246	0.30206	-0.36372	0.55574	0.45142	0.33644
12	ARS-BFGL-NGS-55816	34365374	12529	0.28846	-0.39212	0.5235	0.42233	0.32855		20	ARS-BFGL-NGS-13263	15607144	18219	0.35147	-0.26604	0.39753	0.52001	0.34066		21	Hapmap38467-BTA-119784	52554932	19227	0.18824	-0.63472	0.73211	0.24685	0.32457		27	ARS-BFGL-NGS-76178	40015948	22394	0.19904	-0.60467	0.73426	0.26745	0.37688		17	ARS-BFGL-NGS-783	57572420	16647	0.31266	-0.34209	0.52116	0.44927	0.33639
18	Hapmap48331-BTA-42464	13305495	16975	0.29406	-0.38033	0.511	0.42165	0.32851		13	ARS-BFGL-NGS-2165	2606402	13042	0.33767	-0.29259	0.4524	0.51431	0.33985		20	BTA-115955-no-rs	18663206	18255	0.18304	-0.64966	0.7417	0.24451	0.32428		24	Hapmap22882-BTA-161137	25108538	20701	0.19784	-0.60795	0.7366	0.2669	0.37685		22	BTB-00851968	50993959	19891	0.30106	-0.36579	0.56467	0.4489	0.33624
21	ARS-BFGL-NGS-24407	66287283	19339	0.28946	-0.39	0.51744	0.41719	0.32792		14	Hapmap46986-BTA-34282	25307116	14164	0.34047	-0.28716	0.44584	0.5138	0.33982		5	Hapmap36414-SCAFFOLD150043_20489	93567346	5778	0.18404	-0.64677	0.73949	0.24292	0.32424		15	ARS-BFGL-NGS-34342	28998023	14917	0.19284	-0.62177	0.74667	0.26582	0.37679		14	BTB-01532239	24437778	14155	0.29986	-0.36827	0.56877	0.44751	0.33605
17	Hapmap47218-BTA-21816	4979691	16188	0.28586	-0.39764	0.52928	0.4154	0.32765		8	Hapmap25842-BTA-146062	87859949	9063	0.34127	-0.28561	0.43161	0.50899	0.33918		3	ARS-BFGL-NGS-2985	57283356	3187	0.18844	-0.63415	0.72946	0.24292	0.32413		13	Hapmap38668-BTA-34221	18149664	13168	0.19484	-0.61621	0.74294	0.26226	0.37638		14	Hapmap46986-BTA-34282	25307116	14164	0.29906	-0.36992	0.57976	0.44652	0.33594
26	ARS-BFGL-NGS-18194	24575207	21732	0.28486	-0.39977	0.53475	0.41398	0.3275		12	Hapmap25509-BTA-126632	28275938	12485	0.33427	-0.29921	0.45867	0.50531	0.3387		8	Hapmap27876-BTA-147931	106648392	9263	0.18144	-0.65433	0.74773	0.24234	0.32401		12	ARS-BFGL-BAC-11792	13671044	12359	0.19084	-0.62737	0.74845	0.25195	0.37554		13	Hapmap33575-BTA-128424	52065761	13506	0.29966	-0.36868	0.57264	0.44414	0.33563
11	ARS-BFGL-NGS-4101	104325453	12243	0.28386	-0.4019	0.54482	0.4064	0.32651		20	ARS-BFGL-NGS-18978	24884879	18319	0.32947	-0.30861	0.46473	0.50548	0.33866		15	ARS-BFGL-NGS-34342	28998023	14917	0.18404	-0.64677	0.73949	0.24181	0.32397		7	BTA-80694-no-rs	14060098	7295	0.19464	-0.61676	0.74483	0.24897	0.37533		20	Hapmap57788-rs29012036	12487161	18196	0.30166	-0.36455	0.56034	0.44278	0.33552
19	BTB-01692321	28484744	17693	0.28126	-0.40747	0.54952	0.40471	0.32632		1	BTB-02047820	117318567	1091	0.32527	-0.3169	0.47056	0.48898	0.33652		13	Hapmap38668-BTA-34221	18149664	13168	0.18024	-0.65785	0.75132	0.23932	0.32377		21	ARS-BFGL-NGS-101900	30781415	19038	0.17684	-0.66792	0.75053	0.21623	0.3724		3	Hapmap55103-rs29011390	74744528	3358	0.30346	-0.36084	0.55083	0.44117	0.33532
4	Hapmap52040-rs29011076	11520676	3950	0.28406	-0.40147	0.53993	0.39679	0.32536		19	BTB-01692321	28484744	17693	0.31286	-0.34169	0.47641	0.44823	0.33143		29	ARS-BFGL-NGS-94493	43686401	23242	0.18224	-0.65199	0.74382	0.23899	0.32374		4	BTA-94736-no-rs	49414060	4308	0.17584	-0.67091	0.75252	0.21535	0.3723		8	Hapmap25842-BTA-146062	87859949	9063	0.29786	-0.37241	0.58307	0.43589	0.33462
1	ARS-BFGL-BAC-16299	25471181	219	0.27465	-0.42176	0.55415	0.3906	0.32451		5	Hapmap39353-BTA-73120	27777281	5280	0.30426	-0.3592	0.48759	0.44392	0.33089		5	ARS-BFGL-NGS-103394	57977594	5493	0.18484	-0.64446	0.73471	0.23806	0.32362		20	Hapmap57270-ss46526311	16780563	18235	0.17063	-0.68668	0.75987	0.21367	0.3722		18	ARS-BFGL-NGS-18307	892087	16844	0.29506	-0.37824	0.58628	0.43434	0.33442
18	ARS-BFGL-NGS-17797	52304421	17338	0.26705	-0.43847	0.56301	0.37581	0.32262		13	Hapmap54324-rs29009783	2711744	13044	0.30406	-0.35961	0.4928	0.44438	0.33087		1	ARS-BFGL-NGS-78666	135366450	1266	0.18204	-0.65258	0.74582	0.23683	0.32344		10	ARS-BFGL-NGS-43266	45864066	10694	0.17183	-0.68301	0.75631	0.20984	0.37177		18	ARS-BFGL-NGS-103662	52087186	17335	0.29246	-0.38369	0.58938	0.43399	0.33438
18	ARS-BFGL-NGS-4440	34940982	17164	0.26225	-0.44919	0.58229	0.36871	0.32175		15	ARS-BFGL-NGS-41765	63966654	15239	0.30686	-0.35388	0.48212	0.4421	0.33073		25	ARS-BFGL-NGS-28648	104438	21067	0.17984	-0.65902	0.75299	0.23527	0.32336		2	ARS-BFGL-NGS-998	126764887	2660	0.16443	-0.70599	0.77655	0.20562	0.37147		17	Hapmap47218-BTA-21816	4979691	16188	0.26985	-0.43228	0.5929	0.39034	0.32908
18	ARS-BFGL-NGS-13105	23468316	17059	0.25925	-0.45595	0.59215	0.36806	0.32163		13	Hapmap31057-BTA-115291	20457510	13191	0.30206	-0.36372	0.50256	0.44042	0.33041		13	BTA-115847-no-rs	48826815	13481	0.18104	-0.6555	0.74956	0.23303	0.32306		15	Hapmap57927-rs29025966	39724096	15033	0.16823	-0.69409	0.76159	0.20492	0.37139		14	ARS-BFGL-NGS-15935	23571854	14147	0.26865	-0.43493	0.59628	0.38203	0.32796
2	BTB-00427067	112147748	2509	0.27025	-0.4314	0.55865	0.36681	0.32157		14	BTB-00557532	24643266	14158	0.30266	-0.36249	0.49779	0.43359	0.32958		11	ARS-BFGL-NGS-14899	7214239	11368	0.17964	-0.65961	0.7546	0.23145	0.3229		1	Hapmap24792-BTA-123860	35561495	312	0.16723	-0.6972	0.76632	0.20589	0.37138		14	ARS-BFGL-NGS-76832	12934396	14034	0.26485	-0.44337	0.61377	0.38154	0.32793
5	ARS-BFGL-NGS-103088	75265831	5624	0.26485	-0.44337	0.56721	0.36407	0.32119		5	ARS-BFGL-NGS-75998	108257925	5882	0.29606	-0.37616	0.51998	0.43181	0.32933		27	ARS-BFGL-NGS-75783	14768736	22114	0.17704	-0.66732	0.75619	0.22447	0.32221		14	Hapmap24966-BTC-054594	26080801	14177	0.16623	-0.70033	0.7718	0.20515	0.37136		14	Hapmap50246-BTA-117246	22363637	14131	0.26305	-0.44739	0.62112	0.37871	0.32763
11	Hapmap28038-BTA-126868	84947879	12092	0.25945	-0.4555	0.58899	0.36417	0.32113		11	Hapmap54750-rs29013770	76579962	12012	0.29846	-0.37117	0.50719	0.43105	0.32927		1	ARS-BFGL-NGS-109258	57890954	525	0.17644	-0.66911	0.75772	0.22491	0.3222		10	BTA-74241-no-rs	67626007	10926	0.16523	-0.70347	0.77541	0.20423	0.37135		8	ARS-BFGL-NGS-86428	84666284	9022	0.26525	-0.44248	0.61113	0.37749	0.32751
18	ARS-BFGL-NGS-52708	34992628	17165	0.26085	-0.45234	0.5857	0.36062	0.32067		8	ARS-BFGL-NGS-86428	84666284	9022	0.29646	-0.37532	0.51589	0.43057	0.32916		2	Hapmap53519-rs29024663	125632673	2651	0.17483	-0.67391	0.75922	0.22482	0.3222		4	BTB-01793118	34309918	4175	0.16343	-0.70916	0.77872	0.20442	0.37133		14	BTB-00557532	24643266	14158	0.26845	-0.43537	0.5995	0.37663	0.32739
9	ARS-BFGL-NGS-101844	13292880	9420	0.26325	-0.44695	0.57507	0.35901	0.32052		20	Hapmap25540-BTA-135353	65998486	18711	0.29586	-0.37657	0.5239	0.42937	0.329		7	BTA-28679-no-rs	66281885	7783	0.16583	-0.70158	0.76085	0.20308	0.32003		23	ARS-BFGL-NGS-42704	9244678	20071	0.17524	-0.67271	0.75442	0.20401	0.37132		11	ARS-BFGL-NGS-4101	104325453	12243	0.26405	-0.44516	0.61631	0.37533	0.32724
19	ARS-BFGL-NGS-37715	27491890	17687	0.26425	-0.44471	0.57122	0.35679	0.32024		29	Hapmap47072-BTA-66156	48224534	23288	0.29726	-0.37366	0.51163	0.42871	0.32894		19	ARS-BFGL-NGS-94291	57615715	17981	0.16283	-0.71107	0.764	0.19806	0.3194		19	ARS-BFGL-NGS-21145	51215413	17927	0.16423	-0.70663	0.77764	0.20274	0.37114		12	ARS-BFGL-NGS-55816	34365374	12529	0.26825	-0.43581	0.60258	0.37376	0.32707
13	ARS-BFGL-NGS-57335	42927726	13409	0.25765	-0.45958	0.59522	0.35512	0.32		1	Hapmap42215-BTA-45259	102975544	980	0.29286	-0.38285	0.53136	0.4266	0.32863		20	ARS-BFGL-NGS-102542	68197886	18733	0.16183	-0.71427	0.76697	0.19285	0.31887		23	ARS-BFGL-NGS-8427	4970070	20036	0.16243	-0.71235	0.78269	0.2016	0.37114		14	Hapmap29973-BTA-129162	46264806	14340	0.26385	-0.4456	0.61876	0.37184	0.32679
6	Hapmap60794-rs29022851	115008971	7148	0.25265	-0.471	0.60115	0.35259	0.3197		14	ARS-BFGL-NGS-15935	23571854	14147	0.29046	-0.38789	0.53492	0.42431	0.32838		29	ARS-BFGL-NGS-102385	49779067	23309	0.16043	-0.71876	0.76839	0.18703	0.31833		10	ARS-BFGL-NGS-101502	26141254	10496	0.16703	-0.69782	0.76777	0.20125	0.37112		21	ARS-BFGL-NGS-24407	66287283	19339	0.26785	-0.4367	0.60552	0.37122	0.32675
4	ARS-BFGL-NGS-35354	55746256	4371	0.25165	-0.47331	0.60398	0.35166	0.3196		18	Hapmap48331-BTA-42464	13305495	16975	0.28566	-0.39806	0.53844	0.41797	0.32754		2	ARS-BFGL-NGS-66563	111575978	2504	0.15583	-0.73377	0.7738	0.1873	0.31826		4	BTB-00182731	46462919	4276	0.16303	-0.71043	0.77976	0.19904	0.37091		5	ARS-BFGL-NGS-75998	108257925	5882	0.26565	-0.44159	0.60838	0.37054	0.32669
5	ARS-BFGL-NGS-1939	91235111	5765	0.26285	-0.44784	0.57875	0.34959	0.31939		14	BTB-01530788	24524205	14157	0.28346	-0.40276	0.54513	0.41682	0.32737		11	ARS-BFGL-NGS-32754	67626052	11937	0.16423	-0.70663	0.76244	0.18571	0.31807		4	Hapmap48685-BTA-21347	90673284	4732	0.16263	-0.71171	0.78077	0.198	0.37078		18	Hapmap48331-BTA-42464	13305495	16975	0.26065	-0.45279	0.62779	0.36635	0.3262
28	BTA-104046-no-rs	23385803	22637	0.25445	-0.46687	0.59822	0.3497	0.31932		14	Hapmap29973-BTA-129162	46264806	14340	0.29386	-0.38075	0.5277	0.41523	0.32723		15	Hapmap57927-rs29025966	39724096	15033	0.15503	-0.73642	0.78077	0.18482	0.31799		1	BTB-00053769	121341406	1127	0.16783	-0.69533	0.76323	0.19854	0.37077		19	BTB-01692321	28484744	17693	0.25985	-0.45459	0.62987	0.36688	0.3262
15	BTA-37293-no-rs	65339226	15250	0.24005	-0.50049	0.60692	0.31909	0.3155		14	Hapmap23428-BTA-129227	49363794	14379	0.28506	-0.39934	0.54184	0.40453	0.32586		13	BTA-33373-no-rs	67264571	13668	0.16183	-0.71427	0.76697	0.18261	0.3179		11	ARS-BFGL-NGS-32754	67626052	11937	0.16643	-0.6997	0.7705	0.19627	0.37065		29	Hapmap47072-BTA-66156	48224534	23288	0.25665	-0.46185	0.6358	0.36432	0.32589
6	BTB-00274978	100947563	6968	0.23645	-0.5091	0.61258	0.31735	0.31531		23	Hapmap58661-rs29014446	18264611	20165	0.27305	-0.42525	0.55482	0.39348	0.32439		4	Hapmap48685-BTA-21347	90673284	4732	0.15363	-0.74108	0.78183	0.18197	0.3177		2	ARS-BFGL-NGS-87101	88462321	2334	0.17063	-0.68668	0.75987	0.19625	0.37056		1	BTB-00058659	131533041	1228	0.26185	-0.45009	0.62342	0.36001	0.32546
10	BTB-00440958	84999308	11083	0.23565	-0.51103	0.61529	0.31414	0.31489		4	ARS-BFGL-NGS-35354	55746256	4371	0.27606	-0.41871	0.54844	0.38583	0.32343		23	ARS-BFGL-NGS-42704	9244678	20071	0.15563	-0.73444	0.77745	0.18096	0.31763		10	ARS-BFGL-NGS-29248	54514075	10802	0.16523	-0.70347	0.77541	0.19535	0.37055		10	BTB-02098111	81896955	11052	0.25805	-0.45867	0.6319	0.35881	0.32516
23	ARS-BFGL-NGS-93014	37029269	20310	0.23125	-0.52171	0.62053	0.31296	0.31465		18	ARS-BFGL-NGS-17797	52304421	17338	0.27305	-0.42525	0.55482	0.38255	0.32304		14	Hapmap24966-BTC-054594	26080801	14177	0.15803	-0.72655	0.77117	0.18017	0.31751		20	Hapmap25537-BTA-134848	7993223	18140	0.16723	-0.6972	0.76632	0.19537	0.37052		14	BTB-01530788	24524205	14157	0.25565	-0.46413	0.63767	0.35375	0.32458
17	ARS-BFGL-NGS-9657	47898312	16581	0.23825	-0.50479	0.60979	0.31186	0.31454		5	ARS-BFGL-NGS-1939	91235111	5765	0.26745	-0.43759	0.56094	0.37625	0.32224		2	ARS-BFGL-NGS-87101	88462321	2334	0.15803	-0.72655	0.77117	0.17841	0.31735		12	Hapmap38372-BTA-106410	67073994	12825	0.16603	-0.70095	0.77304	0.19494	0.37052		29	ARS-BFGL-NGS-52294	42035516	23227	0.25765	-0.45958	0.63388	0.35233	0.32448
3	ARS-BFGL-NGS-31154	102026561	3681	0.22745	-0.53105	0.62311	0.30909	0.31418		27	ARS-BFGL-NGS-34386	40048472	22395	0.26705	-0.43847	0.56385	0.37315	0.3218		19	ARS-BFGL-NGS-21145	51215413	17927	0.15563	-0.73444	0.77745	0.17696	0.31717		13	ARS-BFGL-NGS-36809	31475142	13293	0.15823	-0.7259	0.78721	0.1923	0.3703		14	Hapmap48727-BTA-36014	18876940	14097	0.26105	-0.45189	0.62564	0.35132	0.32444
17	ARS-BFGL-NGS-35622	18444975	16319	0.23425	-0.51442	0.61793	0.30323	0.3135		14	UA-IFASA-7382	23475634	14146	0.26545	-0.44203	0.56945	0.37018	0.32145		20	Hapmap25537-BTA-134848	7993223	18140	0.15703	-0.72982	0.7725	0.17585	0.31709		5	ARS-BFGL-NGS-5504	60556520	5499	0.16663	-0.69907	0.76916	0.19275	0.37023		4	Hapmap52040-rs29011076	11520676	3950	0.25505	-0.4655	0.63949	0.35085	0.32426
18	ARS-BFGL-NGS-23693	35354921	17171	0.22144	-0.54603	0.62821	0.28977	0.31174		19	ARS-BFGL-NGS-37715	27491890	17687	0.26545	-0.44203	0.56945	0.36619	0.32105		23	ARS-BFGL-NGS-82606	22477558	20203	0.15503	-0.73642	0.78077	0.17379	0.31695		23	BTA-81684-no-rs	23675301	20212	0.16103	-0.71683	0.78363	0.19055	0.37016		6	Hapmap60794-rs29022851	115008971	7148	0.24805	-0.48165	0.64136	0.33997	0.32295
4	BTB-01687779	80545103	4622	0.22084	-0.54754	0.63528	0.28877	0.31162		6	Hapmap60794-rs29022851	115008971	7148	0.26305	-0.44739	0.57215	0.36601	0.32092		8	ARS-BFGL-NGS-108759	48213829	8648	0.15503	-0.73642	0.78077	0.17305	0.31678		9	ARS-BFGL-NGS-105322	85565030	10074	0.16043	-0.71876	0.78455	0.18963	0.37005		2	BTB-00427067	112147748	2509	0.24265	-0.49432	0.64853	0.33477	0.3223
1	BTB-01777594	82059960	767	0.21964	-0.55057	0.64176	0.28702	0.31141		11	ARS-BFGL-NGS-42261	98605015	12182	0.26805	-0.43626	0.55793	0.3649	0.32082		12	Hapmap38372-BTA-106410	67073994	12825	0.15563	-0.73444	0.77745	0.17324	0.31677		26	BTA-121474-no-rs	16888208	21658	0.16243	-0.71235	0.78269	0.18934	0.36996		18	ARS-BFGL-NGS-4440	34940982	17164	0.24285	-0.49385	0.6468	0.3339	0.3221
19	ARS-BFGL-NGS-105454	29325678	17703	0.22144	-0.54603	0.62821	0.28514	0.31117		5	ARS-BFGL-NGS-40280	108987909	5893	0.26085	-0.45234	0.57736	0.35989	0.32013		2	ARS-BFGL-NGS-998	126764887	2660	0.14663	-0.76492	0.78702	0.17351	0.31673		14	BTB-01532239	24437778	14155	0.15803	-0.72655	0.78805	0.18573	0.36967		14	BTB-01119513	34448087	14276	0.24385	-0.49149	0.64502	0.33028	0.3217
10	Hapmap31149-BTA-152372	67391727	10923	0.22084	-0.54754	0.63528	0.28169	0.31079		1	ARS-BFGL-NGS-91055	137033675	1280	0.26145	-0.45099	0.57479	0.359	0.32005		24	ARS-BFGL-NGS-39061	1137518	20489	0.15223	-0.74578	0.78287	0.16864	0.31633		28	ARS-BFGL-NGS-107358	29084057	22694	0.15463	-0.73775	0.79276	0.18418	0.36965		16	BTA-100038-no-rs	40223873	15749	0.24645	-0.48538	0.6432	0.32836	0.32147
10	ARS-BFGL-NGS-108215	85085819	11084	0.22024	-0.54905	0.6375	0.28143	0.31075		27	BTB-00957311	14326129	22109	0.24305	-0.49337	0.58533	0.33171	0.3165		4	BTA-94736-no-rs	49414060	4308	0.14863	-0.75801	0.78394	0.16669	0.31611		8	Hapmap25842-BTA-146062	87859949	9063	0.15723	-0.72917	0.78888	0.18125	0.36937		1	ARS-BFGL-NGS-91055	137033675	1280	0.24245	-0.49479	0.65021	0.32494	0.32107
8	BTB-01429039	112571608	9320	0.21724	-0.55668	0.64383	0.28045	0.31057		16	ARS-BFGL-NGS-36241	73361045	16045	0.24645	-0.48538	0.58007	0.32364	0.31552		2	ARS-BFGL-NGS-106192	88609199	2336	0.14003	-0.78827	0.80246	0.1626	0.31565		15	ARS-BFGL-NGS-100198	64802379	15246	0.15623	-0.73246	0.79125	0.18138	0.36937		24	ARS-BFGL-NGS-99694	25861246	20706	0.24065	-0.49906	0.65345	0.32198	0.32076
12	BTA-20724-no-rs	36155970	12547	0.22004	-0.54956	0.63966	0.27876	0.3104		15	ARS-BFGL-NGS-100339	66456600	15267	0.23425	-0.51442	0.61033	0.31899	0.31487		14	Hapmap46986-BTA-34282	25307116	14164	0.14443	-0.7726	0.79425	0.16058	0.3155		20	ARS-BFGL-NGS-13263	15607144	18219	0.15543	-0.7351	0.79201	0.17995	0.36922		5	BTA-11044-rs29016809	48080259	5446	0.24185	-0.49621	0.65184	0.32179	0.32075
1	ARS-BFGL-NGS-84905	37209389	328	0.22104	-0.54703	0.63064	0.27861	0.31034		24	BTB-00885964	31457933	20774	0.23585	-0.51055	0.60626	0.31838	0.31484		3	BTB-00136311	76429465	3374	0.13943	-0.79044	0.80564	0.15912	0.31535		3	BTB-01059999	77446808	3385	0.15423	-0.73908	0.79558	0.17744	0.36897		24	ARS-BFGL-NGS-52760	26312936	20713	0.23725	-0.50718	0.65658	0.32036	0.3205
7	ARS-BFGL-NGS-38771	28088313	7426	0.21644	-0.55873	0.64586	0.2772	0.31016		13	BTA-111959-no-rs	47680091	13466	0.24085	-0.49859	0.58789	0.31772	0.31483		5	Hapmap27803-BTA-66694	65095289	5534	0.14443	-0.7726	0.79425	0.15859	0.31527		13	Hapmap33575-BTA-128424	52065761	13506	0.15443	-0.73841	0.7949	0.17581	0.36881		27	ARS-BFGL-NGS-34386	40048472	22395	0.23965	-0.50144	0.65502	0.31927	0.32034
10	BTB-00433469	69862924	10958	0.21364	-0.56593	0.65348	0.27614	0.31003		19	UA-IFASA-9813	32508700	17738	0.23405	-0.5149	0.61423	0.31854	0.31479		20	ARS-BFGL-NGS-18978	24884879	18319	0.14523	-0.7698	0.79169	0.15732	0.31521		3	ARS-BFGL-NGS-40609	106963577	3726	0.15823	-0.7259	0.78721	0.17475	0.36878		18	ARS-BFGL-NGS-52708	34992628	17165	0.23585	-0.51055	0.65812	0.31536	0.3199
1	ARS-BFGL-NGS-97531	148969868	1402	0.21564	-0.56078	0.64976	0.27308	0.30968		5	ARS-BFGL-NGS-10118	109774563	5905	0.24065	-0.49906	0.59279	0.31659	0.31462		18	ARS-BFGL-NGS-18307	892087	16844	0.14443	-0.7726	0.79425	0.15445	0.31485		13	ARS-BFGL-NGS-5327	25298145	13230	0.15963	-0.72135	0.78545	0.17402	0.3687		4	ARS-BFGL-NGS-35354	55746256	4371	0.23145	-0.52122	0.65967	0.30614	0.31874
16	ARS-BFGL-NGS-62674	51595210	15834	0.20904	-0.57792	0.66537	0.27208	0.30951		10	ARS-BFGL-NGS-103720	54635388	10805	0.24405	-0.49102	0.58273	0.31598	0.31456		20	Hapmap57788-rs29012036	12487161	18196	0.14363	-0.77542	0.79507	0.15394	0.31472		14	Hapmap46986-BTA-34282	25307116	14164	0.14703	-0.76353	0.8074	0.17414	0.3687		16	ARS-BFGL-NGS-22885	59971956	15911	0.23045	-0.52367	0.6612	0.30122	0.31824
8	ARS-BFGL-NGS-3675	39475460	8556	0.21504	-0.56232	0.65164	0.27082	0.30936		5	Hapmap24085-BTA-143102	46364432	5436	0.23085	-0.52269	0.62156	0.31452	0.31437		17	Hapmap53106-rs29017719	71610886	16811	0.13723	-0.79846	0.80964	0.15276	0.3146		27	ARS-BFGL-NGS-3694	14292852	22108	0.15123	-0.74915	0.80057	0.17437	0.36867		5	Hapmap30819-BTA-142899	24214641	5248	0.22224	-0.54401	0.6628	0.29209	0.31702
19	BTA-45452-no-rs	41570503	17826	0.21184	-0.5706	0.65706	0.27076	0.30933		14	ARS-BFGL-NGS-101613	50245422	14389	0.23405	-0.5149	0.61423	0.31438	0.31433		6	Hapmap26264-BTC-037159	37584088	6346	0.14643	-0.76561	0.788	0.15142	0.31457		18	BTA-43458-no-rs	53333566	17349	0.15443	-0.73841	0.7949	0.17444	0.36866		24	Hapmap50297-BTA-26520	36244045	20829	0.21504	-0.56232	0.6746	0.2848	0.31619
7	ARS-BFGL-NGS-37045	2119559	7206	0.21304	-0.56748	0.65529	0.269	0.30915		13	ARS-BFGL-NGS-15975	40815971	13384	0.23785	-0.50574	0.59518	0.31371	0.31425		9	Hapmap27874-BTA-146513	53871363	9784	0.14523	-0.7698	0.79169	0.15204	0.31454		3	INRA-533	19860064	2905	0.14743	-0.76215	0.80643	0.17416	0.36862		13	BTA-111959-no-rs	47680091	13466	0.22204	-0.54451	0.66435	0.28422	0.31612
1	ARS-BFGL-BAC-14930	1782724	20	0.21564	-0.56078	0.64976	0.26817	0.30906		2	ARS-BFGL-NGS-43912	130965838	2700	0.23525	-0.512	0.60832	0.31295	0.31422		22	BTB-00851968	50993959	19891	0.14723	-0.76284	0.78601	0.15035	0.31439		5	Hapmap27803-BTA-66694	65095289	5534	0.15683	-0.73048	0.79048	0.17347	0.36859		18	ARS-BFGL-NGS-39994	50160561	17311	0.21504	-0.56232	0.6746	0.28248	0.31586
9	Hapmap41808-BTA-26633	56459368	9813	0.21124	-0.57216	0.65879	0.26649	0.30879		18	ARS-BFGL-NGS-39994	50160561	17311	0.23165	-0.52074	0.61797	0.31338	0.31421		15	ARS-BFGL-NGS-100198	64802379	15246	0.13943	-0.79044	0.80564	0.15005	0.31435		15	Hapmap22996-BTA-123258	61503101	15218	0.15143	-0.74847	0.79999	0.1725	0.36857		14	Hapmap41993-BTA-86407	21790724	14125	0.21144	-0.57164	0.6786	0.28289	0.31582
18	ARS-BFGL-NGS-64457	12784439	16970	0.21064	-0.57373	0.66049	0.26298	0.30839		14	Hapmap25446-BTC-054694	26003598	14175	0.24065	-0.49906	0.59279	0.31149	0.31398		18	BTA-43458-no-rs	53333566	17349	0.14563	-0.7684	0.78989	0.15004	0.31434		17	Hapmap32352-BTA-153912	42917193	16524	0.15303	-0.74309	0.79817	0.17269	0.3685		27	BTB-00957311	14326129	22109	0.21464	-0.56335	0.67595	0.28033	0.31554
1	ARS-BFGL-NGS-67684	46620571	419	0.20884	-0.57845	0.66693	0.26252	0.30834		14	BTA-34248-no-rs	23444537	14145	0.23645	-0.5091	0.59977	0.31113	0.31395		14	BTB-01532239	24437778	14155	0.14303	-0.77754	0.79665	0.14977	0.31431		1	ARS-BFGL-NGS-95621	149852840	1411	0.15063	-0.75119	0.80172	0.17254	0.3685		1	ARS-BFGL-NGS-69011	150168301	1417	0.21824	-0.55413	0.66891	0.27934	0.31543
28	ARS-BFGL-NGS-55934	31960726	22714	0.20904	-0.57792	0.66537	0.26041	0.30807		2	Hapmap40177-BTA-47989	71518065	2220	0.23765	-0.50622	0.5975	0.31016	0.31379		13	Hapmap61120-rs29012586	81814135	13825	0.13623	-0.80214	0.81175	0.14848	0.31424		9	ARS-BFGL-NGS-45271	60496111	9865	0.14823	-0.75939	0.80544	0.17309	0.3685		24	BTB-00885964	31457933	20774	0.21784	-0.55515	0.67036	0.2786	0.31534
1	ARS-BFGL-BAC-7317	1983902	23	0.20964	-0.57635	0.66215	0.25816	0.30779		1	ARS-BFGL-NGS-69011	150168301	1417	0.23585	-0.51055	0.60626	0.30767	0.31344		3	BTA-69789-no-rs	117760734	3835	0.13923	-0.79116	0.80683	0.1494	0.31422		11	ARS-BFGL-NGS-66378	37135843	11703	0.15323	-0.74242	0.79754	0.17102	0.36848		24	Hapmap51000-BTA-57638	22519060	20684	0.21824	-0.55413	0.66891	0.27818	0.3153
16	Hapmap38203-BTA-16294	31093233	15657	0.20344	-0.59278	0.66851	0.25732	0.30762		27	BTB-00000910	17270360	22153	0.23105	-0.5222	0.61979	0.30712	0.3134		17	BTA-105862-no-rs	44877430	16541	0.13783	-0.79626	0.80854	0.14765	0.31411		29	BTA-65424-no-rs	32286495	23144	0.14823	-0.75939	0.80544	0.17231	0.36848		29	Hapmap23993-BTA-140467	15902913	22996	0.21504	-0.56232	0.6746	0.27693	0.3152
12	BTB-02000681	51757685	12666	0.20184	-0.59708	0.67451	0.25352	0.30713		20	ARS-BFGL-NGS-38813	20256131	18273	0.23045	-0.52367	0.62331	0.30466	0.3131		13	ARS-BFGL-NGS-5327	25298145	13230	0.14223	-0.78039	0.79818	0.14813	0.31409		3	BTB-00136311	76429465	3374	0.15683	-0.73048	0.79048	0.17037	0.36835		12	BTB-00490490	47810246	12614	0.21404	-0.5649	0.67728	0.27624	0.31512
19	Hapmap43381-BTA-86488	12242221	17522	0.20124	-0.5987	0.67594	0.25147	0.30685		3	INRA-289	24149985	2933	0.23605	-0.51007	0.60199	0.30245	0.31289		17	ARS-BFGL-NGS-103276	72481707	16823	0.13983	-0.78899	0.80377	0.1468	0.314		21	BTB-00818786	40458873	19117	0.15023	-0.75254	0.80282	0.16768	0.36813		15	ARS-BFGL-NGS-100339	66456600	15267	0.21964	-0.55057	0.6659	0.2759	0.3151
8	ARS-BFGL-NGS-24376	83273697	9006	0.19784	-0.60795	0.68647	0.24946	0.30664		24	Hapmap50297-BTA-26520	36244045	20829	0.22685	-0.53254	0.62505	0.30348	0.31286		21	ARS-BFGL-NGS-6192	34983051	19067	0.14843	-0.7587	0.78498	0.14593	0.31396		2	ARS-BFGL-NGS-106192	88609199	2336	0.14503	-0.7705	0.80883	0.16859	0.36812		19	BTB-00754877	44174487	17848	0.20544	-0.58744	0.69166	0.26792	0.31408
1	BTB-01086885	94776896	886	0.20284	-0.59439	0.67157	0.24914	0.30662		19	ARS-BFGL-NGS-105454	29325678	17703	0.23305	-0.51733	0.61611	0.30147	0.31275		22	ARS-BFGL-NGS-16314	61258859	20000	0.14143	-0.78324	0.79892	0.14597	0.31393		17	Hapmap53106-rs29017719	71610886	16811	0.14283	-0.77825	0.81195	0.16754	0.36812		19	BTB-00765796	61395535	18023	0.20584	-0.58638	0.69057	0.26784	0.31407
26	Hapmap35475-SCAFFOLD373916_456	15566243	21646	0.19864	-0.60576	0.6814	0.24844	0.3065		27	BTA-62621-no-rs	24658347	22232	0.22625	-0.53402	0.62676	0.29918	0.31243		3	BTB-01295576	90523019	3550	0.13763	-0.79699	0.80909	0.14616	0.3139		1	Hapmap52333-rs29027485	127288890	1182	0.15343	-0.74175	0.7969	0.16703	0.36801		14	ARS-BFGL-NGS-103663	18500168	14093	0.21044	-0.57425	0.68364	0.26672	0.31392
8	ARS-BFGL-NGS-69264	56213886	8749	0.20324	-0.59332	0.67005	0.24721	0.30637		10	BTB-00433469	69862924	10958	0.22585	-0.53502	0.63007	0.29692	0.31212		23	ARS-BFGL-NGS-11172	10823037	20086	0.13923	-0.79116	0.80683	0.14623	0.31389		13	ARS-BFGL-NGS-2165	2606402	13042	0.14963	-0.75459	0.80441	0.16516	0.36795		3	INRA-289	24149985	2933	0.21044	-0.57425	0.68364	0.26406	0.31359
10	ARS-BFGL-NGS-33594	37290812	10605	0.20204	-0.59654	0.67305	0.24653	0.3063		8	ARS-BFGL-NGS-3675	39475460	8556	0.22585	-0.53502	0.63007	0.29519	0.31188		1	Hapmap50295-BTA-25892	58210936	526	0.13983	-0.78899	0.80377	0.14533	0.31387		12	Hapmap25509-BTA-126632	28275938	12485	0.14723	-0.76284	0.80692	0.16612	0.36794		23	ARS-BFGL-NGS-93014	37029269	20310	0.21104	-0.57268	0.6799	0.2637	0.31357
8	Hapmap58724-rs29027171	50473492	8672	0.19824	-0.60685	0.68398	0.24601	0.30623		1	ARS-BFGL-NGS-67684	46620571	419	0.22224	-0.54401	0.63484	0.29461	0.31178		27	UA-IFASA-8458	15367964	22126	0.14563	-0.7684	0.78989	0.14506	0.31382		20	ARS-BFGL-NGS-18978	24884879	18319	0.14783	-0.76077	0.80594	0.16652	0.36793		4	BTB-00170600	27101116	4113	0.20804	-0.58055	0.68719	0.26413	0.31354
1	ARS-BFGL-NGS-44794	80896616	750	0.19444	-0.61732	0.69237	0.24653	0.30623		11	Hapmap44632-BTA-105300	76675708	12014	0.22565	-0.53551	0.63167	0.2878	0.311		13	Hapmap33575-BTA-128424	52065761	13506	0.14243	-0.77967	0.79742	0.14471	0.31379		22	BTB-00851968	50993959	19891	0.14963	-0.75459	0.80441	0.16466	0.36788		16	ARS-BFGL-NGS-5499	59939771	15910	0.20784	-0.58108	0.68945	0.26324	0.3135
15	BTB-02028015	79115985	15389	0.19844	-0.60631	0.6827	0.24468	0.30606		2	Hapmap42569-BTA-49229	120459026	2603	0.21984	-0.55007	0.63792	0.28434	0.31047		20	Hapmap24441-BTA-118024	47542648	18536	0.13823	-0.7948	0.80797	0.1452	0.31376		21	ARS-BFGL-NGS-6192	34983051	19067	0.15443	-0.73841	0.7949	0.16517	0.3678		13	BTA-32863-no-rs	48233706	13471	0.20524	-0.58797	0.69273	0.2617	0.31327
5	ARS-BFGL-NGS-28024	32220261	5308	0.20084	-0.59978	0.67734	0.24351	0.30593		19	Hapmap43381-BTA-86488	12242221	17522	0.22064	-0.54804	0.63639	0.28387	0.31043		15	ARS-BFGL-NGS-9407	2801109	14701	0.14323	-0.77684	0.79587	0.1438	0.3137		6	Hapmap26264-BTC-037159	37584088	6346	0.15363	-0.74108	0.79625	0.16409	0.36774		16	ARS-BFGL-NGS-36241	73361045	16045	0.20964	-0.57635	0.68484	0.26052	0.31319
5	BTB-01042489	87023231	5727	0.19764	-0.6085	0.68768	0.2433	0.30583		11	ARS-BFGL-NGS-54803	100283991	12196	0.22344	-0.541	0.63327	0.28224	0.31025		3	INRA-533	19860064	2905	0.14043	-0.78683	0.80038	0.14442	0.31369		10	BTB-01321748	44065746	10668	0.14283	-0.77825	0.81195	0.16324	0.36768		10	ARS-BFGL-NGS-108215	85085819	11084	0.20204	-0.59654	0.6959	0.25911	0.31293
1	Hapmap42551-BTA-43327	97606601	914	0.19604	-0.61289	0.68888	0.24258	0.30579		12	BTA-20724-no-rs	36155970	12547	0.21364	-0.56593	0.64667	0.28063	0.31		1	BTB-00058659	131533041	1228	0.14063	-0.78611	0.79966	0.14338	0.31362		23	ARS-BFGL-NGS-11172	10823037	20086	0.15283	-0.74376	0.79878	0.16345	0.36764		29	ARS-BFGL-NGS-41631	33593218	23157	0.20804	-0.58055	0.68719	0.25773	0.31287
8	ARS-BFGL-NGS-23181	58926246	8779	0.19784	-0.60795	0.68647	0.24107	0.30559		29	ARS-BFGL-NGS-98534	31061295	23130	0.21684	-0.5577	0.64239	0.27832	0.30971		12	Hapmap25509-BTA-126632	28275938	12485	0.13963	-0.78971	0.80441	0.14197	0.31352		20	Hapmap25540-BTA-135353	65998486	18711	0.15103	-0.74983	0.80115	0.16256	0.36764		8	ARS-BFGL-NGS-3675	39475460	8556	0.21044	-0.57425	0.68364	0.25413	0.31236
10	ARS-BFGL-NGS-43385	82579290	11061	0.19364	-0.61954	0.69461	0.24116	0.30559		2	ARS-BFGL-NGS-61695	71409892	2219	0.21664	-0.55821	0.64383	0.2784	0.30969		3	Hapmap28134-BTA-152098	79753931	3413	0.13903	-0.79189	0.8074	0.14129	0.31338		13	BTB-00592864	50701854	13490	0.14963	-0.75459	0.80441	0.1608	0.36755		29	Hapmap23225-BTA-159474	6325387	22906	0.20364	-0.59224	0.6938	0.25289	0.3123
18	ARS-BFGL-NGS-104890	39772580	17214	0.19244	-0.62288	0.6957	0.24002	0.30543		13	BTA-32863-no-rs	48233706	13471	0.21764	-0.55566	0.64092	0.27629	0.30942		14	BTB-00557532	24643266	14158	0.14023	-0.78755	0.80109	0.13916	0.31319		13	ARS-BFGL-NGS-5832	50640029	13489	0.14383	-0.77471	0.81109	0.16166	0.3675		12	BTA-20724-no-rs	36155970	12547	0.20784	-0.58108	0.68945	0.25307	0.31227
12	Hapmap42508-BTA-31479	90156582	13004	0.19144	-0.62568	0.69785	0.23677	0.30499		10	Hapmap31149-BTA-152372	67391727	10923	0.21224	-0.56956	0.65077	0.27427	0.3092		13	ARS-BFGL-NGS-2165	2606402	13042	0.13203	-0.81785	0.81669	0.13913	0.31312		4	ARS-BFGL-NGS-105821	58072287	4393	0.15043	-0.75186	0.80227	0.16002	0.36746		13	ARS-BFGL-NGS-23356	5280461	13071	0.20024	-0.60141	0.69694	0.25106	0.31197
10	ARS-BFGL-NGS-26902	47806511	10712	0.19444	-0.61732	0.69237	0.23474	0.30477		4	ARS-BFGL-NGS-23095	93769513	4771	0.21224	-0.56956	0.65077	0.27246	0.30901		20	ARS-BFGL-NGS-13263	15607144	18219	0.13183	-0.8186	0.81759	0.13893	0.31312		10	BTA-109243-no-rs	33218475	10569	0.14383	-0.77471	0.81109	0.15871	0.36727		11	Hapmap44632-BTA-105300	76675708	12014	0.20244	-0.59547	0.69486	0.24795	0.31167
18	ARS-BFGL-NGS-62316	11675551	16964	0.19384	-0.61898	0.6935	0.23386	0.30473		29	ARS-BFGL-NGS-85356	41989397	23226	0.21424	-0.56438	0.64526	0.27123	0.30881		10	BTB-01321748	44065746	10668	0.13043	-0.82394	0.82321	0.13771	0.31308		5	ARS-BFGL-NGS-75998	108257925	5882	0.15203	-0.74645	0.79939	0.15842	0.36726		14	Hapmap24929-BTC-010866	27730648	14209	0.19824	-0.60685	0.69898	0.24765	0.31162
1	BTB-01661970	51403723	465	0.20004	-0.60195	0.67871	0.23303	0.30463		10	ARS-BFGL-NGS-33594	37290812	10605	0.21304	-0.56748	0.64806	0.26758	0.30835		1	BTB-02047820	117318567	1091	0.13663	-0.80066	0.81123	0.13667	0.31297		6	ARS-BFGL-NGS-1852	62834920	6625	0.14423	-0.77331	0.8102	0.15758	0.36724		19	BTA-45452-no-rs	41570503	17826	0.19984	-0.60249	0.69796	0.24697	0.31155
20	BTB-00798805	69316792	18748	0.18924	-0.63189	0.70098	0.23292	0.30456		19	BTA-45452-no-rs	41570503	17826	0.20704	-0.58319	0.65602	0.26668	0.3082		8	ARS-BFGL-NGS-86428	84666284	9022	0.13563	-0.80435	0.81226	0.13482	0.3128		24	ARS-BFGL-NGS-13165	53531725	20983	0.14203	-0.7811	0.8128	0.15238	0.36685		22	ARS-BFGL-BAC-30365	16696579	19562	0.19564	-0.614	0.70292	0.24625	0.31141
14	UA-IFASA-5274	12786338	14030	0.19964	-0.60304	0.68006	0.23187	0.30451		8	Hapmap58724-rs29027171	50473492	8672	0.20884	-0.57845	0.65473	0.26356	0.30783		9	ARS-BFGL-NGS-45135	7745901	9377	0.13683	-0.79992	0.81071	0.13437	0.31279		11	ARS-BFGL-NGS-4101	104325453	12243	0.14583	-0.7677	0.80836	0.15372	0.36681		1	ARS-BFGL-NGS-97531	148969868	1402	0.19404	-0.61843	0.70483	0.243	0.31099
2	ARS-BFGL-NGS-26965	131906865	2711	0.18884	-0.63302	0.70199	0.2313	0.30429		2	ARS-BFGL-NGS-26965	131906865	2711	0.20964	-0.57635	0.65343	0.26301	0.30774		10	BTA-16517-no-rs	51715026	10763	0.14003	-0.78827	0.80246	0.13574	0.31278		4	Hapmap52040-rs29011076	11520676	3950	0.14243	-0.77967	0.81238	0.15262	0.36681		1	ARS-BFGL-BAC-14930	1782724	20	0.19704	-0.61014	0.70098	0.24108	0.31076
8	ARS-BFGL-NGS-12138	107756015	9272	0.19484	-0.61621	0.69006	0.22993	0.30417		8	ARS-BFGL-NGS-69264	56213886	8749	0.21824	-0.55413	0.63943	0.25932	0.30736		7	ARS-BFGL-NGS-109541	96541131	8055	0.13223	-0.81709	0.81575	0.13563	0.31278		1	BTA-07140-rs29026807	21772072	173	0.14583	-0.7677	0.80836	0.15233	0.36672		4	ARS-BFGL-NGS-23095	93769513	4771	0.19404	-0.61843	0.70483	0.23984	0.31065
10	ARS-BFGL-NGS-66778	19405189	10457	0.19144	-0.62568	0.69785	0.22905	0.30408		14	UA-IFASA-5274	12786338	14030	0.20204	-0.59654	0.66228	0.25979	0.30732		15	Hapmap22996-BTA-123258	61503101	15218	0.13283	-0.81482	0.81379	0.13501	0.31275		22	ARS-BFGL-NGS-15552	15589177	19549	0.14003	-0.78827	0.81563	0.15008	0.36658		1	ARS-BFGL-BAC-7317	1983902	23	0.19604	-0.61289	0.70196	0.23902	0.31055
5	Hapmap31771-BTA-142898	24111835	5247	0.19064	-0.62793	0.69891	0.22856	0.30401		18	ARS-BFGL-NGS-64457	12784439	16970	0.20464	-0.58957	0.65857	0.25828	0.30718		15	ARS-BFGL-NGS-41765	63966654	15239	0.13123	-0.82089	0.82014	0.13494	0.31269		3	BTB-01509081	76797698	3381	0.14103	-0.78467	0.81444	0.15017	0.36651		12	BTB-02000681	51757685	12666	0.19224	-0.62344	0.70669	0.23676	0.31027
12	BTA-50103-no-rs	48131404	12619	0.18624	-0.64043	0.70591	0.22816	0.30395		11	ARS-BFGL-NGS-5488	25837168	11594	0.20424	-0.59064	0.65982	0.2578	0.30709		9	BTB-01095008	21289328	9498	0.12823	-0.83243	0.82698	0.13331	0.31258		13	Hapmap54324-rs29009783	2711744	13044	0.14463	-0.7719	0.80929	0.1485	0.36644		1	BTB-01777594	82059960	767	0.18684	-0.63871	0.71619	0.23676	0.31021
2	Hapmap40749-BTA-47991	71185300	2215	0.18924	-0.63189	0.70098	0.22641	0.30382		10	ARS-BFGL-NGS-43385	82579290	11061	0.21004	-0.5753	0.65211	0.25524	0.30681		7	BTB-01240109	110671189	8184	0.13703	-0.79919	0.81018	0.1318	0.31245		8	ARS-BFGL-NGS-28001	26509592	8436	0.14443	-0.7726	0.80975	0.14866	0.3664		5	Hapmap58370-rs29014396	43003607	5402	0.19164	-0.62512	0.70761	0.23543	0.31003
15	BTB-00620646	80069939	15396	0.18424	-0.64619	0.71227	0.22504	0.30357		14	ARS-BFGL-NGS-94706	1696470	13853	0.20184	-0.59708	0.66466	0.25277	0.30647		3	BTB-01509081	76797698	3381	0.12763	-0.83477	0.82885	0.13151	0.31237		27	BTA-62762-no-rs	33652270	22320	0.14023	-0.78755	0.81524	0.14837	0.36637		18	ARS-BFGL-NGS-64457	12784439	16970	0.19744	-0.60904	0.69999	0.23484	0.31002
4	BTA-28293-no-rs	52690928	4343	0.18564	-0.64215	0.70779	0.22532	0.30354		20	BTB-00774300	14259661	18210	0.20324	-0.59332	0.66105	0.25232	0.30645		14	Hapmap23428-BTA-129227	49363794	14379	0.13183	-0.8186	0.81759	0.12994	0.31227		2	Hapmap24312-BTA-26382	99542927	2409	0.14183	-0.78181	0.81322	0.14596	0.36628		14	Hapmap49927-BTA-24548	25771436	14171	0.18984	-0.63019	0.71029	0.23371	0.30985
19	ARS-BFGL-NGS-104645	20587085	17620	0.18504	-0.64388	0.70962	0.22486	0.30354		14	Hapmap49927-BTA-24548	25771436	14171	0.19804	-0.6074	0.67358	0.25181	0.30638		5	ARS-BFGL-NGS-75998	108257925	5882	0.13223	-0.81709	0.81575	0.12994	0.31218		16	ARS-BFGL-NGS-38175	77260672	16094	0.13543	-0.8051	0.82318	0.14711	0.36625		2	ARS-BFGL-NGS-26965	131906865	2711	0.19004	-0.62962	0.70941	0.23291	0.30972
5	Hapmap41008-BTA-49717	69240672	5564	0.18224	-0.65199	0.71648	0.22368	0.30336		28	ARS-BFGL-NGS-55934	31960726	22714	0.19744	-0.60904	0.67463	0.25148	0.3063		12	ARS-BFGL-NGS-17075	85798850	12962	0.12983	-0.82624	0.82428	0.12961	0.31216		10	BTB-01413108	44082049	10669	0.13843	-0.79407	0.81789	0.14697	0.36618		29	ARS-BFGL-NGS-85356	41989397	23226	0.19124	-0.62625	0.70851	0.23254	0.3097
17	ARS-BFGL-BAC-35955	20455179	16338	0.18704	-0.63814	0.70494	0.22127	0.3031		8	BTB-00352224	69683348	8872	0.19824	-0.60685	0.67144	0.24983	0.30613		13	Hapmap54324-rs29009783	2711744	13044	0.12803	-0.83321	0.82762	0.12976	0.31215		14	Hapmap48727-BTA-36014	18876940	14097	0.13863	-0.79334	0.81752	0.14604	0.36616		8	ARS-BFGL-NGS-106650	29464724	8464	0.19324	-0.62065	0.70577	0.22847	0.30932
3	Hapmap1583-BTA-111660	4447509	2790	0.18184	-0.65316	0.71729	0.22003	0.30288		14	ARS-BFGL-NGS-66553	22800695	14135	0.20484	-0.58904	0.65731	0.24791	0.30591		18	Hapmap48331-BTA-42464	13305495	16975	0.13403	-0.81031	0.81277	0.12849	0.31201		14	ARS-BFGL-NGS-76832	12934396	14034	0.14123	-0.78396	0.81363	0.14474	0.36613		1	Hapmap42551-BTA-43327	97606601	914	0.18004	-0.65844	0.72598	0.22534	0.3088
11	Hapmap43430-BTA-100124	62263631	11886	0.18784	-0.63586	0.70397	0.21932	0.30277		23	ARS-BFGL-NGS-94995	18695002	20167	0.19984	-0.60249	0.66924	0.24711	0.30576		7	BTB-01865015	104967860	8119	0.13083	-0.82241	0.8221	0.12858	0.31195		14	ARS-BFGL-NGS-15935	23571854	14147	0.14103	-0.78467	0.81444	0.14601	0.3661		1	ARS-BFGL-NGS-44794	80896616	750	0.18744	-0.637	0.71456	0.22404	0.30873
1	ARS-BFGL-NGS-63954	60930420	554	0.18244	-0.65141	0.71399	0.21765	0.30259		13	ARS-BFGL-NGS-100338	65164792	13640	0.20184	-0.59708	0.66466	0.24717	0.30574		13	Hapmap38101-BTA-24198	11879234	13110	0.13083	-0.82241	0.8221	0.1271	0.31195		29	Hapmap47072-BTA-66156	48224534	23288	0.13763	-0.79699	0.8193	0.14522	0.36607		1	ARS-BFGL-NGS-17305	52493772	471	0.18964	-0.63075	0.71116	0.22269	0.30857
11	ARS-BFGL-NGS-35411	13521427	11452	0.18804	-0.63529	0.70299	0.21715	0.30258		1	ARS-BFGL-NGS-44794	80896616	750	0.20044	-0.60087	0.66699	0.24414	0.30538		1	BTA-18708-no-rs	76876908	714	0.12863	-0.83088	0.82666	0.12698	0.31195		12	ARS-BFGL-NGS-55816	34365374	12529	0.13863	-0.79334	0.81752	0.1454	0.36605		8	ARS-BFGL-NGS-23181	58926246	8779	0.18224	-0.65199	0.72383	0.22191	0.30845
9	Hapmap34526-BES7_Contig402_572	75932080	9988	0.17924	-0.66079	0.72412	0.2165	0.30246		11	Hapmap40862-BTA-100125	62144546	11885	0.19644	-0.61179	0.67567	0.24392	0.30535		25	BTA-60770-no-rs	10448562	21172	0.12482	-0.84579	0.83284	0.1273	0.31192		3	ARS-BFGL-NGS-58887	91877739	3563	0.13303	-0.81407	0.82636	0.1451	0.36605		28	ARS-BFGL-NGS-55934	31960726	22714	0.18784	-0.63586	0.71289	0.22154	0.30844
19	Hapmap25532-BTA-132698	8968428	17497	0.18124	-0.65491	0.71887	0.21642	0.30243		2	ARS-BFGL-NGS-40444	122409628	2619	0.19944	-0.60358	0.67035	0.24281	0.30518		14	ARS-BFGL-NGS-15935	23571854	14147	0.13163	-0.81936	0.81803	0.12707	0.31188		14	BTB-00557532	24643266	14158	0.13743	-0.79772	0.81964	0.14436	0.366		18	ARS-BFGL-NGS-62316	11675551	16964	0.18244	-0.65141	0.72238	0.22113	0.30836
19	ARS-BFGL-NGS-42914	47525998	17886	0.18164	-0.65374	0.71809	0.2156	0.30234		1	ARS-BFGL-NGS-108391	146455377	1370	0.19804	-0.6074	0.67358	0.24126	0.30508		7	BTB-01105928	66428726	7785	0.12442	-0.84739	0.83337	0.12508	0.31177		14	Hapmap50246-BTA-117246	22363637	14131	0.13683	-0.79992	0.82098	0.1446	0.36599		8	ARS-BFGL-NGS-24376	83273697	9006	0.18764	-0.63643	0.71373	0.22067	0.30833
10	Hapmap53872-rs29020120	80942486	11042	0.17984	-0.65902	0.72193	0.21547	0.30233		13	ARS-BFGL-NGS-30791	75310875	13758	0.19984	-0.60249	0.66924	0.23976	0.30484		3	ARS-BFGL-NGS-58887	91877739	3563	0.12743	-0.83555	0.82915	0.12556	0.31175		1	Hapmap42215-BTA-45259	102975544	980	0.14023	-0.78755	0.81524	0.14481	0.36597		6	BTA-77057-no-rs	87365840	6813	0.18664	-0.63929	0.71698	0.22053	0.30825
19	Hapmap38895-BTA-46550	15485941	17556	0.18224	-0.65199	0.71648	0.21479	0.30225		5	BTB-01042489	87023231	5727	0.19464	-0.61676	0.67772	0.23908	0.30469		10	BTB-00438634	86440173	11101	0.13003	-0.82548	0.82393	0.12547	0.31173		1	BTB-00058659	131533041	1228	0.13943	-0.79044	0.81601	0.14448	0.36597		23	ARS-BFGL-NGS-94995	18695002	20167	0.18264	-0.65083	0.72088	0.22008	0.30821
26	BTB-01491485	11478058	21610	0.18464	-0.64503	0.7114	0.21475	0.30221		8	ARS-BFGL-NGS-12138	107756015	9272	0.20064	-0.60032	0.66583	0.23845	0.30466		16	ARS-BFGL-NGS-38175	77260672	16094	0.13083	-0.82241	0.8221	0.12543	0.3117		5	ARS-BFGL-NGS-67983	104585591	5845	0.13403	-0.81031	0.82524	0.14358	0.36594		14	BTA-35990-no-rs	17874420	14087	0.18704	-0.63814	0.71538	0.21861	0.30807
10	ARS-BFGL-BAC-11003	80410977	11034	0.18004	-0.65844	0.72042	0.21425	0.30219		11	ARS-BFGL-NGS-89024	25634382	11593	0.19044	-0.6285	0.68366	0.2351	0.30418		2	BTB-00427067	112147748	2509	0.13023	-0.82471	0.82357	0.1249	0.31164		17	Hapmap47218-BTA-21816	4979691	16188	0.13623	-0.80214	0.82163	0.14364	0.36593		19	Hapmap47299-BTA-44913	25898366	17677	0.18484	-0.64446	0.71856	0.21834	0.308
5	UA-IFASA-2781	29989860	5296	0.18584	-0.64158	0.70686	0.21387	0.30215		2	BTA-46592-no-rs	43131830	1958	0.19544	-0.61455	0.6767	0.23264	0.30394		17	Hapmap47218-BTA-21816	4979691	16188	0.13043	-0.82394	0.82321	0.12363	0.31163		14	Hapmap23428-BTA-129227	49363794	14379	0.13583	-0.80361	0.82288	0.14298	0.36591		11	ARS-BFGL-NGS-5488	25837168	11594	0.18844	-0.63415	0.71203	0.21723	0.30788
3	BTB-00146049	95497810	3593	0.17964	-0.65961	0.72267	0.21338	0.30207		3	ARS-BFGL-NGS-106009	15145012	2871	0.19064	-0.62793	0.6827	0.23296	0.30393		11	ARS-BFGL-NGS-4101	104325453	12243	0.13103	-0.82165	0.82094	0.12415	0.31158		14	BTB-01530788	24524205	14157	0.13443	-0.80882	0.82438	0.14396	0.36591		8	Hapmap58724-rs29027171	50473492	8672	0.18324	-0.64908	0.72011	0.21771	0.30787
7	BTB-01947935	34633456	7484	0.18084	-0.65609	0.71965	0.21319	0.302		8	ARS-BFGL-NGS-24376	83273697	9006	0.19304	-0.62121	0.67874	0.23257	0.30391		22	ARS-BFGL-NGS-52594	23214897	19629	0.13223	-0.81709	0.81575	0.1241	0.31157		13	Hapmap38101-BTA-24198	11879234	13110	0.13403	-0.81031	0.82524	0.14378	0.36591		20	BTB-00774300	14259661	18210	0.18144	-0.65433	0.72455	0.21707	0.30784
14	Hapmap40120-BTA-34288	24787245	14159	0.17463	-0.67451	0.74007	0.21275	0.302		17	ARS-BFGL-NGS-30992	29368476	16397	0.18724	-0.63757	0.68921	0.23281	0.3039		14	Hapmap29973-BTA-129162	46264806	14340	0.13143	-0.82012	0.8189	0.12263	0.31151		25	BTA-60770-no-rs	10448562	21172	0.13683	-0.79992	0.82098	0.14244	0.36581		14	UA-IFASA-6356	20347849	14115	0.18444	-0.64561	0.71934	0.2148	0.30757
8	Hapmap50918-BTA-23068	68404576	8861	0.18264	-0.65083	0.71314	0.21161	0.30184		4	BTA-28293-no-rs	52690928	4343	0.18884	-0.63302	0.6874	0.2324	0.30386		2	ARS-BFGL-NGS-106554	129290171	2682	0.12803	-0.83321	0.82762	0.12381	0.3115		14	Hapmap29973-BTA-129162	46264806	14340	0.13863	-0.79334	0.81752	0.14209	0.36579		1	BTB-01086885	94776896	886	0.18524	-0.6433	0.71778	0.21443	0.30754
2	ARS-BFGL-NGS-40444	122409628	2619	0.18464	-0.64503	0.7114	0.2111	0.30178		5	ARS-BFGL-NGS-13748	110704158	5918	0.18564	-0.64215	0.69186	0.22961	0.30349		10	BTB-02098111	81896955	11052	0.12402	-0.84898	0.8344	0.1234	0.31149		14	UA-IFASA-7382	23475634	14146	0.13703	-0.79919	0.81999	0.14101	0.36574		11	Hapmap38708-BTA-88091	55345639	11829	0.17724	-0.66672	0.72877	0.21476	0.30752
3	ARS-BFGL-NGS-106009	15145012	2871	0.18544	-0.64273	0.70871	0.21087	0.30176		14	UA-IFASA-6356	20347849	14115	0.18804	-0.63529	0.68831	0.22895	0.30338		6	Hapmap27537-BTC-060891	39257620	6372	0.12643	-0.83947	0.83004	0.12207	0.31145		18	Hapmap48331-BTA-42464	13305495	16975	0.13103	-0.82165	0.83089	0.14051	0.36562		5	ARS-BFGL-NGS-28024	32220261	5308	0.17744	-0.66613	0.72739	0.21251	0.30719
14	Hapmap31390-BTA-129087	33309894	14266	0.17183	-0.68301	0.74564	0.21081	0.30173		3	Hapmap31786-BTA-148388	40468958	3063	0.19244	-0.62288	0.67975	0.22781	0.30334		13	ARS-BFGL-NGS-17861	61665594	13609	0.13383	-0.81106	0.81328	0.12269	0.31143		6	Hapmap60794-rs29022851	115008971	7148	0.13503	-0.80658	0.82378	0.14026	0.36561		11	Hapmap40862-BTA-100125	62144546	11885	0.18004	-0.65844	0.72598	0.21082	0.30708
11	Hapmap40862-BTA-100125	62144546	11885	0.17844	-0.66316	0.72956	0.2105	0.30171		29	Hapmap42284-BTA-65181	27465875	23093	0.18884	-0.63302	0.6874	0.22726	0.30321		15	ARS-BFGL-NGS-65997	39291329	15029	0.12943	-0.82778	0.82498	0.123	0.31139		21	ARS-BFGL-NGS-24407	66287283	19339	0.13263	-0.81558	0.82663	0.13865	0.3655		1	BTB-01686439	153727592	1444	0.17343	-0.67814	0.73709	0.20995	0.30697
16	ARS-BFGL-NGS-64329	73874593	16051	0.17864	-0.66257	0.72826	0.21016	0.30166		2	Hapmap40749-BTA-47991	71185300	2215	0.18704	-0.63814	0.6901	0.22692	0.30317		14	ARS-BFGL-NGS-76832	12934396	14034	0.12222	-0.85623	0.83708	0.12267	0.31138		9	BTB-01095008	21289328	9498	0.13503	-0.80658	0.82378	0.13783	0.36548		14	ARS-BFGL-NGS-94706	1696470	13853	0.17804	-0.66435	0.72669	0.20892	0.30685
7	ARS-BFGL-NGS-65574	85737117	7979	0.17984	-0.65902	0.72193	0.20968	0.3016		18	ARS-BFGL-NGS-104890	39772580	17214	0.19144	-0.62568	0.68173	0.22579	0.30304		20	Hapmap25540-BTA-135353	65998486	18711	0.13203	-0.81785	0.81669	0.12137	0.31134		10	ARS-BFGL-NGS-77430	85743848	11094	0.13143	-0.82012	0.82995	0.13822	0.36544		19	ARS-BFGL-NGS-42914	47525998	17886	0.17443	-0.67512	0.7334	0.20923	0.30685
7	Hapmap33678-BTA-161179	92135559	8027	0.17844	-0.66316	0.72956	0.20976	0.30159		12	BTA-50103-no-rs	48131404	12619	0.18924	-0.63189	0.68555	0.22461	0.30286		26	ARS-BFGL-NGS-18194	24575207	21732	0.12763	-0.83477	0.82885	0.12151	0.31133		8	ARS-BFGL-NGS-86428	84666284	9022	0.13603	-0.80287	0.82195	0.13723	0.36543		24	ARS-BFGL-NGS-54587	33989659	20800	0.18244	-0.65141	0.72238	0.20786	0.30674
1	BTB-00028383	59796999	539	0.17864	-0.66257	0.72826	0.20981	0.30157		3	BTB-00141391	86715849	3490	0.18444	-0.64561	0.69608	0.22438	0.30283		14	Hapmap24967-BTC-054601	26060343	14176	0.12883	-0.8301	0.826	0.12146	0.3113		19	BTB-01692321	28484744	17693	0.13583	-0.80361	0.82288	0.13714	0.36535		9	ARS-BFGL-NGS-59160	74823338	9978	0.17423	-0.67572	0.73404	0.20609	0.30648
10	Hapmap41348-BTA-74269	70079613	10963	0.17904	-0.66138	0.72484	0.20825	0.30146		29	Hapmap53679-rs29025626	45482143	23264	0.18544	-0.64273	0.69272	0.22381	0.30275		14	BTB-01530788	24524205	14157	0.12883	-0.8301	0.826	0.12169	0.31128		27	BTA-23660-no-rs	31721442	22302	0.13823	-0.7948	0.81825	0.13661	0.36534		24	ARS-BFGL-NGS-98596	51731744	20970	0.17443	-0.67512	0.7334	0.20549	0.30643
3	ARS-BFGL-NGS-43684	99212078	3644	0.17664	-0.66851	0.73508	0.20869	0.30144		10	Hapmap53872-rs29020120	80942486	11042	0.19144	-0.62568	0.68173	0.22312	0.30274		11	ARS-BFGL-NGS-101857	27587137	11609	0.12342	-0.85139	0.8349	0.12155	0.31127		15	ARS-BFGL-NGS-65997	39291329	15029	0.13143	-0.82012	0.82995	0.13704	0.36534		29	Hapmap53679-rs29025626	45482143	23264	0.17463	-0.67451	0.73212	0.20481	0.30637
1	ARS-BFGL-NGS-70523	151125563	1423	0.17724	-0.66672	0.7327	0.20778	0.30135		9	BTA-84365-no-rs	80569843	10014	0.19004	-0.62962	0.68461	0.22313	0.30273		14	BTB-01119513	34448087	14276	0.13123	-0.82089	0.82014	0.12041	0.31126		10	ARS-BFGL-NGS-19609	13268829	10386	0.13923	-0.79116	0.8164	0.13786	0.36532		2	BTB-01410432	15730233	1652	0.17684	-0.66792	0.72945	0.20426	0.30627
10	ARS-BFGL-NGS-18574	77391821	11016	0.17644	-0.66911	0.73566	0.20736	0.30135		4	ARS-BFGL-NGS-3588	30606899	4147	0.18484	-0.64446	0.69526	0.21918	0.30216		11	Hapmap54750-rs29013770	76579962	12012	0.12503	-0.845	0.83257	0.12137	0.31121		5	BTA-11044-rs29016809	48080259	5446	0.13663	-0.80066	0.82131	0.13586	0.36532		22	UA-IFASA-2605	46211779	19838	0.17403	-0.67633	0.73466	0.20394	0.30619
11	ARS-BFGL-NGS-59502	100519715	12197	0.17604	-0.67031	0.7368	0.20718	0.30129		2	Hapmap33359-BTA-133718	22604508	1723	0.17804	-0.66435	0.70758	0.21948	0.30215		4	ARS-BFGL-NGS-35354	55746256	4371	0.13103	-0.82165	0.82094	0.12028	0.31113		27	ARS-BFGL-NGS-34386	40048472	22395	0.13583	-0.80361	0.82288	0.13646	0.3653		20	ARS-BFGL-NGS-55465	56035015	18601	0.17664	-0.66851	0.73012	0.20316	0.30615
3	BTB-00141391	86715849	3490	0.17764	-0.66553	0.73147	0.20663	0.30121		8	ARS-BFGL-NGS-73651	52432552	8701	0.18064	-0.65667	0.70165	0.21844	0.3021		5	ARS-BFGL-NGS-54507	67344893	5551	0.13043	-0.82394	0.82321	0.12016	0.31113		15	ARS-BFGL-NGS-41765	63966654	15239	0.12843	-0.83165	0.83376	0.13664	0.36529		9	Hapmap34526-BES7_Contig402_572	75932080	9988	0.17263	-0.68057	0.73827	0.2022	0.30598
16	ARS-BFGL-NGS-17881	50486976	15821	0.17704	-0.66732	0.7339	0.20702	0.3012		22	ARS-BFGL-NGS-43302	37402411	19744	0.18504	-0.64388	0.69358	0.21837	0.30206		4	BTB-00189082	54203153	4356	0.12563	-0.84262	0.83203	0.11925	0.31111		7	BTB-01105755	66525530	7787	0.13683	-0.79992	0.82098	0.13646	0.36527		5	ARS-BFGL-NGS-13748	110704158	5918	0.18224	-0.65199	0.72383	0.20131	0.30595
3	ARS-BFGL-NGS-26741	87486573	3497	0.17884	-0.66198	0.72623	0.20657	0.30118		5	Hapmap23955-BTA-163276	49485954	5451	0.18024	-0.65785	0.70317	0.21742	0.30193		12	Hapmap30016-BTA-149504	20261439	12427	0.12563	-0.84262	0.83203	0.11935	0.31107		10	BTB-02098111	81896955	11052	0.13763	-0.79699	0.8193	0.13606	0.36526		3	Hapmap31786-BTA-148388	40468958	3063	0.17383	-0.67693	0.73528	0.19962	0.3057
11	ARS-BFGL-NGS-92911	76910253	12015	0.18224	-0.65199	0.71648	0.20615	0.30114		21	ARS-BFGL-NGS-37996	65233513	19328	0.17864	-0.66257	0.70541	0.2153	0.30169		7	ARS-BFGL-NGS-41766	110608386	8182	0.12603	-0.84104	0.83062	0.11855	0.31102		18	ARS-BFGL-NGS-17797	52304421	17338	0.13023	-0.82471	0.8318	0.13565	0.36523		12	Hapmap42508-BTA-31479	90156582	13004	0.17003	-0.68852	0.74436	0.1998	0.30568
4	ARS-BFGL-NGS-98878	47329385	4285	0.17463	-0.67451	0.74007	0.20525	0.30107		10	Hapmap41348-BTA-74269	70079613	10963	0.18024	-0.65785	0.70317	0.21533	0.30161		5	ARS-BFGL-NGS-1939	91235111	5765	0.12402	-0.84898	0.8344	0.1179	0.311		29	ARS-BFGL-NGS-52294	42035516	23227	0.13443	-0.80882	0.82438	0.13539	0.36516		18	ARS-BFGL-NGS-104890	39772580	17214	0.17724	-0.66672	0.72877	0.19903	0.30567
6	BTB-01265106	116779750	7172	0.17764	-0.66553	0.73147	0.20501	0.30104		15	BTB-00620646	80069939	15396	0.18264	-0.65083	0.69852	0.21447	0.30157		14	Hapmap50246-BTA-117246	22363637	14131	0.12082	-0.86192	0.83845	0.11912	0.311		18	Hapmap52077-ss46526963	24980984	17081	0.13123	-0.82089	0.83042	0.13478	0.36516		15	BTB-00620646	80069939	15396	0.17203	-0.6824	0.73886	0.199	0.30559
4	BTA-71588-no-rs	18769702	4022	0.17103	-0.68545	0.74752	0.20542	0.30103		5	ARS-BFGL-NGS-43084	113817271	5954	0.17944	-0.6602	0.70467	0.21303	0.30141		26	Hapmap60922-rs29024937	6860529	21555	0.13123	-0.82089	0.82014	0.11796	0.31095		8	Hapmap53638-rs29019444	85273894	9029	0.13383	-0.81106	0.8258	0.13465	0.36512		1	BTB-00028383	59796999	539	0.17083	-0.68607	0.7433	0.19867	0.30554
4	ARS-BFGL-NGS-67967	69539994	4513	0.17443	-0.67512	0.7406	0.20501	0.30101		22	BTA-102233-no-rs	57410486	19955	0.18224	-0.65199	0.69931	0.2125	0.30137		13	Hapmap30917-BTA-91510	28115879	13259	0.12863	-0.83088	0.82666	0.1182	0.31091		5	Hapmap39353-BTA-73120	27777281	5280	0.13223	-0.81709	0.82796	0.13478	0.36512		15	ARS-BFGL-BAC-19395	46208504	15091	0.17283	-0.67996	0.73769	0.19851	0.30552
21	ARS-BFGL-NGS-37996	65233513	19328	0.17944	-0.6602	0.7234	0.20494	0.301		7	ARS-BFGL-NGS-84202	55345542	7678	0.18484	-0.64446	0.69526	0.21294	0.30132		13	Hapmap41510-BTA-33767	75240419	13757	0.12583	-0.84183	0.83091	0.11722	0.3109		23	BTB-00354638	23349487	20210	0.12963	-0.82701	0.83246	0.13396	0.36508		26	BTB-01491485	11478058	21610	0.17483	-0.67391	0.73146	0.19773	0.30551
3	ARS-BFGL-NGS-20008	85520539	3477	0.17063	-0.68668	0.7489	0.20439	0.30089		11	ARS-BFGL-NGS-59502	100519715	12197	0.18184	-0.65316	0.70087	0.2119	0.30125		22	ARS-BFGL-NGS-15552	15589177	19549	0.12903	-0.82933	0.82532	0.1173	0.31086		13	ARS-BFGL-NGS-41919	40777908	13383	0.13003	-0.82548	0.83224	0.13271	0.36505		2	ARS-BFGL-NGS-40444	122409628	2619	0.17544	-0.67211	0.73079	0.19738	0.3055
6	ARS-BFGL-NGS-86449	112550743	7112	0.17143	-0.68423	0.74659	0.20294	0.30072		4	Hapmap25788-BTA-123085	30890614	4151	0.17584	-0.67091	0.7137	0.21152	0.30118		1	Hapmap38957-BTA-44222	99114312	936	0.13143	-0.82012	0.8189	0.11643	0.31081		2	BTB-00427067	112147748	2509	0.13203	-0.81785	0.82922	0.13342	0.36502		12	BTA-50103-no-rs	48131404	12619	0.17123	-0.68484	0.74113	0.19759	0.30546
11	ARS-BFGL-NGS-103450	100751591	12199	0.17343	-0.67814	0.74216	0.20173	0.30061		14	UA-IFASA-6858	45843102	14335	0.18204	-0.65258	0.7001	0.21063	0.30114		13	ARS-BFGL-NGS-57335	42927726	13409	0.12663	-0.83868	0.82945	0.11611	0.31078		13	BTA-111959-no-rs	47680091	13466	0.13403	-0.81031	0.82524	0.13378	0.36499		28	ARS-BFGL-NGS-6434	18758510	22606	0.16943	-0.69037	0.74539	0.19759	0.30541
8	BTB-01709624	33060034	8500	0.17804	-0.66435	0.7302	0.20162	0.30057		21	ARS-BFGL-NGS-46597	7861393	18813	0.18624	-0.64043	0.69099	0.20937	0.30097		5	ARS-BFGL-NGS-40280	108987909	5893	0.12563	-0.84262	0.83203	0.1165	0.31075		16	BTA-100038-no-rs	40223873	15749	0.13343	-0.81256	0.82608	0.13182	0.36495		25	ARS-BFGL-NGS-39241	41813524	21503	0.17083	-0.68607	0.7433	0.19707	0.30537
28	ARS-BFGL-NGS-60192	25609489	22656	0.17564	-0.67151	0.73791	0.20147	0.30055		4	BTB-00194107	66583105	4479	0.17604	-0.67031	0.71239	0.20967	0.30095		14	ARS-BFGL-NGS-86714	54707270	14430	0.12783	-0.83399	0.82824	0.11579	0.31072		7	Hapmap41494-BTA-28685	66254499	7782	0.13803	-0.79553	0.8186	0.13117	0.3649		7	BTB-00290974	4729265	7238	0.17143	-0.68423	0.73943	0.19701	0.30535
3	BTA-66651-no-rs	14938161	2870	0.17604	-0.67031	0.7368	0.2008	0.30044		8	BTA-21730-no-rs	74336311	8915	0.17644	-0.66911	0.71104	0.20963	0.30091		18	ARS-BFGL-NGS-84142	18449746	17008	0.12282	-0.8538	0.83589	0.11645	0.31072		10	ARS-BFGL-NGS-5130	52033595	10769	0.13103	-0.82165	0.83089	0.13178	0.3649		5	ARS-BFGL-NGS-43084	113817271	5954	0.17123	-0.68484	0.74113	0.19695	0.30534
11	Hapmap59639-rs29012044	84997734	12094	0.17544	-0.67211	0.739	0.20035	0.30041		24	Hapmap51262-BTA-58394	55945408	21003	0.17804	-0.66435	0.70758	0.20826	0.3008		17	Hapmap33086-BTA-19277	14141384	16279	0.13223	-0.81709	0.81575	0.1156	0.31067		1	ARS-BFGL-BAC-16299	25471181	219	0.13203	-0.81785	0.82922	0.13198	0.36488		2	BTB-00917506	76759957	2261	0.17343	-0.67814	0.73709	0.19599	0.30527
14	ARS-BFGL-BAC-23853	45174382	14332	0.17584	-0.67091	0.73736	0.2001	0.3004		20	ARS-BFGL-NGS-35804	2159884	18072	0.18284	-0.65025	0.69771	0.20809	0.30077		26	ARS-BFGL-NGS-21987	9898255	21592	0.12943	-0.82778	0.82498	0.11496	0.31067		20	Hapmap30528-BTA-134791	741839	18058	0.13003	-0.82548	0.83224	0.13116	0.36488		9	BTB-00380633	15966478	9448	0.17123	-0.68484	0.74113	0.196	0.30526
18	ARS-BFGL-NGS-6354	43691383	17256	0.17864	-0.66257	0.72826	0.19997	0.30039		2	BTA-26833-no-rs	135433480	2742	0.17964	-0.65961	0.70392	0.20823	0.30077		27	BTA-23660-no-rs	31721442	22302	0.12503	-0.845	0.83257	0.11457	0.3106		14	Hapmap24967-BTC-054601	26060343	14176	0.13063	-0.82318	0.83135	0.13039	0.36477		18	ARS-BFGL-NGS-6354	43691383	17256	0.16923	-0.69099	0.7459	0.19483	0.30507
8	ARS-BFGL-NGS-73651	52432552	8701	0.17303	-0.67935	0.74267	0.19997	0.30035		11	Hapmap43430-BTA-100124	62263631	11886	0.17483	-0.67391	0.71499	0.20801	0.30075		12	ARS-BFGL-BAC-13093	85680377	12960	0.12302	-0.853	0.83515	0.11465	0.31056		4	BTB-00189082	54203153	4356	0.13243	-0.81633	0.82744	0.12917	0.36464		8	ARS-BFGL-NGS-108358	84178715	9016	0.16963	-0.68976	0.74488	0.19439	0.305
7	ARS-BFGL-NGS-84202	55345542	7678	0.17183	-0.68301	0.74564	0.19975	0.3003		4	BTA-71588-no-rs	18769702	4022	0.17844	-0.66316	0.70614	0.20796	0.30074		23	Hapmap58661-rs29014446	18264611	20165	0.12362	-0.85058	0.83465	0.11364	0.31049		6	ARS-BFGL-NGS-106583	29389022	6285	0.13063	-0.82318	0.83135	0.12804	0.36464		11	ARS-BFGL-NGS-89024	25634382	11593	0.17343	-0.67814	0.73709	0.19344	0.30495
4	ARS-BFGL-NGS-60306	10841109	3939	0.17684	-0.66792	0.73449	0.19886	0.30027		10	ARS-BFGL-NGS-18574	77391821	11016	0.17544	-0.67211	0.71435	0.20444	0.30037		5	BTA-11044-rs29016809	48080259	5446	0.12282	-0.8538	0.83589	0.11311	0.31039		22	ARS-BFGL-NGS-52594	23214897	19629	0.13243	-0.81633	0.82744	0.12862	0.36462		10	Hapmap53872-rs29020120	80942486	11042	0.16823	-0.69409	0.74642	0.19248	0.3048
10	ARS-BFGL-NGS-3778	86905558	11107	0.17724	-0.66672	0.7327	0.19865	0.30021		16	Hapmap47493-BTA-108616	73332361	16044	0.17784	-0.66494	0.70898	0.20443	0.30035		20	Hapmap48788-BTA-49979	16553485	18233	0.12282	-0.8538	0.83589	0.11197	0.31031		5	Hapmap30819-BTA-142899	24214641	5248	0.12442	-0.84739	0.83904	0.12949	0.3646		13	ARS-BFGL-NGS-18191	74919430	13753	0.17083	-0.68607	0.7433	0.19114	0.30467
15	Hapmap47270-BTA-36334	32272973	14958	0.17884	-0.66198	0.72623	0.19847	0.3002		1	BTB-00028383	59796999	539	0.17383	-0.67693	0.71933	0.20429	0.30027		6	Hapmap60794-rs29022851	115008971	7148	0.11842	-0.87182	0.84508	0.11275	0.31031		23	Hapmap58661-rs29014446	18264611	20165	0.13203	-0.81785	0.82922	0.12784	0.36457		11	ARS-BFGL-NGS-103450	100751591	12199	0.17063	-0.68668	0.74383	0.18852	0.30436
5	Hapmap31056-BTA-114319	1964556	5040	0.17123	-0.68484	0.74706	0.19754	0.30007		11	ARS-BFGL-NGS-35411	13521427	11452	0.17383	-0.67693	0.71933	0.20395	0.30021		8	BTB-01721163	43202753	8597	0.12603	-0.84104	0.83062	0.11225	0.31027		1	Hapmap38957-BTA-44222	99114312	936	0.12743	-0.83555	0.8346	0.12772	0.36457		8	ARS-BFGL-NGS-73651	52432552	8701	0.16523	-0.70347	0.75179	0.18873	0.30431
2	BTB-01978832	131882804	2710	0.17363	-0.67754	0.74164	0.19771	0.30004		18	ARS-BFGL-NGS-6354	43691383	17256	0.18324	-0.64908	0.6969	0.20261	0.30009		14	BTA-111311-no-rs	52049002	14408	0.11982	-0.86603	0.841	0.11086	0.31026		5	ARS-BFGL-NGS-40280	108987909	5893	0.13223	-0.81709	0.82796	0.1281	0.36456		14	ARS-BFGL-BAC-23853	45174382	14332	0.16383	-0.70789	0.75362	0.18863	0.30429
8	BTB-00529163	58105422	8773	0.17544	-0.67211	0.739	0.19673	0.30001		6	ARS-BFGL-NGS-6645	100233109	6961	0.17403	-0.67633	0.71751	0.20269	0.30007		27	ARS-BFGL-NGS-34386	40048472	22395	0.12563	-0.84262	0.83203	0.11095	0.31022		18	ARS-BFGL-NGS-84142	18449746	17008	0.12883	-0.8301	0.83333	0.12846	0.36452		7	ARS-BFGL-NGS-84202	55345542	7678	0.16703	-0.69782	0.74743	0.18801	0.30425
7	Hapmap42389-BTA-99482	28969287	7437	0.16903	-0.69161	0.75068	0.19725	0.29995		11	ARS-BFGL-NGS-103450	100751591	12199	0.17343	-0.67814	0.72052	0.20231	0.30001		1	ARS-BFGL-BAC-16299	25471181	219	0.12442	-0.84739	0.83337	0.11051	0.31014		14	BTB-01119513	34448087	14276	0.13203	-0.81785	0.82922	0.12724	0.36451		1	ARS-BFGL-NGS-70523	151125563	1423	0.16103	-0.71683	0.76039	0.1881	0.30424
14	BTB-01530778	24482969	14156	0.17143	-0.68423	0.74659	0.19656	0.29992		19	ARS-BFGL-NGS-99797	15170598	17549	0.17744	-0.66613	0.70967	0.2018	0.29993		3	ARS-BFGL-NGS-1062	92082212	3564	0.12783	-0.83399	0.82824	0.11079	0.31013		11	ARS-BFGL-NGS-100141	7047686	11365	0.13123	-0.82089	0.83042	0.12611	0.36443		5	Hapmap27035-BTA-162841	58282365	5494	0.16623	-0.70033	0.7499	0.18738	0.30421
8	BTA-21730-no-rs	74336311	8915	0.16783	-0.69533	0.75366	0.19607	0.29985		13	ARS-BFGL-NGS-4261	3398628	13050	0.17223	-0.68179	0.72283	0.2016	0.29991		15	ARS-BFGL-NGS-100339	66456600	15267	0.12422	-0.84818	0.83363	0.11045	0.31011		15	BTA-36518-no-rs	32983903	14962	0.13243	-0.81633	0.82744	0.12663	0.36439		14	UA-IFASA-6858	45843102	14335	0.16663	-0.69907	0.74843	0.18659	0.30413
24	Hapmap51262-BTA-58394	55945408	21003	0.17704	-0.66732	0.7339	0.19548	0.29981		3	BTB-00146049	95497810	3593	0.17063	-0.68668	0.72616	0.20075	0.29981		4	BTA-70725-no-rs	57809364	4390	0.12222	-0.85623	0.83708	0.11034	0.31011		5	ARS-BFGL-NGS-103088	75265831	5624	0.13143	-0.82012	0.82995	0.12598	0.36438		5	Hapmap53993-rs29024740	60373086	5497	0.17103	-0.68545	0.74168	0.18671	0.30409
21	Hapmap22752-BTA-151718	37358573	19089	0.17423	-0.67572	0.74112	0.19546	0.2998		19	BTB-01433589	47055470	17878	0.17403	-0.67633	0.71751	0.20006	0.29977		17	ARS-BFGL-NGS-38952	3228062	16165	0.11922	-0.8685	0.84257	0.1102	0.3101		27	BTB-00957311	14326129	22109	0.12723	-0.83633	0.83501	0.12584	0.36438		27	BTA-103408-no-rs	31484181	22297	0.16123	-0.71619	0.75959	0.1866	0.30409
12	ARS-BFGL-NGS-56364	90888686	13009	0.17283	-0.67996	0.74367	0.19427	0.2996		11	Hapmap42125-BTA-19379	89279221	12121	0.17303	-0.67935	0.7211	0.19966	0.29972		24	ARS-BFGL-NGS-99694	25861246	20706	0.12222	-0.85623	0.83708	0.10987	0.31008		4	ARS-BFGL-NGS-35354	55746256	4371	0.13383	-0.81106	0.8258	0.12569	0.36434		15	Hapmap47270-BTA-36334	32272973	14958	0.16623	-0.70033	0.7499	0.18628	0.30407
19	BTB-01433589	47055470	17878	0.16843	-0.69347	0.75282	0.19344	0.29956		21	Hapmap27030-BTA-161084	41244373	19126	0.17143	-0.68423	0.72396	0.20011	0.29971		18	ARS-BFGL-NGS-17797	52304421	17338	0.12062	-0.86274	0.83889	0.10966	0.30999		24	ARS-BFGL-NGS-52760	26312936	20713	0.12763	-0.83477	0.83439	0.12475	0.36433		3	ARS-BFGL-NGS-52588	105507423	3711	0.16703	-0.69782	0.74743	0.1861	0.30402
11	ARS-BFGL-NGS-70509	98510712	12181	0.17003	-0.68852	0.74979	0.19267	0.29938		1	ARS-BFGL-NGS-70523	151125563	1423	0.17123	-0.68484	0.72451	0.19932	0.29962		9	ARS-BFGL-NGS-101844	13292880	9420	0.12402	-0.84898	0.8344	0.10966	0.30998		20	Hapmap48788-BTA-49979	16553485	18233	0.12162	-0.85866	0.8461	0.12423	0.36418		8	BTA-21730-no-rs	74336311	8915	0.16003	-0.72006	0.76233	0.18591	0.30398
4	BTB-00366265	52265400	4336	0.17063	-0.68668	0.7489	0.19214	0.29934		8	ARS-BFGL-NGS-38053	828888	8219	0.17604	-0.67031	0.71239	0.1989	0.29955		27	BTB-00965494	26653654	22252	0.11922	-0.8685	0.84257	0.10916	0.30994		14	BTA-34248-no-rs	23444537	14145	0.12783	-0.83399	0.83418	0.12393	0.36417		3	Hapmap51790-BTA-103080	101076596	3667	0.15983	-0.7207	0.76271	0.18532	0.30389
6	ARS-BFGL-NGS-6645	100233109	6961	0.17203	-0.6824	0.74467	0.19183	0.29933		15	ARS-BFGL-BAC-19395	46208504	15091	0.16903	-0.69161	0.73084	0.19818	0.29952		29	ARS-BFGL-NGS-41631	33593218	23157	0.12182	-0.85785	0.83754	0.10794	0.30987		19	BTB-00754877	44174487	17848	0.12543	-0.84341	0.8368	0.12427	0.36415		21	BTA-93299-no-rs	48062756	19184	0.16623	-0.70033	0.7499	0.18382	0.30377
6	Hapmap27701-BTC-050761	40716598	6389	0.16503	-0.7041	0.75805	0.19109	0.29925		6	ARS-BFGL-NGS-15004	100211519	6960	0.17784	-0.66494	0.70898	0.19814	0.29949		11	ARS-BFGL-NGS-98592	22058432	11549	0.11962	-0.86685	0.8418	0.10763	0.30987		7	ARS-BFGL-NGS-25179	7822111	7270	0.13023	-0.82471	0.8318	0.12301	0.36413		1	BTA-58309-no-rs	154638002	1456	0.16423	-0.70663	0.75271	0.18398	0.30377
5	BTA-74076-no-rs	76019053	5630	0.16363	-0.70853	0.76103	0.19132	0.29925		3	ARS-BFGL-NGS-43684	99212078	3644	0.17403	-0.67633	0.71751	0.19736	0.29944		24	ARS-BFGL-NGS-52760	26312936	20713	0.11962	-0.86685	0.8418	0.10833	0.30985		7	BTA-80221-no-rs	96765614	8056	0.12863	-0.83088	0.83355	0.12368	0.36411		2	ARS-BFGL-NGS-101039	122509616	2622	0.16263	-0.71171	0.7567	0.1843	0.30377
8	Hapmap57319-rs29012379	83635957	9012	0.16923	-0.69099	0.75023	0.1913	0.29924		11	ARS-BFGL-NGS-18890	88712798	12118	0.17443	-0.67512	0.71563	0.19753	0.29941		14	UA-IFASA-7382	23475634	14146	0.12242	-0.85542	0.83637	0.1083	0.30984		4	BTA-101318-no-rs	50547931	4323	0.12923	-0.82856	0.8329	0.12257	0.36407		16	ARS-BFGL-NGS-17881	50486976	15821	0.16283	-0.71107	0.75584	0.18348	0.30372
2	Hapmap39700-BTA-93776	88925365	2337	0.16843	-0.69347	0.75282	0.19063	0.29922		3	BTA-21472-no-rs	5886143	2804	0.17383	-0.67693	0.71933	0.19761	0.29941		3	BTB-01629547	62533324	3234	0.11962	-0.86685	0.8418	0.10692	0.30976		1	BTA-89689-no-rs	42570535	371	0.12342	-0.85139	0.84202	0.1224	0.36405		1	Hapmap54019-rs29023016	156538750	1481	0.16303	-0.71043	0.75496	0.18356	0.30369
4	ARS-BFGL-NGS-33132	119617605	5013	0.16883	-0.69223	0.75155	0.19063	0.2992		10	ARS-BFGL-NGS-34980	12224784	10369	0.17083	-0.68607	0.72507	0.19735	0.29939		3	ARS-BFGL-NGS-108958	31378175	2984	0.11862	-0.87099	0.84473	0.10766	0.30976		9	ARS-BFGL-NGS-101844	13292880	9420	0.12623	-0.84025	0.83622	0.12192	0.36403		11	Hapmap43430-BTA-100124	62263631	11886	0.15683	-0.73048	0.76745	0.18304	0.30364
6	ARS-BFGL-NGS-15004	100211519	6960	0.16623	-0.70033	0.75529	0.18991	0.29907		14	Hapmap25761-BTC-065280	26949215	14196	0.17584	-0.67091	0.7137	0.19676	0.29931		11	ARS-BFGL-NGS-42261	98605015	12182	0.11722	-0.87684	0.84795	0.10684	0.30969		15	ARS-BFGL-NGS-100339	66456600	15267	0.12523	-0.84421	0.83757	0.12208	0.36403		3	BTB-00146049	95497810	3593	0.16523	-0.70347	0.75179	0.18268	0.3036
10	BTB-00428016	51104105	10755	0.17283	-0.67996	0.74367	0.18933	0.29905		21	Hapmap53995-rs29024931	38145870	19096	0.17724	-0.66672	0.71036	0.19579	0.29922		15	ARS-BFGL-NGS-99299	6296367	14733	0.11322	-0.89388	0.85736	0.10587	0.30967		24	ARS-BFGL-NGS-99694	25861246	20706	0.12102	-0.8611	0.84816	0.12146	0.36397		16	BTB-00647119	54775716	15862	0.16283	-0.71107	0.75584	0.1816	0.30347
3	Hapmap26961-BTA-141000	16005138	2878	0.16363	-0.70853	0.76103	0.18908	0.29895		10	BTB-00428016	51104105	10755	0.17283	-0.67996	0.72226	0.1951	0.29907		13	ARS-BFGL-NGS-23356	5280461	13071	0.12162	-0.85866	0.83777	0.10571	0.30959		6	Hapmap27537-BTC-060891	39257620	6372	0.12002	-0.8652	0.85299	0.12143	0.36397		8	Hapmap50918-BTA-23068	68404576	8861	0.16263	-0.71171	0.7567	0.18144	0.30346
15	BTB-01138108	26138126	14886	0.16683	-0.69845	0.75489	0.18841	0.29892		15	BTB-01138108	26138126	14886	0.16923	-0.69099	0.73034	0.19516	0.29906		3	INRA-289	24149985	2933	0.11822	-0.87265	0.84524	0.10654	0.30959		4	BTB-01687779	80545103	4622	0.12703	-0.83711	0.83522	0.11992	0.36394		9	ARS-BFGL-NGS-55057	82130748	10036	0.16603	-0.70095	0.75037	0.18073	0.30342
19	ARS-BFGL-NGS-34770	21145204	17626	0.16883	-0.69223	0.75155	0.18761	0.29883		14	ARS-BFGL-NGS-4939	1801116	13854	0.17363	-0.67754	0.71993	0.19421	0.29905		11	ARS-BFGL-NGS-54803	100283991	12196	0.12042	-0.86356	0.83976	0.10512	0.30957		3	ARS-BFGL-NGS-1062	92082212	3564	0.12022	-0.86438	0.85211	0.12036	0.36391		18	ARS-BFGL-NGS-4287	56894807	17384	0.16183	-0.71427	0.75837	0.1808	0.30338
4	UA-IFASA-8621	49535036	4310	0.17043	-0.68729	0.74934	0.18702	0.29876		8	Hapmap57319-rs29012379	83635957	9012	0.17063	-0.68668	0.72616	0.19361	0.29892		5	ARS-BFGL-NGS-10118	109774563	5905	0.11782	-0.87432	0.84608	0.10507	0.30957		29	Hapmap23993-BTA-140467	15902913	22996	0.12482	-0.84579	0.83831	0.11986	0.36386		26	Hapmap45557-BTA-40768	28096889	21770	0.16683	-0.69845	0.74794	0.18052	0.30336
16	BTA-39308-no-rs	4393652	15477	0.16763	-0.69595	0.75407	0.18629	0.29864		3	Hapmap58721-rs29026738	104874970	3705	0.17003	-0.68852	0.72932	0.19277	0.29875		2	Hapmap40177-BTA-47989	71518065	2220	0.11942	-0.86768	0.84219	0.10602	0.30956		13	ARS-BFGL-NGS-17861	61665594	13609	0.12082	-0.86192	0.84883	0.11942	0.36379		4	BTB-00194107	66583105	4479	0.16543	-0.70284	0.75085	0.18057	0.30331
1	Hapmap54019-rs29023016	156538750	1481	0.16523	-0.70347	0.75728	0.18549	0.29854		6	Hapmap30134-BTC-034283	38464203	6360	0.17283	-0.67996	0.72226	0.19205	0.29868		18	ARS-BFGL-NGS-4440	34940982	17164	0.12022	-0.86438	0.84039	0.10499	0.30955		1	ARS-BFGL-NGS-91055	137033675	1280	0.12062	-0.86274	0.8501	0.11889	0.36378		5	ARS-BFGL-NGS-29931	36528436	5344	0.16043	-0.71876	0.76195	0.17978	0.30326
1	ARS-BFGL-NGS-30730	69520131	655	0.16223	-0.71299	0.76246	0.18494	0.29849		25	ARS-BFGL-NGS-27183	42726313	21511	0.17043	-0.68729	0.7267	0.19092	0.29858		1	ARS-BFGL-NGS-108391	146455377	1370	0.11662	-0.87936	0.84954	0.10418	0.30954		13	ARS-BFGL-NGS-15975	40815971	13384	0.12803	-0.83321	0.83397	0.11942	0.36376		27	ARS-BFGL-NGS-9447	4456590	22032	0.15823	-0.7259	0.76458	0.17934	0.30322
9	Hapmap31482-BTA-154189	81417658	10026	0.16803	-0.69471	0.75324	0.18495	0.29848		1	Hapmap54019-rs29023016	156538750	1481	0.16723	-0.6972	0.73473	0.19064	0.29852		16	ARS-BFGL-NGS-5499	59939771	15910	0.11862	-0.87099	0.84473	0.10494	0.30951		3	ARS-BFGL-NGS-31154	102026561	3681	0.12583	-0.84183	0.83661	0.11842	0.36375		11	BTA-98135-no-rs	61294221	11880	0.15863	-0.7246	0.76384	0.17766	0.303
11	ARS-BFGL-NGS-28924	45346657	11759	0.17223	-0.68179	0.74417	0.18446	0.29843		12	BTA-23867-no-rs	50865733	12654	0.16883	-0.69223	0.73183	0.19019	0.29849		6	BTB-00274978	100947563	6968	0.11442	-0.88871	0.85394	0.1041	0.30945		3	ARS-BFGL-NGS-99010	14627679	2866	0.12422	-0.84818	0.83939	0.1179	0.36368		4	ARS-BFGL-NGS-98878	47329385	4285	0.16243	-0.71235	0.75754	0.17772	0.30298
24	BTB-00882078	11544426	20589	0.16423	-0.70663	0.75994	0.1847	0.29843		22	ARS-BFGL-NGS-105963	35413050	19734	0.16443	-0.70599	0.74102	0.19059	0.29848		6	BTB-00271219	94737883	6890	0.11742	-0.876	0.84703	0.10385	0.30943		15	BTA-37293-no-rs	65339226	15250	0.12042	-0.86356	0.85109	0.11735	0.36366		29	ARS-BFGL-NGS-37863	43611640	23240	0.16503	-0.7041	0.75225	0.17717	0.30291
8	ARS-BFGL-NGS-69431	106577108	9261	0.16723	-0.6972	0.75448	0.18419	0.29842		8	Hapmap41646-BTA-81057	39932028	8563	0.17163	-0.68362	0.72339	0.19002	0.29844		1	BTB-01963898	133936071	1251	0.11402	-0.89043	0.85461	0.10417	0.30943		4	ARS-BFGL-NGS-23095	93769513	4771	0.12062	-0.86274	0.8501	0.11797	0.36363		14	ARS-BFGL-NGS-4939	1801116	13854	0.16083	-0.71748	0.76079	0.17736	0.30291
3	Hapmap58721-rs29026738	104874970	3705	0.16423	-0.70663	0.75994	0.18387	0.29835		3	ARS-BFGL-NGS-13057	15425797	2872	0.16743	-0.69658	0.73378	0.18986	0.29842		1	BTA-89689-no-rs	42570535	371	0.11962	-0.86685	0.8418	0.10338	0.30942		19	BTB-00765796	61395535	18023	0.12062	-0.86274	0.8501	0.11805	0.36361		3	BTB-00141391	86715849	3490	0.16043	-0.71876	0.76195	0.17666	0.30287
11	ARS-BFGL-NGS-18890	88712798	12118	0.16843	-0.69347	0.75282	0.18342	0.29832		13	Hapmap55461-rs29025797	9556357	13108	0.17003	-0.68852	0.72932	0.18953	0.29841		11	ARS-BFGL-NGS-14714	41315430	11732	0.11902	-0.86933	0.8435	0.10304	0.30939		8	Hapmap51670-BTA-99409	55145132	8737	0.12262	-0.85461	0.84409	0.11755	0.36359		24	ARS-BFGL-BAC-28286	37791212	20849	0.16243	-0.71235	0.75754	0.17425	0.3026
19	Hapmap55005-rs29021777	23220366	17645	0.17063	-0.68668	0.7489	0.18279	0.2982		14	Hapmap54398-rs29020900	21870878	14127	0.16623	-0.70033	0.7366	0.18905	0.29831		19	ARS-BFGL-NGS-37715	27491890	17687	0.12022	-0.86438	0.84039	0.10221	0.30931		5	ARS-BFGL-NGS-18294	108746845	5891	0.12683	-0.83789	0.83582	0.11726	0.36358		26	Hapmap30866-BTA-157287	32417235	21822	0.16103	-0.71683	0.76039	0.17401	0.30257
1	ARS-BFGL-NGS-2027	114239740	1077	0.16503	-0.7041	0.75805	0.1822	0.29813		26	Hapmap45557-BTA-40768	28096889	21770	0.16563	-0.70221	0.73841	0.18896	0.29829		10	ARS-BFGL-NGS-54789	94425952	11193	0.11862	-0.87099	0.84473	0.10246	0.30929		6	BTA-114800-no-rs	77520815	6748	0.12603	-0.84104	0.83641	0.11686	0.36357		15	Hapmap50335-BTA-36703	6512162	14736	0.16383	-0.70789	0.75362	0.17325	0.30245
1	UA-IFASA-7275	54390349	493	0.16183	-0.71427	0.76317	0.18222	0.29811		7	BTB-01074531	28286645	7429	0.16623	-0.70033	0.7366	0.18799	0.2982		1	ARS-BFGL-BAC-14930	1782724	20	0.11782	-0.87432	0.84608	0.10225	0.30927		11	Hapmap44632-BTA-105300	76675708	12014	0.12222	-0.85623	0.84505	0.11667	0.36357		12	ARS-BFGL-NGS-56364	90888686	13009	0.15763	-0.72786	0.76603	0.17358	0.30244
11	ARS-BFGL-NGS-6104	104456040	12244	0.16543	-0.70284	0.75689	0.18189	0.29806		7	Hapmap42389-BTA-99482	28969287	7437	0.17023	-0.68791	0.72776	0.18737	0.29813		27	BTB-00957311	14326129	22109	0.11242	-0.89735	0.85916	0.10195	0.30925		12	Hapmap48111-BTA-88515	50376022	12650	0.12322	-0.85219	0.84248	0.11652	0.36356		18	ARS-BFGL-NGS-101829	2971984	16862	0.16363	-0.70853	0.75407	0.17129	0.30222
16	ARS-BFGL-NGS-14865	13358683	15527	0.16183	-0.71427	0.76317	0.18202	0.29804		3	Hapmap51790-BTA-103080	101076596	3667	0.17003	-0.68852	0.72932	0.18647	0.29803		7	Hapmap49097-BTA-25597	89139219	8004	0.11902	-0.86933	0.8435	0.10167	0.30924		5	Hapmap24085-BTA-143102	46364432	5436	0.12342	-0.85139	0.84202	0.11679	0.36355		10	BTB-00442438	89826995	11136	0.16123	-0.71619	0.75959	0.17016	0.3021
1	Hapmap59668-rs29015093	96382717	903	0.15983	-0.7207	0.76622	0.18154	0.29803		5	BTA-74076-no-rs	76019053	5630	0.16883	-0.69223	0.73183	0.18644	0.29803		9	Hapmap41808-BTA-26633	56459368	9813	0.11862	-0.87099	0.84473	0.10206	0.30924		1	ARS-BFGL-BAC-7317	1983902	23	0.12182	-0.85785	0.84558	0.11589	0.36355		10	ARS-BFGL-NGS-3778	86905558	11107	0.15683	-0.73048	0.76745	0.17055	0.30208
2	ARS-BFGL-NGS-13938	111650859	2505	0.15883	-0.72395	0.76688	0.18118	0.29796		22	UA-IFASA-6042	43595820	19815	0.17023	-0.68791	0.72776	0.18614	0.298		20	BTB-00798805	69316792	18748	0.12643	-0.83947	0.83004	0.10232	0.30921		1	ARS-BFGL-NGS-69011	150168301	1417	0.12042	-0.86356	0.85109	0.11712	0.36354		19	Hapmap55005-rs29021777	23220366	17645	0.16123	-0.71619	0.75959	0.16959	0.30202
19	Hapmap41682-BTA-92866	47071991	17879	0.16583	-0.70158	0.7561	0.1806	0.29791		22	BTA-54671-no-rs	47163956	19849	0.16423	-0.70663	0.74145	0.1863	0.29799		4	BTB-01687779	80545103	4622	0.12182	-0.85785	0.83754	0.10228	0.3092		23	ARS-BFGL-NGS-93014	37029269	20310	0.12643	-0.83947	0.83602	0.11537	0.36351		16	BTA-39308-no-rs	4393652	15477	0.16183	-0.71427	0.75837	0.16951	0.30198
5	Hapmap25652-BTA-73867	65074617	5533	0.16123	-0.71619	0.76455	0.18041	0.29788		16	BTB-00647119	54775716	15862	0.16503	-0.7041	0.73929	0.18649	0.29798		9	BTA-84589-no-rs	12155305	9411	0.11002	-0.9079	0.86824	0.10185	0.30916		24	Hapmap50297-BTA-26520	36244045	20829	0.12523	-0.84421	0.83757	0.1164	0.36349		8	Hapmap41646-BTA-81057	39932028	8563	0.15783	-0.72721	0.76567	0.16956	0.30198
6	Hapmap44280-BTA-75941	42655795	6422	0.16563	-0.70221	0.7565	0.17981	0.29782		28	ARS-BFGL-NGS-60192	25609489	22656	0.16763	-0.69595	0.73281	0.186	0.2979		17	ARS-BFGL-NGS-35622	18444975	16319	0.11462	-0.88786	0.85325	0.10121	0.30913		3	ARS-BFGL-NGS-34084	47337477	3111	0.13203	-0.81785	0.82922	0.11486	0.36347		27	BTA-62387-no-rs	4093465	22030	0.16303	-0.71043	0.75496	0.16904	0.30197
21	BTB-00736348	45096714	19163	0.16403	-0.70726	0.7603	0.17865	0.29768		29	ARS-BFGL-NGS-21020	15671305	22993	0.16663	-0.69907	0.73521	0.1845	0.29776		14	Hapmap25446-BTC-054694	26003598	14175	0.12262	-0.85461	0.83613	0.099953	0.30908		7	ARS-BFGL-NGS-38771	28088313	7426	0.12122	-0.86029	0.84722	0.11512	0.36345		14	Hapmap41211-BTA-25540	45711331	14334	0.15403	-0.73975	0.77275	0.16895	0.30191
15	ARS-BFGL-NGS-13464	30685947	14939	0.16423	-0.70663	0.75994	0.17878	0.29767		11	ARS-BFGL-NGS-6104	104456040	12244	0.16923	-0.69099	0.73034	0.18457	0.29775		11	BTA-112348-no-rs	6621626	11360	0.11502	-0.88615	0.8524	0.10005	0.30905		10	BTB-00440958	84999308	11083	0.12683	-0.83789	0.83582	0.1152	0.3634		3	Hapmap58721-rs29026738	104874970	3705	0.15583	-0.73377	0.76916	0.16856	0.30189
12	ARS-BFGL-NGS-103962	51461607	12663	0.15983	-0.7207	0.76622	0.1789	0.29766		14	BTB-00559128	25215027	14162	0.16483	-0.70473	0.74059	0.18418	0.29773		27	BTA-62621-no-rs	24658347	22232	0.10822	-0.91594	0.87482	0.10072	0.30904		14	BTB-00476821	77095240	14633	0.12883	-0.8301	0.83333	0.11457	0.36339		1	ARS-BFGL-NGS-2027	114239740	1077	0.15403	-0.73975	0.77275	0.16912	0.30188
7	Hapmap50931-BTA-31235	31136178	7455	0.15763	-0.72786	0.76914	0.1786	0.29763		13	ARS-BFGL-NGS-31610	38462778	13355	0.16563	-0.70221	0.73841	0.18431	0.2977		9	ARS-BFGL-NGS-84840	57515862	9825	0.10902	-0.91235	0.87191	0.10027	0.30902		16	ARS-BFGL-NGS-36241	73361045	16045	0.12322	-0.85219	0.84248	0.11495	0.36338		7	BTB-00330379	109106555	8164	0.15203	-0.74645	0.7778	0.16827	0.30185
3	ARS-BFGL-NGS-3374	13474988	2857	0.16343	-0.70916	0.76175	0.17811	0.29761		24	ARS-BFGL-BAC-47350	22146057	20681	0.16223	-0.71299	0.74476	0.18399	0.29763		19	BTA-45452-no-rs	41570503	17826	0.11642	-0.8802	0.84981	0.10026	0.30901		24	BTB-00885964	31457933	20774	0.12162	-0.85866	0.8461	0.11558	0.36337		15	BTB-01138108	26138126	14886	0.15923	-0.72265	0.76309	0.16847	0.30184
3	BTB-00157794	114672300	3804	0.16483	-0.70473	0.75844	0.17857	0.2976		4	BTA-19471-no-rs	54962144	4363	0.16323	-0.7098	0.74229	0.18362	0.29761		1	BTB-01777594	82059960	767	0.11982	-0.86603	0.841	0.099693	0.30899		10	ARS-BFGL-NGS-103720	54635388	10805	0.12022	-0.86438	0.85211	0.11451	0.36337		5	ARS-BFGL-NGS-35956	58638702	5496	0.15463	-0.73775	0.77083	0.16813	0.30184
10	BTA-66038-no-rs	57193699	10835	0.16423	-0.70663	0.75994	0.17821	0.29758		16	BTA-39308-no-rs	4393652	15477	0.16403	-0.70726	0.74187	0.18319	0.2976		1	ARS-BFGL-NGS-69011	150168301	1417	0.11682	-0.87852	0.84869	0.099751	0.30896		3	BTA-66968-no-rs	23737990	2932	0.12082	-0.86192	0.84883	0.11445	0.36336		4	UA-IFASA-8621	49535036	4310	0.15263	-0.74443	0.77579	0.16838	0.30182
19	ARS-BFGL-NGS-52513	15230115	17550	0.15603	-0.73311	0.77307	0.1778	0.29756		15	Hapmap50335-BTA-36703	6512162	14736	0.16563	-0.70221	0.73841	0.18316	0.29758		21	ARS-BFGL-NGS-21626	68105539	19354	0.11582	-0.88274	0.85088	0.099867	0.30895		17	ARS-BFGL-NGS-38952	3228062	16165	0.12322	-0.85219	0.84248	0.11444	0.36335		2	BTB-01978832	131882804	2710	0.15803	-0.72655	0.76531	0.16727	0.30174
11	ARS-BFGL-NGS-42999	13993403	11459	0.15623	-0.73246	0.77219	0.17757	0.29754		23	ARS-BFGL-NGS-98078	15561765	20139	0.16283	-0.71107	0.74271	0.18298	0.2975		7	Hapmap41494-BTA-28685	66254499	7782	0.11862	-0.87099	0.84473	0.0994	0.30894		10	Hapmap31149-BTA-152372	67391727	10923	0.11762	-0.87516	0.86241	0.11396	0.36333		5	ARS-BFGL-NGS-32476	26459925	5269	0.15703	-0.72982	0.76675	0.16734	0.30173
11	ARS-BFGL-NGS-75350	49734417	11798	0.16583	-0.70158	0.7561	0.1755	0.29728		9	Hapmap23169-BTA-83176	28925858	9578	0.16863	-0.69285	0.73232	0.18124	0.29736		7	ARS-BFGL-NGS-25179	7822111	7270	0.11642	-0.8802	0.84981	0.099283	0.30894		11	BTA-112348-no-rs	6621626	11360	0.12523	-0.84421	0.83757	0.11521	0.3633		19	ARS-BFGL-NGS-52513	15230115	17550	0.15603	-0.73311	0.76882	0.16672	0.30168
7	ARS-BFGL-NGS-81715	2817908	7212	0.16343	-0.70916	0.76175	0.1754	0.29726		11	BTA-98135-no-rs	61294221	11880	0.15863	-0.7246	0.75267	0.1816	0.29734		6	Hapmap41788-BTA-18387	57256166	6577	0.11502	-0.88615	0.8524	0.099816	0.30893		3	INRA-289	24149985	2933	0.12503	-0.845	0.83795	0.11429	0.3633		7	BTA-78954-no-rs	47384327	7619	0.15263	-0.74443	0.77579	0.16679	0.30167
6	Hapmap30134-BTC-034283	38464203	6360	0.16103	-0.71683	0.76522	0.17567	0.29725		17	ARS-BFGL-NGS-74168	73488482	16829	0.16003	-0.72006	0.75016	0.18141	0.29732		2	ARS-BFGL-NGS-61695	71409892	2219	0.11902	-0.86933	0.8435	0.099338	0.30892		14	Hapmap25446-BTC-054694	26003598	14175	0.12282	-0.8538	0.84352	0.11289	0.3633		28	ARS-BFGL-NGS-60192	25609489	22656	0.15903	-0.7233	0.76347	0.16646	0.30165
8	ARS-BFGL-NGS-38053	828888	8219	0.15763	-0.72786	0.76914	0.17529	0.29722		12	ARS-BFGL-NGS-3760	70224733	12865	0.16003	-0.72006	0.75016	0.18114	0.29728		13	BTA-32863-no-rs	48233706	13471	0.11722	-0.87684	0.84795	0.099585	0.30892		18	Hapmap59947-rs29015120	9867308	16942	0.11902	-0.86933	0.85711	0.11415	0.3633		13	ARS-BFGL-NGS-31610	38462778	13355	0.15343	-0.74175	0.77368	0.16638	0.30161
14	BTB-00569928	49724647	14384	0.16123	-0.71619	0.76455	0.1747	0.29712		2	ARS-BFGL-NGS-102509	21290918	1709	0.16043	-0.71876	0.74829	0.1812	0.29725		27	Hapmap26179-BTA-155675	34417344	22330	0.11862	-0.87099	0.84473	0.098199	0.30891		14	Hapmap41742-BTA-107716	36837792	14298	0.11742	-0.876	0.86311	0.11343	0.36329		18	ARS-BFGL-NGS-57914	43726997	17257	0.15463	-0.73775	0.77083	0.16633	0.30159
7	ARS-BFGL-NGS-26903	22270286	7356	0.16123	-0.71619	0.76455	0.17424	0.2971		19	ARS-BFGL-NGS-52513	15230115	17550	0.16483	-0.70473	0.74059	0.18001	0.29719		2	Hapmap42569-BTA-49229	120459026	2603	0.12042	-0.86356	0.83976	0.098629	0.30887		14	UA-IFASA-7599	35473110	14284	0.12262	-0.85461	0.84409	0.11435	0.36328		24	Hapmap38513-BTA-58574	49914644	20957	0.15623	-0.73246	0.76779	0.1662	0.30158
21	Hapmap41289-BTA-53093	68751694	19365	0.16043	-0.71876	0.76555	0.17407	0.29708		7	ARS-BFGL-NGS-26903	22270286	7356	0.16123	-0.71619	0.74675	0.18003	0.29719		14	ARS-BFGL-NGS-94706	1696470	13853	0.11662	-0.87936	0.84954	0.098638	0.30886		14	Hapmap41993-BTA-86407	21790724	14125	0.12342	-0.85139	0.84202	0.11307	0.36324		8	Hapmap53248-rs29027060	51045299	8680	0.15503	-0.73642	0.76984	0.16642	0.30158
6	BTA-37416-no-rs	25175118	6251	0.15623	-0.73246	0.77219	0.1742	0.29706		2	BTB-00115953	126420376	2659	0.16483	-0.70473	0.74059	0.18024	0.29718		14	ARS-BFGL-NGS-24031	28076510	14214	0.11362	-0.89215	0.85588	0.098304	0.30885		26	ARS-BFGL-NGS-43507	7761759	21565	0.12102	-0.8611	0.84816	0.11296	0.36323		12	ARS-BFGL-NGS-40668	29031334	12491	0.15803	-0.72655	0.76531	0.1658	0.30154
8	Hapmap46882-BTA-82641	103724440	9228	0.15683	-0.73048	0.77069	0.17384	0.29703		21	Hapmap41289-BTA-53093	68751694	19365	0.16723	-0.6972	0.73473	0.17951	0.29716		14	BTA-34248-no-rs	23444537	14145	0.11342	-0.89302	0.85669	0.098913	0.30885		8	ARS-BFGL-NGS-3675	39475460	8556	0.11962	-0.86685	0.8549	0.1122	0.36321		19	ARS-BFGL-NGS-18463	27706098	17689	0.15223	-0.74578	0.77695	0.16597	0.30153
15	Hapmap41247-BTA-37094	54686691	15151	0.15483	-0.73709	0.77533	0.17376	0.29698		23	Hapmap39546-BTA-121390	11599932	20095	0.16603	-0.70095	0.73706	0.17913	0.29707		29	ARS-BFGL-NGS-105265	38038122	23202	0.11482	-0.887	0.85265	0.098685	0.30884		7	Hapmap49097-BTA-25597	89139219	8004	0.11702	-0.87768	0.86462	0.11199	0.36319		27	Hapmap39937-BTA-63006	39994067	22393	0.15503	-0.73642	0.76984	0.16539	0.30152
6	BTB-00271969	95924980	6906	0.15823	-0.7259	0.76786	0.1725	0.29691		1	Hapmap59668-rs29015093	96382717	903	0.16223	-0.71299	0.74476	0.17882	0.29705		1	Hapmap53592-rs29009975	2799458	33	0.11662	-0.87936	0.84954	0.098105	0.30881		2	Hapmap40494-BTA-121252	124922135	2647	0.12482	-0.84579	0.83831	0.11276	0.36318		10	ARS-BFGL-NGS-34980	12224784	10369	0.16043	-0.71876	0.76195	0.16503	0.30149
8	Hapmap43614-BTA-54308	19835789	8367	0.15743	-0.72851	0.76945	0.17198	0.2968		3	Hapmap58361-rs29011460	86762502	3491	0.16643	-0.6997	0.73567	0.17904	0.29704		5	ARS-BFGL-NGS-43407	104426051	5843	0.11582	-0.88274	0.85088	0.097907	0.30879		16	ARS-BFGL-NGS-13101	27489237	15616	0.12342	-0.85139	0.84202	0.1118	0.36315		1	BTB-01131178	55359042	505	0.15603	-0.73311	0.76882	0.16459	0.30144
10	ARS-BFGL-NGS-25471	91258020	11150	0.15603	-0.73311	0.77307	0.17183	0.29678		19	ARS-BFGL-NGS-18463	27706098	17689	0.15983	-0.7207	0.75089	0.17878	0.29702		19	BTB-00754877	44174487	17848	0.11862	-0.87099	0.84473	0.097633	0.30876		24	Hapmap56671-rs29014562	15228124	20623	0.12402	-0.84898	0.84008	0.11199	0.36314		15	Hapmap54889-rs29024088	13077556	14767	0.15823	-0.7259	0.76458	0.16473	0.30139
16	Hapmap50900-BTA-16300	31162715	15659	0.15383	-0.74041	0.77695	0.17184	0.29677		18	Hapmap47004-BTA-42343	13857900	16977	0.15763	-0.72786	0.75441	0.17861	0.29696		2	UA-IFASA-2241	79158290	2291	0.11782	-0.87432	0.84608	0.097607	0.30876		14	UA-IFASA-5274	12786338	14030	0.12242	-0.85542	0.84451	0.11255	0.36314		14	ARS-BFGL-NGS-29622	47615069	14355	0.15363	-0.74108	0.77337	0.16423	0.30137
5	ARS-BFGL-NGS-76692	71475195	5584	0.15623	-0.73246	0.77219	0.17139	0.29672		5	ARS-BFGL-NGS-60473	64933958	5532	0.16203	-0.71363	0.74517	0.17806	0.29692		20	BTB-01635990	59945418	18646	0.11722	-0.87684	0.84795	0.097927	0.30876		5	Hapmap27170-BTA-142780	6220159	5100	0.12943	-0.82778	0.83268	0.11264	0.36311		11	ARS-BFGL-NGS-6104	104456040	12244	0.15423	-0.73908	0.77212	0.16394	0.30136
										15	BTA-37105-no-rs	55254553	15157	0.16743	-0.69658	0.73378	0.17734	0.29685		2	ARS-BFGL-NGS-13829	101636994	2421	0.12042	-0.86356	0.83976	0.097801	0.30875		12	BTB-00490490	47810246	12614	0.12462	-0.84659	0.83868	0.11247	0.36311		11	ARS-BFGL-NGS-18890	88712798	12118	0.14903	-0.75664	0.78262	0.16493	0.30135
										3	Hapmap26961-BTA-141000	16005138	2878	0.16243	-0.71235	0.74395	0.17714	0.29684		5	Hapmap24085-BTA-143102	46364432	5436	0.11402	-0.89043	0.85461	0.098084	0.30875		10	ARS-BFGL-NGS-108215	85085819	11084	0.11862	-0.87099	0.85833	0.11136	0.3631
										22	ARS-BFGL-NGS-59768	47044737	19847	0.16543	-0.70284	0.73885	0.17696	0.29683												18	ARS-BFGL-NGS-64457	12784439	16970	0.11862	-0.87099	0.85833	0.11092	0.36309
																														27	BTB-00000910	17270360	22153	0.11482	-0.887	0.87112	0.11108	0.36308
																														29	Hapmap23225-BTA-159474	6325387	22906	0.12162	-0.85866	0.8461	0.11073	0.36307
[truncated: 18 more columns]

## Sheet: holstein
Table S1. List of outlier SNPs detected using the top 1% Fst approach. Significant SNPs using the q-value approach are shown in red.
bhagnari - holstein										dajal - holstein										guzerat - holstein										hariana - holstein										hissar - holstein
BTA	SNP name	position (bp)		prob	log10(PO)	qval	alpha	fst		BTA	SNP name	position (bp)		prob	log10(PO)	qval	alpha	fst		BTA	SNP name	position (bp)		prob	log10(PO)	qval	alpha	fst		BTA	SNP name	position (bp)		prob	log10(PO)	qval	alpha	fst		BTA	SNP name	position (bp)		prob	log10(PO)	qval	alpha	fst
17	ARS-BFGL-NGS-35622	18444975	16319	0.82997	0.68852	0.16833	1.552	0.52377		8	Hapmap25842-BTA-146062	87859949	9063	0.84157	0.72525	0.15736	1.562	0.52884		21	ARS-BFGL-NGS-75411	64727056	19325	0.40208	-0.17233	0.59792	0.71916	0.41024		7	ARS-BFGL-NGS-65574	85737117	7979	0.44269	-0.1	0.55558	0.79444	0.46029		17	ARS-BFGL-NGS-73290	57350232	16646	0.80716	0.62177	0.19284	1.5034	0.52122
11	Hapmap28038-BTA-126868	84947879	12092	0.82637	0.67754	0.1715	1.5291	0.52044		3	Hapmap51790-BTA-103080	101076596	3667	0.83577	0.70663	0.16008	1.5585	0.52842		10	ARS-BFGL-NGS-22303	18230679	10443	0.39228	-0.19011	0.6048	0.6931	0.40684		24	BTB-02092251	8293809	20560	0.44149	-0.10211	0.55631	0.78552	0.45934		8	Hapmap40677-BTA-121871	107821440	9273	0.80096	0.60467	0.19664	1.4893	0.51901
7	ARS-BFGL-NGS-65574	85737117	7979	0.82697	0.67935	0.17107	1.5274	0.52012		5	ARS-BFGL-NGS-60473	64933958	5532	0.83817	0.71427	0.15873	1.553	0.52755		10	Hapmap40785-BTA-66290	35248762	10589	0.39448	-0.18611	0.60242	0.69301	0.4068		5	Hapmap24085-BTA-143102	46364432	5436	0.44269	-0.1	0.55558	0.78222	0.45883		24	BTB-02092251	8293809	20560	0.79796	0.59654	0.19844	1.4747	0.51693
10	ARS-BFGL-NGS-107028	73622468	10991	0.82737	0.68057	0.16977	1.527	0.52009		20	ARS-BFGL-NGS-10108	31848979	18370	0.83597	0.70726	0.15949	1.5471	0.52664		1	ARS-BFGL-BAC-685	12996787	122	0.39188	-0.19084	0.60506	0.69036	0.40652		11	ARS-BFGL-NGS-4101	104325453	12243	0.43309	-0.11694	0.56162	0.77951	0.45859		12	Hapmap23932-BTA-127704	54891162	12711	0.79976	0.60141	0.19754	1.4696	0.51625
10	BTB-01693207	72060561	10980	0.82697	0.67935	0.17107	1.5257	0.51986		24	Hapmap22882-BTA-161137	25108538	20701	0.84297	0.72982	0.15683	1.5462	0.5265		9	Hapmap27874-BTA-146513	53871363	9784	0.39228	-0.19011	0.6048	0.68972	0.40641		1	Hapmap24792-BTA-123860	35561495	312	0.44789	-0.090855	0.55211	0.7797	0.45846		24	ARS-BFGL-NGS-52760	26312936	20713	0.79736	0.59493	0.19964	1.4692	0.51614
19	BTB-01692321	28484744	17693	0.83337	0.69907	0.16663	1.5227	0.51952		8	Hapmap40677-BTA-121871	107821440	9273	0.84337	0.73114	0.15663	1.5439	0.52619		10	BTB-00419789	43865925	10665	0.39508	-0.18501	0.60092	0.68898	0.4063		18	Hapmap59947-rs29015120	9867308	16942	0.44009	-0.10458	0.55734	0.77745	0.45824		24	ARS-BFGL-NGS-54587	33989659	20800	0.79276	0.58266	0.20192	1.4693	0.51612
16	ARS-BFGL-NGS-62674	51595210	15834	0.82476	0.67271	0.17203	1.5229	0.51951		7	Hapmap51050-BTA-79767	72882903	7849	0.84057	0.722	0.15811	1.5434	0.52606		22	Hapmap47657-BTA-53851	21266612	19616	0.40088	-0.1745	0.59852	0.68858	0.40627		19	BTB-01692321	28484744	17693	0.43549	-0.1127	0.55919	0.77575	0.45809		19	BTB-01692321	28484744	17693	0.79736	0.59493	0.19964	1.4669	0.51578
19	BTB-01433589	47055470	17878	0.81876	0.65491	0.17406	1.5078	0.51733		19	BTB-01433589	47055470	17878	0.83557	0.70599	0.16057	1.5407	0.5257		15	ARS-BFGL-NGS-65997	39291329	15029	0.39828	-0.17921	0.59959	0.68639	0.40604		8	ARS-BFGL-NGS-106650	29464724	8464	0.44109	-0.10282	0.55683	0.77655	0.45808		19	BTB-00765796	61395535	18023	0.80196	0.6074	0.19544	1.4619	0.51517
11	ARS-BFGL-NGS-4101	104325453	12243	0.81896	0.6555	0.17316	1.5032	0.51654		14	BTB-01530778	24482969	14156	0.84097	0.7233	0.15778	1.5407	0.52567		12	Hapmap23932-BTA-127704	54891162	12711	0.38708	-0.19961	0.60817	0.68688	0.40598		15	Hapmap27259-BTA-67640	4039184	14708	0.43809	-0.10811	0.5586	0.77369	0.45784		24	Hapmap22882-BTA-161137	25108538	20701	0.79556	0.5901	0.20104	1.462	0.51515
8	Hapmap40677-BTA-121871	107821440	9273	0.81056	0.63132	0.1756	1.5023	0.51649		14	ARS-BFGL-NGS-108994	63587920	14526	0.82757	0.68118	0.16337	1.5374	0.52523		7	ARS-BFGL-NGS-65574	85737117	7979	0.39288	-0.18902	0.60385	0.68596	0.40595		7	Hapmap57279-ss46526160	13934893	7293	0.43309	-0.11694	0.56162	0.77129	0.45748		3	Hapmap51790-BTA-103080	101076596	3667	0.79716	0.59439	0.20035	1.4609	0.51493
10	ARS-BFGL-NGS-11135	53484074	10792	0.5233	0.040514	0.20297	0.84452	0.41902		19	BTB-01692321	28484744	17693	0.83137	0.69285	0.16189	1.5313	0.52429		27	BTA-23660-no-rs	31721442	22302	0.38948	-0.19522	0.60607	0.68626	0.40591		14	ARS-BFGL-NGS-108994	63587920	14526	0.43049	-0.12155	0.56305	0.76782	0.4573		8	Hapmap25842-BTA-146062	87859949	9063	0.79716	0.59439	0.20035	1.4603	0.51484
2	Hapmap40749-BTA-47991	71185300	2215	0.5187	0.032507	0.22616	0.83553	0.41772		14	Hapmap40120-BTA-34288	24787245	14159	0.82677	0.67875	0.16408	1.5313	0.52424		13	ARS-BFGL-NGS-17861	61665594	13609	0.39288	-0.18902	0.60385	0.68492	0.40573		19	BTB-01433589	47055470	17878	0.42949	-0.12332	0.56433	0.7682	0.45729		8	ARS-BFGL-NGS-106650	29464724	8464	0.79616	0.59171	0.2007	1.4589	0.51467
4	Hapmap33251-BTA-160264	69693905	4514	0.5163	0.028332	0.24597	0.83319	0.41736		20	Hapmap25540-BTA-135353	65998486	18711	0.82937	0.68668	0.16262	1.5308	0.52423		17	ARS-BFGL-NGS-35622	18444975	16319	0.39468	-0.18574	0.6018	0.68367	0.40558		20	BTB-01951543	47192877	18534	0.43949	-0.10564	0.5578	0.76797	0.45723		9	ARS-BFGL-NGS-59160	74823338	9978	0.79076	0.5774	0.20287	1.4569	0.51435
18	ARS-BFGL-NGS-28297	27051794	17105	0.5137	0.02381	0.26314	0.82722	0.41642		22	Hapmap47657-BTA-53851	21266612	19616	0.83297	0.69782	0.16121	1.5294	0.52398		3	Hapmap51790-BTA-103080	101076596	3667	0.38908	-0.19595	0.60658	0.68146	0.40533		10	BTB-01693207	72060561	10980	0.43309	-0.11694	0.56162	0.76612	0.45709		17	Hapmap47287-BTA-41904	71788904	16814	0.79376	0.58531	0.20147	1.4534	0.5139
4	BTB-00366265	52265400	4336	0.5095	0.016508	0.29145	0.82239	0.41573		5	Hapmap24085-BTA-143102	46364432	5436	0.82336	0.66851	0.16491	1.5012	0.51975		5	ARS-BFGL-NGS-60473	64933958	5532	0.39248	-0.18975	0.60422	0.67959	0.40507		29	BTA-65424-no-rs	32286495	23144	0.43389	-0.11553	0.5603	0.76679	0.45706		10	BTB-01693207	72060561	10980	0.78976	0.57477	0.20333	1.452	0.51365
6	ARS-BFGL-NGS-70470	72454639	6714	0.5057	0.0099043	0.31397	0.81876	0.41518		4	ARS-BFGL-NGS-14405	118517158	4996	0.5193	0.033551	0.26498	0.8481	0.42157		3	Hapmap27869-BTA-140998	16038595	2879	0.39168	-0.1912	0.60529	0.67897	0.40498		24	ARS-BFGL-NGS-52760	26312936	20713	0.43449	-0.11447	0.55977	0.76611	0.457		11	ARS-BFGL-NGS-4101	104325453	12243	0.79116	0.57845	0.20241	1.4402	0.51192
3	ARS-BFGL-NGS-43684	99212078	3644	0.5113	0.019637	0.27818	0.81458	0.41458		13	ARS-BFGL-NGS-1120	54865583	13531	0.5203	0.035291	0.23097	0.84183	0.42065		20	Hapmap25540-BTA-135353	65998486	18711	0.38988	-0.19449	0.6058	0.67875	0.40497		10	ARS-BFGL-NGS-107028	73622468	10991	0.43909	-0.10634	0.55819	0.76502	0.45686		10	ARS-BFGL-NGS-107028	73622468	10991	0.77936	0.54804	0.20435	1.434	0.51102
9	ARS-BFGL-NGS-101844	13292880	9420	0.5003	0.00052126	0.34748	0.81151	0.41411		3	Hapmap58721-rs29026738	104874970	3705	0.5237	0.04121	0.18437	0.84166	0.4206		10	BTB-01321748	44065746	10668	0.39408	-0.18683	0.60292	0.67711	0.4048		17	Hapmap47287-BTA-41904	71788904	16814	0.42929	-0.12367	0.5646	0.76459	0.45684		16	ARS-BFGL-NGS-5499	59939771	15910	0.4879	-0.021028	0.22144	0.77601	0.41468
5	ARS-BFGL-NGS-35956	58638702	5496	0.4945	-0.0095568	0.38072	0.81172	0.4141		24	BTB-00885964	31457933	20774	0.5205	0.035639	0.21715	0.83908	0.42025		11	Hapmap48902-BTA-81093	5806008	11353	0.38828	-0.19741	0.60761	0.67748	0.4048		26	Hapmap23372-BTA-91325	30452407	21797	0.43269	-0.11765	0.56197	0.76052	0.4564		12	ARS-BFGL-NGS-55816	34365374	12529	0.47429	-0.044694	0.23746	0.76528	0.41312
1	ARS-BFGL-NGS-35667	83402539	786	0.5011	0.0019113	0.34023	0.81105	0.41403		2	Hapmap40749-BTA-47991	71185300	2215	0.5207	0.035987	0.20172	0.83804	0.42005		15	ARS-BFGL-NGS-34342	28998023	14917	0.38828	-0.19741	0.60761	0.67753	0.40479		6	ARS-BFGL-NGS-106583	29389022	6285	0.42689	-0.12793	0.56593	0.76027	0.45639		20	ARS-BFGL-NGS-25567	67768487	18726	0.46589	-0.059342	0.31687	0.75072	0.41099
12	ARS-BFGL-NGS-55816	34365374	12529	0.4995	-0.00086876	0.36583	0.80682	0.41343		10	ARS-BFGL-NGS-100272	57634236	10839	0.5199	0.034595	0.24343	0.83498	0.4196		7	Hapmap57279-ss46526160	13934893	7293	0.39148	-0.19157	0.60551	0.67687	0.40471		7	Hapmap51050-BTA-79767	72882903	7849	0.42649	-0.12864	0.56642	0.75935	0.4563		13	BTA-32302-no-rs	31442043	13292	0.46409	-0.062485	0.32498	0.74428	0.41007
2	ARS-BFGL-NGS-35948	71161113	2214	0.5059	0.010252	0.30337	0.80594	0.41329		14	Hapmap31390-BTA-129087	33309894	14266	0.5187	0.032507	0.27439	0.8346	0.41957		24	ARS-BFGL-NGS-52760	26312936	20713	0.38868	-0.19668	0.60703	0.67531	0.40451		17	ARS-BFGL-NGS-35622	18444975	16319	0.42969	-0.12296	0.56374	0.75956	0.45626		24	Hapmap50297-BTA-26520	36244045	20829	0.46949	-0.05306	0.25211	0.74378	0.41004
26	ARS-BFGL-NGS-36382	14755039	21640	0.4939	-0.010599	0.38906	0.80479	0.41307		24	Hapmap44101-BTA-57488	18369994	20644	0.5197	0.034247	0.25471	0.83462	0.41956		13	Hapmap38101-BTA-24198	11879234	13110	0.38888	-0.19631	0.60681	0.67358	0.40432		3	Hapmap51790-BTA-103080	101076596	3667	0.43089	-0.12084	0.56269	0.75782	0.45605		14	BTB-01530788	24524205	14157	0.46229	-0.065629	0.33964	0.74141	0.40963
1	BTA-92181-no-rs	61540639	565	0.5017	0.0029538	0.3323	0.80343	0.41293		24	Hapmap50297-BTA-26520	36244045	20829	0.5101	0.017551	0.34306	0.83437	0.41951		18	Hapmap59947-rs29015120	9867308	16942	0.38328	-0.20658	0.60939	0.67262	0.40416		13	ARS-BFGL-NGS-17861	61665594	13609	0.42128	-0.13789	0.56908	0.75488	0.45574		21	Hapmap41289-BTA-53093	68751694	19365	0.46849	-0.054805	0.26541	0.74126	0.40961
17	ARS-BFGL-NGS-32257	15211563	16291	0.5039	0.0067765	0.32356	0.80201	0.41275		11	ARS-BFGL-NGS-103450	100751591	12199	0.5177	0.030767	0.28305	0.83466	0.4195		14	ARS-BFGL-NGS-108994	63587920	14526	0.38768	-0.19851	0.6078	0.67256	0.40413		16	ARS-BFGL-NGS-62674	51595210	15834	0.42969	-0.12296	0.56374	0.75409	0.45572		24	BTB-00885964	31457933	20774	0.46749	-0.056549	0.28861	0.73962	0.40944
10	BTA-104505-no-rs	100674363	11252	0.4997	-0.00052126	0.35412	0.80085	0.41251		14	Hapmap46986-BTA-34282	25307116	14164	0.5155	0.02694	0.29111	0.83246	0.41923		5	Hapmap24085-BTA-143102	46364432	5436	0.38648	-0.20071	0.60836	0.6712	0.40403		6	BTB-01986839	114134405	7132	0.43229	-0.11836	0.56231	0.75332	0.45558		3	Hapmap58721-rs29026738	104874970	3705	0.46189	-0.066328	0.34626	0.73898	0.40925
21	Hapmap41289-BTA-53093	68751694	19365	0.4995	-0.00086876	0.36583	0.79926	0.41227		5	ARS-BFGL-NGS-35956	58638702	5496	0.5153	0.026592	0.30545	0.82935	0.41881		20	ARS-BFGL-NGS-10108	31848979	18370	0.38428	-0.20474	0.60917	0.67061	0.40395		10	BTB-01321748	44065746	10668	0.42949	-0.12332	0.56433	0.75383	0.45558		14	Hapmap46986-BTA-34282	25307116	14164	0.46149	-0.067027	0.35246	0.73859	0.40923
8	BTB-01429039	112571608	9320	0.4967	-0.0057339	0.37112	0.79648	0.41188		5	Hapmap27803-BTA-66694	65095289	5534	0.5091	0.015813	0.34729	0.82534	0.41814		3	INRA-533	19860064	2905	0.38288	-0.20731	0.60962	0.67042	0.4039		22	Hapmap47657-BTA-53851	21266612	19616	0.42268	-0.1354	0.56811	0.75298	0.45553		1	BTB-02047820	117318567	1091	0.46689	-0.057596	0.29879	0.73759	0.40914
1	ARS-BFGL-BAC-14930	1782724	20	0.4945	-0.0095568	0.38072	0.79259	0.4113		12	BTA-19373-no-rs	50591762	12653	0.5145	0.025201	0.31188	0.82442	0.41801		7	Hapmap51050-BTA-79767	72882903	7849	0.38908	-0.19595	0.60658	0.6697	0.40379		17	Hapmap32352-BTA-153912	42917193	16524	0.42448	-0.13219	0.56736	0.753	0.45548		2	BTB-00109704	109372695	2481	0.46829	-0.055154	0.27752	0.73786	0.40913
7	Hapmap33678-BTA-161179	92135559	8027	0.4885	-0.019985	0.40317	0.79057	0.41099		10	ARS-BFGL-NGS-21404	62402837	10882	0.5119	0.02068	0.32356	0.82104	0.41745		24	ARS-BFGL-NGS-54587	33989659	20800	0.38588	-0.20181	0.60856	0.66817	0.40363		16	Hapmap27900-BTA-38864	40425388	15752	0.42809	-0.1258	0.56514	0.75165	0.45539		10	ARS-BFGL-NGS-11135	53484074	10792	0.46009	-0.069475	0.36897	0.73475	0.4087
3	Hapmap58721-rs29026738	104874970	3705	0.4903	-0.016856	0.39989	0.79034	0.41095		11	ARS-BFGL-NGS-89024	25634382	11593	0.5153	0.026592	0.30545	0.81996	0.41734		10	ARS-BFGL-NGS-107028	73622468	10991	0.38828	-0.19741	0.60761	0.66838	0.4036		24	ARS-BFGL-NGS-54587	33989659	20800	0.42529	-0.13077	0.56712	0.7513	0.45532		11	ARS-BFGL-NGS-103450	100751591	12199	0.46649	-0.058294	0.30818	0.73403	0.40851
1	BTB-00031129	61530474	564	0.4943	-0.0099043	0.38503	0.78937	0.41079		2	ARS-BFGL-NGS-35948	71161113	2214	0.5081	0.014075	0.35869	0.81928	0.41728		18	ARS-BFGL-NGS-84142	18449746	17008	0.38108	-0.21063	0.61073	0.66776	0.40358		5	ARS-BFGL-NGS-60473	64933958	5532	0.42709	-0.12758	0.56568	0.74931	0.45528		1	ARS-BFGL-BAC-14930	1782724	20	0.46009	-0.069475	0.36897	0.73321	0.40847
6	Hapmap40237-BTA-122861	18399373	6185	0.4919	-0.014075	0.39646	0.78721	0.41048		15	ARS-BFGL-NGS-41765	63966654	15239	0.5041	0.007124	0.37159	0.81827	0.4171		11	ARS-BFGL-NGS-4101	104325453	12243	0.38108	-0.21063	0.61073	0.66675	0.40343		4	BTA-120046-no-rs	53896224	4352	0.42008	-0.14003	0.5698	0.74921	0.45511		12	ARS-BFGL-NGS-40668	29031334	12491	0.46269	-0.06493	0.33257	0.73121	0.40817
11	ARS-BFGL-NGS-103450	100751591	12199	0.4877	-0.021376	0.40629	0.78183	0.4097		10	BTB-01797755	71528114	10972	0.5113	0.019637	0.32889	0.81711	0.41694		10	BTA-70198-no-rs	49394110	10729	0.37988	-0.21284	0.6114	0.66676	0.40337		8	Hapmap40677-BTA-121871	107821440	9273	0.42749	-0.12687	0.56541	0.74903	0.45506		1	ARS-BFGL-NGS-35667	83402539	786	0.45689	-0.075074	0.37861	0.73075	0.4081
10	BTB-01797755	71528114	10972	0.4933	-0.011642	0.39286	0.77946	0.40939		14	BTB-01530788	24524205	14157	0.5103	0.017899	0.33861	0.81668	0.41684		19	BTB-01433589	47055470	17878	0.38728	-0.19924	0.60799	0.66406	0.40305		15	ARS-BFGL-NGS-65997	39291329	15029	0.42228	-0.13611	0.56835	0.74888	0.455		11	ARS-BFGL-NGS-89024	25634382	11593	0.45829	-0.072624	0.37391	0.72741	0.40762
1	ARS-BFGL-BAC-16299	25471181	219	0.45369	-0.080679	0.41018	0.71592	0.39993		1	BTA-92181-no-rs	61540639	565	0.5137	0.02381	0.31789	0.81572	0.41676		7	ARS-BFGL-NGS-28575	3488080	7220	0.38568	-0.20217	0.60876	0.66381	0.40301		18	ARS-BFGL-NGS-84142	18449746	17008	0.42649	-0.12864	0.56642	0.74858	0.45496		12	BTA-19373-no-rs	50591762	12653	0.46089	-0.068076	0.35829	0.71983	0.4065
4	Hapmap53144-ss46525999	77555681	4600	0.37948	-0.21357	0.42125	0.5771	0.37932		1	ARS-BFGL-NGS-35667	83402539	786	0.5035	0.0060814	0.37449	0.81532	0.41659		21	Hapmap32894-BTA-52183	38103343	19095	0.38208	-0.20878	0.61007	0.6621	0.40277		13	BTA-123412-no-rs	76651389	13771	0.42368	-0.13362	0.56761	0.74417	0.45456		1	Hapmap31069-BTA-124454	98552740	926	0.44849	-0.089801	0.39164	0.71764	0.40614
26	BTB-00926636	17718880	21666	0.37808	-0.21616	0.42639	0.56833	0.37803		11	ARS-BFGL-NGS-42261	98605015	12182	0.5083	0.014423	0.35509	0.81349	0.41637		17	ARS-BFGL-NGS-73290	57350232	16646	0.38508	-0.20327	0.60895	0.6617	0.40275		15	ARS-BFGL-NGS-34342	28998023	14917	0.42609	-0.12935	0.56666	0.74531	0.45455		11	Hapmap50540-BTA-101086	7460663	11373	0.45609	-0.076474	0.38308	0.7153	0.40583
28	ARS-BFGL-NGS-64041	28297122	22685	0.37968	-0.21321	0.41586	0.56306	0.37727		20	ARS-BFGL-NGS-25567	67768487	18726	0.5085	0.01477	0.35129	0.8133	0.41636		9	ARS-BFGL-NGS-67540	103127530	10253	0.37908	-0.21431	0.61162	0.66176	0.40271		19	BTB-00765796	61395535	18023	0.42569	-0.13006	0.56689	0.74519	0.45451		14	Hapmap31390-BTA-129087	33309894	14266	0.44229	-0.1007	0.39961	0.71515	0.40583
1	Hapmap23307-BTA-124083	58722694	529	0.37387	-0.22394	0.44485	0.56225	0.37713		29	ARS-BFGL-NGS-98534	31061295	23130	0.5111	0.01929	0.33389	0.80756	0.41549		24	Hapmap22882-BTA-161137	25108538	20701	0.37988	-0.21284	0.6114	0.65971	0.40246		24	Hapmap22882-BTA-161137	25108538	20701	0.41388	-0.15111	0.57125	0.74352	0.45451		14	Hapmap48727-BTA-36014	18876940	14097	0.45129	-0.084887	0.38744	0.71268	0.4054
6	Hapmap54803-rs29015041	87022091	6810	0.37307	-0.22542	0.44899	0.56126	0.37695		1	BTB-00031129	61530474	564	0.5077	0.01338	0.36211	0.80707	0.41544		10	BTA-04666-rs29015025	70923311	10969	0.37788	-0.21653	0.61207	0.65758	0.40218		20	Hapmap25540-BTA-135353	65998486	18711	0.42869	-0.12474	0.56486	0.74396	0.45443		6	ARS-BFGL-NGS-70470	72454639	6714	0.44789	-0.090855	0.39565	0.70576	0.40446
4	BTB-01721967	44671762	4258	0.37588	-0.22023	0.43604	0.55906	0.37665		2	Hapmap39412-BTA-48779	13709935	1631	0.5005	0.00086876	0.38259	0.80694	0.41532		3	Hapmap48047-BTA-68130	61285285	3221	0.38188	-0.20915	0.61029	0.65642	0.40203		20	ARS-BFGL-NGS-10108	31848979	18370	0.42188	-0.13682	0.5686	0.74208	0.45434		10	BTB-01797755	71528114	10972	0.43209	-0.11871	0.40361	0.68915	0.40201
18	ARS-BFGL-NGS-62316	11675551	16964	0.37588	-0.22023	0.43604	0.55747	0.37642		21	Hapmap41289-BTA-53093	68751694	19365	0.5057	0.0099043	0.36856	0.80437	0.41507		10	ARS-BFGL-NGS-41480	73952261	10996	0.38248	-0.20805	0.60985	0.65516	0.40186		8	Hapmap25842-BTA-146062	87859949	9063	0.42128	-0.13789	0.56908	0.74007	0.45407		8	ARS-BFGL-NGS-108557	73570274	8904	0.35447	-0.26034	0.40924	0.53059	0.37874
1	BTB-00028383	59796999	539	0.36987	-0.23137	0.4605	0.55658	0.37625		12	ARS-BFGL-NGS-103143	34013716	12528	0.5059	0.010252	0.36541	0.80336	0.41481		8	Hapmap40677-BTA-121871	107821440	9273	0.38008	-0.21247	0.61096	0.65433	0.40179		10	ARS-BFGL-NGS-41480	73952261	10996	0.42028	-0.13967	0.56933	0.74021	0.45399		13	Hapmap26161-BTA-151057	739720	13015	0.34747	-0.27368	0.42004	0.51944	0.37707
8	BTB-00364735	88545459	9070	0.37508	-0.22171	0.44054	0.55472	0.37601		6	ARS-BFGL-NGS-70470	72454639	6714	0.5015	0.0026063	0.37999	0.80107	0.41456		17	Hapmap47287-BTA-41904	71788904	16814	0.37848	-0.21542	0.61185	0.65189	0.40149		27	BTA-23660-no-rs	31721442	22302	0.42008	-0.14003	0.5698	0.73862	0.45394		5	ARS-BFGL-NGS-13748	110704158	5918	0.34787	-0.27292	0.41476	0.51517	0.37648
10	ARS-BFGL-NGS-35605	36626462	10597	0.36487	-0.24072	0.48006	0.55359	0.3758		3	ARS-BFGL-NGS-43684	99212078	3644	0.5021	0.0036488	0.3773	0.79779	0.41401		25	ARS-BFGL-NGS-28648	104438	21067	0.37207	-0.22728	0.61274	0.65149	0.40142		12	Hapmap23932-BTA-127704	54891162	12711	0.41548	-0.14824	0.57035	0.73817	0.45389		8	ARS-BFGL-NGS-5793	39541982	8557	0.34207	-0.28407	0.45935	0.51094	0.37586
21	Hapmap22752-BTA-151718	37358573	19089	0.36747	-0.23585	0.47079	0.54836	0.37511		1	BTB-02047820	117318567	1091	0.4829	-0.029723	0.38545	0.7635	0.40883		8	ARS-BFGL-NGS-106650	29464724	8464	0.37267	-0.22616	0.61241	0.64123	0.40011		13	Hapmap38101-BTA-24198	11879234	13110	0.42308	-0.13468	0.56786	0.73651	0.45364		4	Hapmap53144-ss46525999	77555681	4600	0.34307	-0.28214	0.44348	0.50779	0.37541
19	Hapmap41682-BTA-92866	47071991	17879	0.36867	-0.23361	0.46406	0.54858	0.37507		22	ARS-BFGL-NGS-1036	12558543	19513	0.39248	-0.18975	0.39008	0.59523	0.38349		12	Hapmap46131-BTA-27009	66367861	12814	0.21104	-0.57268	0.64804	0.29516	0.35476		10	BTB-01413108	44082049	10669	0.41528	-0.1486	0.57065	0.73547	0.45355		18	Hapmap43800-BTA-18099	47627016	17291	0.34687	-0.27483	0.42996	0.50652	0.37521
15	ARS-BFGL-NGS-76542	56998064	15171	0.36567	-0.23922	0.47708	0.54806	0.37505		13	Hapmap47208-BTA-15912	1299992	13023	0.38528	-0.20291	0.4032	0.58199	0.38152		1	BTB-02047820	117318567	1091	0.21264	-0.56852	0.63507	0.29071	0.35416		10	ARS-BFGL-NGS-43266	45864066	10694	0.41508	-0.14896	0.57094	0.73362	0.45327		4	BTB-00170600	27101116	4113	0.34147	-0.28523	0.46298	0.50627	0.37518
6	ARS-BFGL-NGS-77166	109282748	7071	0.36327	-0.24372	0.48574	0.54731	0.3749		10	ARS-BFGL-NGS-35605	36626462	10597	0.38888	-0.19631	0.39459	0.5782	0.38094		8	ARS-BFGL-NGS-36158	1720005	8227	0.21824	-0.55413	0.61626	0.28966	0.35399		3	INRA-533	19860064	2905	0.41888	-0.14217	0.57004	0.72949	0.45295		24	BTA-57612-no-rs	22705989	20686	0.34207	-0.28407	0.45935	0.50459	0.37489
21	ARS-BFGL-NGS-37996	65233513	19328	0.36207	-0.24598	0.49108	0.54694	0.37487		10	ARS-BFGL-NGS-92893	4340696	10305	0.38648	-0.20071	0.39897	0.57765	0.3808		5	ARS-BFGL-NGS-35956	58638702	5496	0.21564	-0.56078	0.62298	0.28814	0.35388		1	BTB-01951526	142015313	1326	0.40868	-0.16044	0.57164	0.70991	0.45056		11	ARS-BFGL-NGS-66378	37135843	11703	0.34707	-0.27445	0.42511	0.50395	0.37488
8	ARS-BFGL-NGS-86682	54239367	8726	0.36407	-0.24222	0.48295	0.54687	0.37483		5	ARS-BFGL-NGS-1939	91235111	5765	0.38048	-0.21173	0.41516	0.57607	0.38062		10	BTA-104505-no-rs	100674363	11252	0.20904	-0.57792	0.66115	0.28742	0.35377		3	ARS-BFGL-NGS-1158	112749121	3792	0.23865	-0.50383	0.57529	0.34227	0.40862		14	BTB-00557532	24643266	14158	0.33907	-0.28987	0.48234	0.50325	0.37475
1	BTA-120735-no-rs	156505205	1480	0.36567	-0.23922	0.47708	0.54632	0.37476		29	ARS-BFGL-NGS-103780	45102557	23260	0.38268	-0.20768	0.40732	0.57577	0.38058		28	BTB-00988758	37591354	22765	0.21024	-0.57477	0.65489	0.28683	0.35364		6	Hapmap40237-BTA-122861	18399373	6185	0.23765	-0.50622	0.57882	0.33379	0.40758		10	BTA-69288-no-rs	52933550	10783	0.34227	-0.28368	0.45172	0.50302	0.37467
10	BTB-00440958	84999308	11083	0.37067	-0.22988	0.45681	0.54558	0.37465		24	BTA-69592-no-rs	34657985	20809	0.37948	-0.21357	0.41889	0.57079	0.37983		1	BTA-89689-no-rs	42570535	371	0.20664	-0.58425	0.67709	0.28454	0.35335		13	BTA-32302-no-rs	31442043	13292	0.23165	-0.52074	0.59497	0.32699	0.40695		18	ARS-BFGL-NGS-32712	11537285	16962	0.33967	-0.28871	0.47629	0.50183	0.37453
5	ARS-BFGL-NGS-1939	91235111	5765	0.36107	-0.24786	0.49609	0.54263	0.37423		13	ARS-BFGL-NGS-76148	54829615	13530	0.38128	-0.21026	0.4113	0.57048	0.37982		6	Hapmap58251-rs29024344	99559664	6950	0.21004	-0.5753	0.65703	0.28282	0.35318		20	ARS-BFGL-NGS-35804	2159884	18072	0.23485	-0.51296	0.58555	0.32649	0.40685		21	ARS-BFGL-NGS-13743	66258467	19338	0.33727	-0.29336	0.48806	0.50176	0.3745
18	Hapmap44238-BTA-42338	14401871	16982	0.37167	-0.22802	0.45298	0.54242	0.37417		6	ARS-BFGL-NGS-77166	109282748	7071	0.37728	-0.21764	0.42938	0.57072	0.37978		26	BTB-00920733	4160853	21532	0.21464	-0.56335	0.62616	0.28262	0.35313		2	Hapmap40749-BTA-47991	71185300	2215	0.23125	-0.52171	0.60352	0.3249	0.40667		9	ARS-BFGL-NGS-55675	100163987	10229	0.34127	-0.28561	0.46647	0.50009	0.3743
1	ARS-BFGL-NGS-44794	80896616	750	0.36767	-0.23548	0.46749	0.54215	0.37411		16	BTB-00644303	47680564	15800	0.37107	-0.22914	0.47406	0.56915	0.37961		21	Hapmap41289-BTA-53093	68751694	19365	0.21424	-0.56438	0.62923	0.28065	0.35287		22	BTB-00839323	19168846	19589	0.22605	-0.53452	0.61859	0.32113	0.4062		19	Hapmap41682-BTA-92866	47071991	17879	0.34087	-0.28639	0.47311	0.49951	0.37419
10	ARS-BFGL-NGS-92893	4340696	10305	0.36227	-0.2456	0.48846	0.53831	0.37355		23	ARS-BFGL-NGS-39389	20402236	20192	0.37888	-0.21468	0.42598	0.5685	0.37949		10	BTB-01797755	71528114	10972	0.21364	-0.56593	0.63219	0.2804	0.35281		10	ARS-BFGL-NGS-5130	52033595	10769	0.23125	-0.52171	0.60352	0.32021	0.40615		29	ARS-BFGL-NGS-103780	45102557	23260	0.34527	-0.27791	0.43912	0.49935	0.37417
18	ARS-BFGL-NGS-32712	11537285	16962	0.36107	-0.24786	0.49609	0.53669	0.37337		11	ARS-BFGL-NGS-66378	37135843	11703	0.37247	-0.22653	0.46065	0.5683	0.37945		1	Hapmap31069-BTA-124454	98552740	926	0.20824	-0.58003	0.66871	0.2803	0.35275		2	BTB-00109704	109372695	2481	0.23725	-0.50718	0.58222	0.32029	0.40609		1	BTB-00021247	44143107	391	0.34227	-0.28368	0.45172	0.49935	0.37414
21	ARS-BFGL-NGS-13743	66258467	19338	0.35927	-0.25125	0.50082	0.53226	0.37266		7	Hapmap24150-BTA-145103	52224595	7657	0.37487	-0.22208	0.44483	0.56799	0.37941		13	ARS-BFGL-NGS-1120	54865583	13531	0.21584	-0.56026	0.61968	0.27922	0.35267		13	ARS-BFGL-NGS-21830	58716956	13574	0.23125	-0.52171	0.60352	0.31934	0.40595		18	Hapmap44238-BTA-42338	14401871	16982	0.34587	-0.27675	0.43463	0.49751	0.37392
20	Hapmap51602-BTA-51147	65682914	18710	0.35987	-0.25012	0.49849	0.5304	0.37244		18	ARS-BFGL-NGS-32712	11537285	16962	0.37187	-0.22765	0.46981	0.56716	0.37926		2	ARS-BFGL-NGS-35948	71161113	2214	0.20784	-0.58108	0.67047	0.27918	0.35263		3	Hapmap58721-rs29026738	104874970	3705	0.23245	-0.51879	0.59193	0.31842	0.40589		8	ARS-BFGL-NGS-86682	54239367	8726	0.33627	-0.29531	0.49851	0.49737	0.37389
8	ARS-BFGL-NGS-12138	107756015	9272	0.35707	-0.25541	0.50312	0.53005	0.37235		4	Hapmap53144-ss46525999	77555681	4600	0.37107	-0.22914	0.47406	0.56557	0.37906		24	BTB-00885964	31457933	20774	0.20824	-0.58003	0.66871	0.27904	0.35262		15	BTB-01759992	60807990	15206	0.22565	-0.53551	0.6294	0.31787	0.40589		2	BTB-01978664	29509798	1820	0.33707	-0.29375	0.49344	0.49609	0.37366
6	BTB-00274978	100947563	6968	0.35387	-0.26147	0.50539	0.52308	0.37132		5	Hapmap39353-BTA-73120	27777281	5280	0.37568	-0.2206	0.44192	0.56521	0.37902		6	Hapmap40237-BTA-122861	18399373	6185	0.20584	-0.58638	0.68017	0.27871	0.35262		12	ARS-BFGL-NGS-103143	34013716	12528	0.22685	-0.53254	0.61381	0.31786	0.40583		16	BTA-100038-no-rs	40223873	15749	0.34107	-0.286	0.46985	0.49535	0.37361
18	ARS-BFGL-NGS-86593	11377350	16961	0.35287	-0.26338	0.5076	0.52248	0.37125		7	ARS-BFGL-NGS-64072	52288861	7658	0.37227	-0.22691	0.46536	0.56471	0.37891		1	ARS-BFGL-BAC-13059	1760113	19	0.21084	-0.57321	0.6504	0.27874	0.35259		1	BTA-92181-no-rs	61540639	565	0.23265	-0.5183	0.5888	0.3182	0.40579		7	ARS-BFGL-NGS-64072	52288861	7658	0.33927	-0.28948	0.47936	0.49443	0.37345
10	BTA-26321-no-rs	69394382	10951	0.34287	-0.28252	0.5099	0.51037	0.3694		14	BTB-00557532	24643266	14158	0.37588	-0.22023	0.43893	0.56433	0.37881		1	BTA-92181-no-rs	61540639	565	0.21064	-0.57373	0.65267	0.27799	0.35248		1	BTA-89689-no-rs	42570535	371	0.22444	-0.5385	0.6423	0.31771	0.40575		1	ARS-BFGL-NGS-44794	80896616	750	0.33187	-0.3039	0.50799	0.49436	0.37344
4	BTA-28293-no-rs	52690928	4343	0.34207	-0.28407	0.51214	0.50052	0.36798		8	BTB-00364735	88545459	9070	0.37708	-0.21801	0.43266	0.56398	0.37876		11	Hapmap50540-BTA-101086	7460663	11373	0.21204	-0.57008	0.64311	0.27773	0.35246		14	Hapmap48727-BTA-36014	18876940	14097	0.22404	-0.5395	0.64719	0.31563	0.4056		10	ARS-BFGL-NGS-93518	76779458	11011	0.33407	-0.2996	0.50336	0.49427	0.37343
8	ARS-BFGL-NGS-99489	108343690	9275	0.30466	-0.35838	0.52008	0.42816	0.35724		2	ARS-BFGL-NGS-998	126764887	2660	0.37347	-0.22468	0.45567	0.56261	0.37858		20	ARS-BFGL-NGS-102542	68197886	18733	0.20844	-0.5795	0.66504	0.27782	0.35244		13	ARS-BFGL-NGS-1120	54865583	13531	0.22605	-0.53452	0.61859	0.31527	0.40552		24	BTA-69592-no-rs	34657985	20809	0.33027	-0.30704	0.51454	0.49321	0.37332
3	BTB-00962989	99188015	3643	0.30046	-0.36703	0.5275	0.42399	0.35659		1	ARS-BFGL-NGS-44794	80896616	750	0.37387	-0.22394	0.44766	0.5611	0.37834		3	ARS-BFGL-NGS-43684	99212078	3644	0.20904	-0.57792	0.66115	0.27713	0.35235		1	BTB-00031129	61530474	564	0.22084	-0.54754	0.66143	0.31454	0.40549		18	ARS-BFGL-NGS-62316	11675551	16964	0.33207	-0.30351	0.50571	0.49218	0.37316
5	Hapmap27035-BTA-162841	58282365	5494	0.30586	-0.35592	0.51486	0.42271	0.35642		29	Hapmap42284-BTA-65181	27465875	23093	0.36687	-0.23697	0.48206	0.56078	0.37827		11	ARS-BFGL-NGS-42261	98605015	12182	0.20744	-0.58214	0.67386	0.27703	0.35235		16	ARS-BFGL-NGS-24236	59271825	15901	0.23085	-0.52269	0.60619	0.31327	0.40529		20	Hapmap51602-BTA-51147	65682914	18710	0.33707	-0.29375	0.49344	0.492	0.37307
9	ARS-BFGL-NGS-69908	94683820	10166	0.30086	-0.3662	0.52508	0.42217	0.35632		16	ARS-BFGL-NGS-39956	47268530	15795	0.37588	-0.22023	0.43893	0.56027	0.37824		1	ARS-BFGL-BAC-14930	1782724	20	0.20764	-0.58161	0.67219	0.27621	0.35227		12	ARS-BFGL-NGS-40668	29031334	12491	0.22585	-0.53502	0.6231	0.31259	0.40525		7	ARS-BFGL-NGS-84417	47954688	7624	0.33767	-0.29259	0.48524	0.49139	0.37299
1	Hapmap54019-rs29023016	156538750	1481	0.29686	-0.37449	0.52991	0.42166	0.35628		20	Hapmap51602-BTA-51147	65682914	18710	0.37247	-0.22653	0.46065	0.55794	0.37788		4	Hapmap33251-BTA-160264	69693905	4514	0.21204	-0.57008	0.64311	0.27623	0.35226		5	Hapmap27803-BTA-66694	65095289	5534	0.22565	-0.53551	0.6294	0.31281	0.40524		13	Hapmap42511-BTA-32130	29463587	13271	0.33087	-0.30586	0.51023	0.48973	0.37276
15	Hapmap57840-rs29014510	34342385	14977	0.30406	-0.35961	0.52259	0.42152	0.35624		21	ARS-BFGL-NGS-37996	65233513	19328	0.37207	-0.22728	0.46762	0.55767	0.37782		10	ARS-BFGL-NGS-100272	57634236	10839	0.21204	-0.57008	0.64311	0.27539	0.3522		10	ARS-BFGL-NGS-21404	62402837	10882	0.22144	-0.54603	0.65746	0.31325	0.40524		16	ARS-BFGL-NGS-22885	59971956	15911	0.32867	-0.31018	0.51866	0.48892	0.37265
3	BTB-00157794	114672300	3804	0.29646	-0.37532	0.53226	0.42082	0.3561		18	ARS-BFGL-NGS-86593	11377350	16961	0.37367	-0.22431	0.45041	0.55487	0.37743		20	ARS-BFGL-NGS-25567	67768487	18726	0.20164	-0.59762	0.7005	0.27499	0.35213		12	BTA-19373-no-rs	50591762	12653	0.23005	-0.52465	0.60879	0.31136	0.40503		8	BTB-00364735	88545459	9070	0.33667	-0.29453	0.49601	0.4877	0.37244
11	ARS-BFGL-NGS-6104	104456040	12244	0.29586	-0.37657	0.53678	0.42049	0.35606		8	ARS-BFGL-NGS-12138	107756015	9272	0.37227	-0.22691	0.46536	0.55419	0.37732		8	BTB-01429039	112571608	9320	0.20244	-0.59547	0.6937	0.27493	0.3521		20	ARS-BFGL-NGS-25567	67768487	18726	0.22404	-0.5395	0.64719	0.30994	0.40498		18	ARS-BFGL-NGS-86593	11377350	16961	0.32847	-0.31058	0.52065	0.48537	0.3721
15	Hapmap57542-rs29012408	64408726	15242	0.29606	-0.37616	0.53454	0.41853	0.35578		8	ARS-BFGL-NGS-86682	54239367	8726	0.37928	-0.21394	0.4225	0.55378	0.37727		17	BTA-105862-no-rs	44877430	16541	0.20384	-0.59171	0.68594	0.27285	0.35185		17	BTB-00674231	14814012	16283	0.22144	-0.54603	0.65746	0.30959	0.40493		1	BTB-00028383	59796999	539	0.33487	-0.29804	0.50096	0.48185	0.37162
21	ARS-BFGL-NGS-5568	7070882	18804	0.30546	-0.35674	0.5175	0.41744	0.35564		13	ARS-BFGL-NGS-28233	63875561	13630	0.36787	-0.23511	0.47815	0.55415	0.37723		11	ARS-BFGL-NGS-103450	100751591	12199	0.20284	-0.59439	0.69123	0.27287	0.35185		4	ARS-BFGL-NGS-86255	74350995	4564	0.22464	-0.538	0.64059	0.30947	0.40492		1	ARS-BFGL-NGS-17305	52493772	471	0.33027	-0.30704	0.51454	0.48117	0.37152
7	ARS-BFGL-NGS-22268	4058780	7232	0.29466	-0.37908	0.54518	0.41691	0.35559		19	Hapmap41682-BTA-92866	47071991	17879	0.36887	-0.23324	0.47612	0.55297	0.37712		14	Hapmap31390-BTA-129087	33309894	14266	0.21184	-0.5706	0.64562	0.273	0.35181		2	Hapmap40494-BTA-121252	124922135	2647	0.22525	-0.53651	0.63521	0.30978	0.40491		6	ARS-BFGL-NGS-77166	109282748	7071	0.32907	-0.3094	0.51663	0.47513	0.37062
4	Hapmap50265-BTA-13206	15110552	3982	0.28846	-0.39212	0.56956	0.41608	0.35542		20	ARS-BFGL-NGS-87256	11228271	18178	0.36647	-0.23772	0.48396	0.54989	0.37671		10	ARS-BFGL-NGS-11135	53484074	10792	0.20484	-0.58904	0.68312	0.27134	0.35164		12	ARS-BFGL-NGS-55816	34365374	12529	0.22505	-0.53701	0.63705	0.30928	0.4049		24	Hapmap51000-BTA-57638	22519060	20684	0.28426	-0.40105	0.52795	0.39531	0.3589
8	ARS-BFGL-NGS-64795	105124888	9244	0.29566	-0.37699	0.53895	0.41519	0.35529		13	Hapmap26161-BTA-151057	739720	13015	0.36507	-0.24034	0.48763	0.54795	0.37637		20	BTA-115955-no-rs	18663206	18255	0.20664	-0.58425	0.67709	0.27118	0.35163		9	ARS-BFGL-NGS-101844	13292880	9420	0.22545	-0.53601	0.63139	0.30967	0.40485		8	ARS-BFGL-NGS-86428	84666284	9022	0.28526	-0.39891	0.52314	0.39157	0.35839
1	BTB-01116136	21600761	170	0.29526	-0.37783	0.54108	0.41484	0.35524		18	Hapmap44238-BTA-42338	14401871	16982	0.37347	-0.22468	0.45567	0.54571	0.37604		1	BTB-00031129	61530474	564	0.20344	-0.59278	0.68731	0.27136	0.35163		1	ARS-BFGL-BAC-13059	1760113	19	0.22404	-0.5395	0.64719	0.30832	0.40475		15	Hapmap57542-rs29012408	64408726	15242	0.27986	-0.41048	0.53262	0.3886	0.35794
10	ARS-BFGL-NGS-108215	85085819	11084	0.29366	-0.38117	0.551	0.41388	0.3551		4	BTB-01721967	44671762	4258	0.36447	-0.24147	0.48941	0.54565	0.37604		2	BTB-00109704	109372695	2481	0.20184	-0.59708	0.69943	0.2711	0.35158		5	ARS-BFGL-NGS-35956	58638702	5496	0.21984	-0.55007	0.66754	0.3081	0.40474		29	Hapmap45307-BTA-65775	41686158	23220	0.28126	-0.40747	0.53031	0.3867	0.35762
8	ARS-BFGL-NGS-86428	84666284	9022	0.29386	-0.38075	0.54717	0.41318	0.35499		1	BTB-00028383	59796999	539	0.36767	-0.23548	0.48013	0.54219	0.37551		19	ARS-BFGL-NGS-94291	57615715	17981	0.20284	-0.59439	0.69123	0.26924	0.35132		24	Hapmap50297-BTA-26520	36244045	20829	0.22144	-0.54603	0.65746	0.30722	0.40462		9	BTB-00380633	15966478	9448	0.27425	-0.42263	0.54365	0.38449	0.35734
20	ARS-BFGL-NGS-74334	31752546	18369	0.29246	-0.38369	0.55645	0.41283	0.35494		4	BTA-28293-no-rs	52690928	4343	0.36587	-0.23885	0.48581	0.53428	0.37434		20	ARS-BFGL-NGS-35804	2159884	18072	0.20404	-0.59117	0.68454	0.26866	0.35127		13	BTB-00511258	2372577	13040	0.22565	-0.53551	0.6294	0.30555	0.40449		13	BTB-01125985	51118474	13494	0.26785	-0.4367	0.57254	0.37937	0.35657
18	BTA-43458-no-rs	53333566	17349	0.29366	-0.38117	0.551	0.41204	0.35485		5	ARS-BFGL-NGS-13748	110704158	5918	0.36207	-0.24598	0.49118	0.52564	0.37307		1	ARS-BFGL-BAC-16299	25471181	219	0.20144	-0.59816	0.70156	0.26839	0.35123		2	Hapmap24312-BTA-26382	99542927	2409	0.22464	-0.538	0.64059	0.3061	0.40445		5	Hapmap41950-BTA-72999	26082666	5265	0.27786	-0.4148	0.5349	0.37859	0.35648
19	UA-IFASA-8269	62235799	18034	0.28866	-0.3917	0.56803	0.41097	0.35466		3	BTB-00962989	99188015	3643	0.31886	-0.32963	0.49341	0.44809	0.36135		11	ARS-BFGL-NGS-89024	25634382	11593	0.20084	-0.59978	0.7026	0.26779	0.35114		3	ARS-BFGL-NGS-43684	99212078	3644	0.22024	-0.54905	0.6627	0.3057	0.40444		15	BTB-00620646	80069939	15396	0.28446	-0.40062	0.52557	0.37745	0.35633
10	BTB-00433469	69862924	10958	0.28666	-0.39594	0.57399	0.41022	0.35456		13	BTA-111959-no-rs	47680091	13466	0.30966	-0.34817	0.4957	0.43491	0.35929		12	ARS-BFGL-NGS-40668	29031334	12491	0.19624	-0.61234	0.71127	0.26743	0.3511		1	ARS-BFGL-BAC-14930	1782724	20	0.22965	-0.52563	0.61132	0.30625	0.40443		13	BTA-111959-no-rs	47680091	13466	0.27445	-0.42219	0.54153	0.37752	0.35633
12	ARS-BFGL-NGS-102285	64745304	12797	0.28806	-0.39297	0.57106	0.40957	0.35445		5	Hapmap41950-BTA-72999	26082666	5265	0.30006	-0.36785	0.50688	0.42983	0.3586		7	Hapmap33678-BTA-161179	92135559	8027	0.20264	-0.59493	0.69247	0.26733	0.35108		22	Hapmap42000-BTA-89464	7647712	19461	0.22525	-0.53651	0.63521	0.30523	0.40436		8	ARS-BFGL-NGS-99489	108343690	9275	0.27025	-0.4314	0.56097	0.37495	0.35594
3	ARS-BFGL-NGS-7438	117155645	3833	0.29346	-0.38159	0.55285	0.40912	0.3544		4	Hapmap50265-BTA-13206	15110552	3982	0.29966	-0.36868	0.50898	0.4268	0.35808		27	BTB-00965494	26653654	22252	0.20524	-0.58797	0.68166	0.26662	0.35099		21	Hapmap41289-BTA-53093	68751694	19365	0.22224	-0.54401	0.65177	0.3051	0.40435		8	BTA-23646-no-rs	91464082	9105	0.27265	-0.42613	0.54777	0.3747	0.3559
10	BTB-01147175	95923129	11208	0.28886	-0.39127	0.56647	0.40794	0.35424		8	ARS-BFGL-NGS-86428	84666284	9022	0.29746	-0.37324	0.51889	0.42554	0.358		13	BTA-33523-no-rs	70860749	13706	0.20884	-0.57845	0.66312	0.26624	0.35098		10	BTA-104505-no-rs	100674363	11252	0.22084	-0.54754	0.66143	0.3024	0.40406		11	ARS-BFGL-NGS-6104	104456040	12244	0.26665	-0.43936	0.57708	0.37437	0.35582
4	BTB-00172924	30732178	4148	0.29046	-0.38789	0.55993	0.40743	0.35416		19	ARS-BFGL-NGS-37715	27491890	17687	0.29606	-0.37616	0.52444	0.42506	0.35787		1	ARS-BFGL-NGS-35667	83402539	786	0.20204	-0.59654	0.69721	0.26575	0.35093		11	ARS-BFGL-NGS-89024	25634382	11593	0.22324	-0.5415	0.65027	0.30051	0.40392		11	BTB-00451941	3236973	11324	0.27145	-0.42876	0.55553	0.3741	0.35581
18	ARS-BFGL-NGS-17797	52304421	17338	0.29286	-0.38285	0.55467	0.40732	0.35412		3	BTB-00157794	114672300	3804	0.30026	-0.36744	0.50473	0.42421	0.35772		20	Hapmap25537-BTA-134848	7993223	18140	0.20584	-0.58638	0.68017	0.26542	0.35085		5	Hapmap27170-BTA-142780	6220159	5100	0.21784	-0.55515	0.67419	0.30077	0.40392		20	BTB-00774300	14259661	18210	0.27145	-0.42876	0.55553	0.37356	0.3557
6	BTB-00271969	95924980	6906	0.29006	-0.38874	0.56161	0.40682	0.35409		12	ARS-BFGL-NGS-102285	64745304	12797	0.30066	-0.36661	0.50254	0.42227	0.35746		2	Hapmap40494-BTA-121252	124922135	2647	0.19864	-0.60576	0.7066	0.26533	0.35083		15	ARS-BFGL-NGS-41765	63966654	15239	0.21884	-0.5526	0.66984	0.30104	0.40391		8	ARS-BFGL-NGS-64795	105124888	9244	0.27345	-0.42438	0.54573	0.37198	0.35549
8	BTA-23646-no-rs	91464082	9105	0.28986	-0.38916	0.56326	0.40688	0.35404		15	BTB-00620646	80069939	15396	0.29446	-0.3795	0.53139	0.42129	0.35729		5	Hapmap27803-BTA-66694	65095289	5534	0.19824	-0.60685	0.70756	0.26512	0.35082		20	Hapmap25537-BTA-134848	7993223	18140	0.21544	-0.56129	0.67828	0.29992	0.40378		12	ARS-BFGL-NGS-21160	20129895	12426	0.27506	-0.42089	0.53937	0.37148	0.35546
11	BTB-00457391	9665006	11405	0.28666	-0.39594	0.57399	0.40495	0.35378		8	ARS-BFGL-NGS-99489	108343690	9275	0.30206	-0.36372	0.49803	0.42005	0.35711		16	ARS-BFGL-NGS-24236	59271825	15901	0.20024	-0.60141	0.70362	0.26477	0.35078		4	BTB-00366265	52265400	4336	0.21644	-0.55873	0.67728	0.29906	0.40371		13	ARS-BFGL-NGS-23356	5280461	13071	0.27045	-0.43096	0.55738	0.37152	0.35543
5	Hapmap41950-BTA-72999	26082666	5265	0.29506	-0.37824	0.54315	0.40456	0.35372		1	Hapmap54019-rs29023016	156538750	1481	0.29606	-0.37616	0.52444	0.41754	0.35673		22	ARS-BFGL-NGS-80071	12188353	19508	0.19724	-0.60959	0.70944	0.26476	0.35078		1	ARS-BFGL-NGS-35667	83402539	786	0.22364	-0.5405	0.64875	0.29924	0.40369		3	BTB-00157794	114672300	3804	0.27566	-0.41958	0.53716	0.37122	0.35538
5	Hapmap31771-BTA-142898	24111835	5247	0.28606	-0.39721	0.57682	0.40441	0.35372		18	ARS-BFGL-NGS-17797	52304421	17338	0.29926	-0.36951	0.51306	0.41702	0.35668		14	Hapmap46986-BTA-34282	25307116	14164	0.20184	-0.59708	0.69943	0.26444	0.35066		20	BTA-115955-no-rs	18663206	18255	0.22004	-0.54956	0.66517	0.29795	0.40363		3	BTB-00146049	95497810	3593	0.27225	-0.427	0.54977	0.37096	0.35533
3	Hapmap48983-BTA-100103	104371879	3704	0.29046	-0.38789	0.55993	0.40479	0.3537		10	BTB-01147175	95923129	11208	0.30186	-0.36414	0.5003	0.41619	0.35655		14	BTB-01530788	24524205	14157	0.20224	-0.596	0.69489	0.26367	0.35063		12	Hapmap46131-BTA-27009	66367861	12814	0.22585	-0.53502	0.6231	0.2984	0.40362		18	ARS-BFGL-NGS-39994	50160561	17311	0.27025	-0.4314	0.56097	0.37098	0.35533
3	BTB-00146049	95497810	3593	0.28926	-0.39043	0.56488	0.4029	0.35346		3	BTB-00146049	95497810	3593	0.29446	-0.3795	0.53139	0.41539	0.3564		9	ARS-BFGL-NGS-101844	13292880	9420	0.19444	-0.61732	0.71393	0.26403	0.35063		16	ARS-BFGL-NGS-13555	48936190	15811	0.21884	-0.5526	0.66984	0.29803	0.40362		22	UA-IFASA-2605	46211779	19838	0.27205	-0.42744	0.55173	0.37055	0.35528
19	ARS-BFGL-NGS-37715	27491890	17687	0.28386	-0.4019	0.57957	0.39837	0.35281		1	BTB-00049075	107611829	1018	0.29366	-0.38117	0.5347	0.41516	0.35638		15	ARS-BFGL-NGS-41765	63966654	15239	0.19864	-0.60576	0.7066	0.26235	0.35042		18	Hapmap42939-BTA-42498	15594562	16986	0.21784	-0.55515	0.67419	0.29878	0.40359		1	Hapmap54019-rs29023016	156538750	1481	0.26985	-0.43228	0.56443	0.37041	0.35527
7	ARS-BFGL-NGS-109541	96541131	8055	0.28606	-0.39721	0.57682	0.39832	0.35278		8	Hapmap23845-BTA-81285	59805132	8790	0.29866	-0.37075	0.51504	0.41335	0.35613		8	ARS-BFGL-NGS-108759	48213829	8648	0.19964	-0.60304	0.70463	0.26146	0.35036		1	ARS-BFGL-NGS-79291	126898336	1179	0.22084	-0.54754	0.66143	0.29795	0.40356		10	ARS-BFGL-NGS-108215	85085819	11084	0.26985	-0.43228	0.56443	0.3678	0.35489
15	BTB-00620646	80069939	15396	0.28426	-0.40105	0.57821	0.39665	0.35252		3	Hapmap48983-BTA-100103	104371879	3704	0.29646	-0.37532	0.52078	0.4131	0.35605		12	BTA-19373-no-rs	50591762	12653	0.19744	-0.60904	0.70851	0.26156	0.35035		14	BTB-01530788	24524205	14157	0.21864	-0.55311	0.67095	0.29737	0.40351		1	Hapmap40527-BTA-38457	84111692	788	0.26805	-0.43626	0.57097	0.36696	0.35475
1	Hapmap40527-BTA-38457	84111692	788	0.28306	-0.40361	0.58092	0.38973	0.35153		29	Hapmap45307-BTA-65775	41686158	23220	0.29246	-0.38369	0.53789	0.41273	0.35597		2	BTB-00088458	33986797	1872	0.20204	-0.59654	0.69721	0.26024	0.35018		8	BTB-01429039	112571608	9320	0.21304	-0.56748	0.68122	0.29643	0.40344		3	ARS-BFGL-NGS-105312	98819518	3637	0.26965	-0.43272	0.5661	0.36581	0.35461
16	BTA-38910-no-rs	46509837	15790	0.27706	-0.41654	0.5823	0.38333	0.35054		20	BTB-00774300	14259661	18210	0.29546	-0.37741	0.52622	0.41201	0.3559		2	Hapmap40749-BTA-47991	71185300	2215	0.20304	-0.59385	0.68864	0.25996	0.35016		24	BTB-00885964	31457933	20774	0.21724	-0.55668	0.67524	0.29623	0.40336		17	ARS-BFGL-NGS-783	57572420	16647	0.26765	-0.43714	0.57408	0.36441	0.35441
1	ARS-BFGL-NGS-108686	3377291	44	0.26025	-0.45369	0.58381	0.35033	0.34567		1	Hapmap40527-BTA-38457	84111692	788	0.29366	-0.38117	0.5347	0.41223	0.3559		16	ARS-BFGL-NGS-5499	59939771	15910	0.19344	-0.62009	0.71479	0.26011	0.35013		8	BTB-01276600	3859393	8238	0.21984	-0.55007	0.66754	0.29553	0.40331		29	ARS-BFGL-NGS-52294	42035516	23227	0.26845	-0.43537	0.56776	0.35951	0.35369
7	ARS-BFGL-NGS-64825	97430691	8063	0.25225	-0.47192	0.5869	0.33606	0.34355		18	ARS-BFGL-NGS-39994	50160561	17311	0.29326	-0.38201	0.5363	0.41157	0.35579		13	ARS-BFGL-NGS-21830	58716956	13574	0.19584	-0.61344	0.71217	0.25987	0.35012		13	BTA-33523-no-rs	70860749	13706	0.21184	-0.5706	0.68219	0.2944	0.40319		6	Hapmap33176-BTA-104879	327345	6011	0.26685	-0.43892	0.57559	0.35913	0.35362
19	ARS-BFGL-NGS-17554	27099600	17685	0.25305	-0.47008	0.58536	0.33463	0.34333		9	ARS-BFGL-NGS-69908	94683820	10166	0.29946	-0.36909	0.51104	0.41057	0.35568		12	ARS-BFGL-NGS-103143	34013716	12528	0.19444	-0.61732	0.71393	0.25732	0.34977		14	Hapmap46986-BTA-34282	25307116	14164	0.22204	-0.54451	0.65324	0.29405	0.40315		28	ARS-BFGL-NGS-6434	18758510	22606	0.26805	-0.43626	0.57097	0.35652	0.35324
19	ARS-BFGL-NGS-18463	27706098	17689	0.24865	-0.48025	0.59562	0.33305	0.34308		8	BTB-01093337	82099108	8997	0.29466	-0.37908	0.52798	0.40858	0.3554		3	BTA-111973-no-rs	63196635	3241	0.19664	-0.61124	0.71037	0.25658	0.34969		1	BTA-07140-rs29026807	21772072	173	0.21784	-0.55515	0.67419	0.29411	0.40309		26	BTA-121474-no-rs	16888208	21658	0.26645	-0.43981	0.57854	0.3552	0.35307
3	Hapmap59681-rs29019879	51600304	3151	0.25185	-0.47285	0.58988	0.33182	0.34291		15	Hapmap57542-rs29012408	64408726	15242	0.29846	-0.37117	0.51698	0.40765	0.35529		24	BTB-01258354	31029119	20770	0.17103	-0.68545	0.72773	0.21382	0.34407		11	Hapmap50540-BTA-101086	7460663	11373	0.22004	-0.54956	0.66517	0.29345	0.40301		20	ARS-BFGL-NGS-74334	31752546	18369	0.26285	-0.44784	0.58001	0.35254	0.35269
5	ARS-BFGL-NGS-34382	26661043	5272	0.25125	-0.47423	0.59134	0.33143	0.34285		8	ARS-BFGL-NGS-64795	105124888	9244	0.29126	-0.38621	0.53946	0.40556	0.35494		13	ARS-BFGL-NGS-107931	63500701	13625	0.17383	-0.67693	0.71967	0.20889	0.34343		2	ARS-BFGL-NGS-35948	71161113	2214	0.21484	-0.56284	0.67927	0.29198	0.40283		10	BTB-01147175	95923129	11208	0.25805	-0.45867	0.58292	0.35163	0.35252
12	ARS-BFGL-NGS-103962	51461607	12663	0.25185	-0.47285	0.58988	0.32816	0.34238		10	BTB-00433469	69862924	10958	0.29106	-0.38663	0.541	0.40422	0.35472		21	ARS-BFGL-NGS-37996	65233513	19328	0.17624	-0.66971	0.71677	0.20835	0.3434		1	ARS-BFGL-BAC-16299	25471181	219	0.21404	-0.5649	0.68025	0.28964	0.40256		23	ARS-BFGL-NGS-76846	16021555	20141	0.26145	-0.45099	0.58146	0.35042	0.35236
5	ARS-BFGL-NGS-5790	26986116	5274	0.24865	-0.48025	0.59562	0.326	0.34208		10	ARS-BFGL-NGS-33349	38097257	10614	0.28646	-0.39636	0.54554	0.40392	0.35465		2	BTB-01332453	67407561	2180	0.17123	-0.68484	0.72689	0.20749	0.34328		7	Hapmap33678-BTA-161179	92135559	8027	0.21644	-0.55873	0.67728	0.28466	0.402		22	ARS-BFGL-NGS-2942	52827405	19912	0.24045	-0.49954	0.58452	0.31488	0.34715
7	ARS-BFGL-NGS-37045	2119559	7206	0.24165	-0.49669	0.61345	0.32577	0.34201		23	ARS-BFGL-NGS-76846	16021555	20141	0.28486	-0.39977	0.54848	0.40087	0.35426		9	ARS-BFGL-NGS-55675	100163987	10229	0.17604	-0.67031	0.71774	0.20745	0.34323		5	ARS-BFGL-NGS-13748	110704158	5918	0.18804	-0.63529	0.68667	0.23241	0.39608		15	BTB-01046082	21687680	14835	0.23865	-0.50383	0.58763	0.3153	0.34714
17	Hapmap57796-rs29012758	62160129	16695	0.24105	-0.49811	0.61683	0.32552	0.34198		8	Hapmap27876-BTA-147931	106648392	9263	0.28586	-0.39764	0.54702	0.40047	0.35416		24	BTA-57612-no-rs	22705989	20686	0.17003	-0.68852	0.72939	0.20407	0.34285		13	ARS-BFGL-NGS-76148	54829615	13530	0.18164	-0.65374	0.69612	0.23137	0.39605		10	Hapmap50870-BTA-111277	50445303	10746	0.23665	-0.50862	0.59505	0.31158	0.34667
9	UA-IFASA-5710	2728202	9345	0.24425	-0.49055	0.60371	0.32502	0.34192		11	ARS-BFGL-NGS-6104	104456040	12244	0.28666	-0.39594	0.54404	0.39912	0.35398		8	BTB-00335242	6630370	8264	0.17924	-0.66079	0.71577	0.20417	0.34282		25	ARS-BFGL-NGS-7215	20619710	21266	0.18864	-0.63359	0.68446	0.22977	0.39586		12	Hapmap25509-BTA-126632	28275938	12485	0.23325	-0.51684	0.60715	0.30925	0.34631
12	ARS-BFGL-BAC-5675	24619280	12451	0.24925	-0.47886	0.59279	0.32457	0.34186		11	BTB-00451941	3236973	11324	0.29086	-0.38705	0.54251	0.39672	0.35359		5	ARS-BFGL-NGS-1939	91235111	5765	0.17283	-0.67996	0.72155	0.20209	0.34257		15	BTB-01138539	26472899	14892	0.18284	-0.65025	0.69206	0.23001	0.39585		29	Hapmap23993-BTA-140467	15902913	22996	0.23745	-0.5067	0.59067	0.30854	0.34623
1	Hapmap40716-BTA-34647	73404401	683	0.24705	-0.48398	0.59701	0.32433	0.34182		5	ARS-BFGL-NGS-34382	26661043	5272	0.26505	-0.44292	0.55009	0.34553	0.34586		1	ARS-BFGL-BAC-11044	12805406	121	0.16623	-0.70033	0.74615	0.20122	0.34241		8	ARS-BFGL-NGS-12138	107756015	9272	0.18984	-0.63019	0.68333	0.22742	0.39553		25	ARS-BFGL-NGS-39241	41813524	21503	0.23205	-0.51976	0.61204	0.30811	0.34614
5	ARS-BFGL-NGS-56672	58583012	5495	0.24345	-0.49243	0.60749	0.32394	0.34175		27	ARS-BFGL-NGS-105349	33715201	22321	0.25505	-0.4655	0.56674	0.34457	0.34572		13	Hapmap47208-BTA-15912	1299992	13023	0.16783	-0.69533	0.7391	0.20082	0.34238		1	BTB-01136480	102026796	971	0.18404	-0.64677	0.68886	0.22729	0.39553		5	ARS-BFGL-NGS-32476	26459925	5269	0.24025	-0.50001	0.58608	0.30753	0.3461
11	ARS-BFGL-NGS-83732	64223964	11904	0.24485	-0.48914	0.60241	0.32347	0.34168		5	ARS-BFGL-NGS-32476	26459925	5269	0.26205	-0.44964	0.55169	0.34324	0.34553		1	BTB-00021247	44143107	391	0.17263	-0.68057	0.72247	0.2007	0.34236		29	Hapmap42284-BTA-65181	27465875	23093	0.17984	-0.65902	0.70181	0.22741	0.39553		24	Hapmap41159-BTA-113937	20398546	20665	0.23405	-0.5149	0.60329	0.30773	0.34607
4	Hapmap61072-rs29024053	23915993	4081	0.24525	-0.4882	0.59975	0.32318	0.34165		17	Hapmap57796-rs29012758	62160129	16695	0.25965	-0.45504	0.55329	0.34105	0.34519		1	ARS-BFGL-NGS-17305	52493772	471	0.16743	-0.69658	0.74046	0.20009	0.34229		1	ARS-BFGL-NGS-44794	80896616	750	0.18104	-0.6555	0.69807	0.2268	0.39545		12	ARS-BFGL-NGS-72624	35454037	12540	0.23405	-0.5149	0.60329	0.30763	0.34606
18	BTB-01915527	39480387	17209	0.24505	-0.48867	0.60109	0.32182	0.34142		5	ARS-BFGL-NGS-12528	56515069	5484	0.25725	-0.46048	0.55947	0.34011	0.34511		13	ARS-BFGL-NGS-76148	54829615	13530	0.16963	-0.68976	0.73257	0.1996	0.34222		6	Hapmap54803-rs29015041	87022091	6810	0.18364	-0.64792	0.68994	0.22631	0.39543		14	BTB-01532239	24437778	14155	0.23705	-0.50766	0.59215	0.30695	0.34598
12	Hapmap25509-BTA-126632	28275938	12485	0.24365	-0.49196	0.60625	0.32171	0.3414		10	Hapmap50870-BTA-111277	50445303	10746	0.25345	-0.46917	0.57353	0.33931	0.34494		7	ARS-BFGL-NGS-64072	52288861	7658	0.17463	-0.67451	0.71871	0.19864	0.34211		4	BTB-01721967	44671762	4258	0.17904	-0.66138	0.70788	0.22611	0.39542		15	ARS-BFGL-NGS-100339	66456600	15267	0.22765	-0.53056	0.62432	0.30703	0.34595
5	ARS-BFGL-NGS-32476	26459925	5269	0.24285	-0.49385	0.60992	0.32112	0.34134		24	ARS-BFGL-BAC-28286	37791212	20849	0.25745	-0.46003	0.55796	0.33913	0.34492		10	ARS-BFGL-NGS-93518	76779458	11011	0.16863	-0.69285	0.73629	0.19816	0.34205		4	Hapmap53144-ss46525999	77555681	4600	0.18124	-0.65491	0.6971	0.22555	0.39535		19	ARS-BFGL-NGS-17554	27099600	17685	0.23245	-0.51879	0.61085	0.30647	0.34589
10	ARS-BFGL-NGS-10378	78376836	11024	0.24385	-0.49149	0.60499	0.31884	0.341		23	ARS-BFGL-NGS-42704	9244678	20071	0.25525	-0.46504	0.56533	0.33847	0.34484		10	ARS-BFGL-NGS-35605	36626462	10597	0.16443	-0.70599	0.75181	0.19798	0.342		7	ARS-BFGL-NGS-84417	47954688	7624	0.18024	-0.65785	0.70089	0.22175	0.39491		5	ARS-BFGL-NGS-5790	26986116	5274	0.22785	-0.53006	0.62327	0.30475	0.34564
12	ARS-BFGL-NGS-72624	35454037	12540	0.24125	-0.49764	0.61572	0.31861	0.34093		19	ARS-BFGL-NGS-17554	27099600	17685	0.25145	-0.47377	0.57989	0.33807	0.34479		1	Hapmap53592-rs29009975	2799458	33	0.16743	-0.69658	0.74046	0.19785	0.34197		2	ARS-BFGL-NGS-38374	74388391	2243	0.17323	-0.67875	0.72581	0.22173	0.39491		11	ARS-BFGL-NGS-89483	87405137	12107	0.23005	-0.52465	0.61783	0.30445	0.34562
20	ARS-BFGL-NGS-102895	24228836	18309	0.24225	-0.49527	0.61112	0.31801	0.34084		2	ARS-BFGL-NGS-102509	21290918	1709	0.25005	-0.47701	0.58587	0.33823	0.34477		11	ARS-BFGL-NGS-57976	9288132	11399	0.17243	-0.68118	0.72338	0.19736	0.34195		7	Hapmap24150-BTA-145103	52224595	7657	0.17363	-0.67754	0.7239	0.22147	0.3949		13	ARS-BFGL-NGS-18191	74919430	13753	0.22925	-0.52661	0.62004	0.3034	0.34543
22	ARS-BFGL-NGS-39442	43620882	19816	0.23925	-0.5024	0.62113	0.31758	0.3408		20	ARS-BFGL-NGS-102895	24228836	18309	0.25625	-0.46276	0.56244	0.33735	0.34467		9	BTA-84589-no-rs	12155305	9411	0.17143	-0.68423	0.72516	0.19714	0.34192		13	ARS-BFGL-NGS-5832	50640029	13489	0.18704	-0.63814	0.68776	0.22128	0.39482		11	Hapmap59882-rs29018917	63505299	11899	0.23125	-0.52171	0.6144	0.30173	0.34519
11	BTA-116639-no-rs	99043279	12186	0.24145	-0.49716	0.6146	0.31709	0.34076		11	Hapmap56906-rs29014970	97844929	12176	0.25265	-0.471	0.57612	0.33612	0.34447		20	Hapmap51602-BTA-51147	65682914	18710	0.16943	-0.69037	0.73333	0.19707	0.34189		13	Hapmap47208-BTA-15912	1299992	13023	0.17864	-0.66257	0.70871	0.21979	0.3947		10	Hapmap51558-BTA-117380	71985171	10979	0.23065	-0.52318	0.61556	0.30164	0.34517
11	ARS-BFGL-NGS-75350	49734417	11798	0.23705	-0.50766	0.62322	0.3172	0.34076		11	BTA-116639-no-rs	99043279	12186	0.24945	-0.4784	0.59038	0.33544	0.34435		7	BTB-01865015	104967860	8119	0.16643	-0.6997	0.74555	0.19684	0.34184		13	BTB-00592864	50701854	13490	0.18224	-0.65199	0.69411	0.21894	0.39459		5	ARS-BFGL-NGS-12528	56515069	5484	0.22404	-0.5395	0.62843	0.30147	0.34517
18	Hapmap40737-BTA-44406	7840467	16916	0.24085	-0.49859	0.619	0.31658	0.34069		5	ARS-BFGL-NGS-56672	58583012	5495	0.25585	-0.46367	0.56389	0.33511	0.3443		6	Hapmap42616-BTA-64032	90217183	6837	0.16183	-0.71427	0.7574	0.19642	0.3418		24	BTB-00876230	3004567	20507	0.18264	-0.65083	0.69309	0.21895	0.39455		19	ARS-BFGL-NGS-21145	51215413	17927	0.23245	-0.51879	0.61085	0.30125	0.34513
23	ARS-BFGL-NGS-104370	44428685	20390	0.24545	-0.48773	0.5984	0.31615	0.3406		26	ARS-BFGL-NGS-3094	14285303	21634	0.25265	-0.471	0.57612	0.33513	0.3443		21	ARS-BFGL-NGS-72766	35809110	19072	0.16843	-0.69347	0.73701	0.1958	0.34176		10	DPI-8	5654720	10322	0.17964	-0.65961	0.70361	0.2186	0.39453		20	BTA-50642-no-rs	3794030	18087	0.23665	-0.50862	0.59505	0.30053	0.34504
19	ARS-BFGL-NGS-21145	51215413	17927	0.24085	-0.49859	0.619	0.31616	0.34059		5	ARS-BFGL-NGS-5790	26986116	5274	0.25905	-0.4564	0.55642	0.33421	0.34421		5	ARS-BFGL-NGS-54507	67344893	5551	0.16363	-0.70853	0.75234	0.19626	0.34176		16	BTA-100038-no-rs	40223873	15749	0.17804	-0.66435	0.71032	0.21865	0.39453		18	BTB-01915527	39480387	17209	0.23545	-0.51151	0.59787	0.30042	0.34501
10	Hapmap50870-BTA-111277	50445303	10746	0.24165	-0.49669	0.61345	0.31395	0.34029		22	ARS-BFGL-NGS-39442	43620882	19816	0.25045	-0.47608	0.58233	0.3343	0.34419		4	BTB-01721967	44671762	4258	0.17323	-0.67875	0.72062	0.19578	0.34175		1	Hapmap49857-BTA-109064	100835682	961	0.17684	-0.66792	0.71495	0.21741	0.3944		2	BTB-00917506	76759957	2261	0.23465	-0.51345	0.59926	0.30011	0.34498
10	Hapmap51558-BTA-117380	71985171	10979	0.24325	-0.4929	0.60872	0.31342	0.34019		10	BTA-70155-no-rs	49165345	10723	0.25425	-0.46733	0.57087	0.33384	0.34412		6	BTA-114800-no-rs	77520815	6748	0.16323	-0.7098	0.75493	0.19597	0.34175		18	Hapmap43800-BTA-18099	47627016	17291	0.17604	-0.67031	0.71993	0.21757	0.3944		2	Hapmap53891-rs29021231	45554413	1976	0.23005	-0.52465	0.61783	0.29973	0.34491
5	ARS-BFGL-NGS-12528	56515069	5484	0.23905	-0.50287	0.62217	0.31328	0.34016		10	ARS-BFGL-BAC-14813	57611774	10838	0.25485	-0.46596	0.56813	0.33314	0.344		5	BTA-74185-no-rs	78485764	5654	0.16563	-0.70221	0.74733	0.19567	0.34172		11	ARS-BFGL-NGS-66378	37135843	11703	0.17664	-0.66851	0.71569	0.21684	0.39435		11	ARS-BFGL-NGS-14899	7214239	11368	0.22885	-0.5276	0.62113	0.29955	0.34489
20	Hapmap49387-BTA-96039	64868102	18701	0.23225	-0.51927	0.62632	0.31201	0.33998		15	BTB-01046082	21687680	14835	0.25425	-0.46733	0.57087	0.33248	0.34391		1	BTB-00028383	59796999	539	0.16823	-0.69409	0.73841	0.19514	0.34167		13	ARS-BFGL-NGS-53116	6282908	13080	0.17624	-0.66971	0.71785	0.21591	0.39426		4	Hapmap61072-rs29024053	23915993	4081	0.22965	-0.52563	0.61894	0.29965	0.34488
11	Hapmap43778-BTA-117655	100186623	12195	0.24005	-0.50049	0.62007	0.30954	0.33964		23	ARS-BFGL-NGS-104370	44428685	20390	0.24985	-0.47747	0.58815	0.33206	0.34383		8	ARS-BFGL-NGS-5793	39541982	8557	0.16823	-0.69409	0.73841	0.1952	0.34167		18	ARS-BFGL-NGS-86593	11377350	16961	0.17303	-0.67935	0.72704	0.21562	0.39419		11	ARS-BFGL-NGS-75350	49734417	11798	0.23345	-0.51635	0.60588	0.29924	0.34485
28	Hapmap49693-BTA-64161	37272033	22760	0.23665	-0.50862	0.62425	0.30894	0.33954		17	ARS-BFGL-NGS-94395	63325773	16707	0.25905	-0.4564	0.55642	0.33147	0.34378		10	BTA-26321-no-rs	69394382	10951	0.16923	-0.69099	0.73483	0.19456	0.3416		15	ARS-BFGL-NGS-76542	56998064	15171	0.18024	-0.65785	0.70089	0.21598	0.39417		2	ARS-BFGL-NGS-47002	125426036	2650	0.23585	-0.51055	0.59647	0.29872	0.34478
26	ARS-BFGL-NGS-3094	14285303	21634	0.23365	-0.51587	0.62528	0.29977	0.33816		19	ARS-BFGL-NGS-21145	51215413	17927	0.24885	-0.47979	0.59147	0.33142	0.34375		23	BTA-107511-no-rs	45530763	20403	0.16683	-0.69845	0.74307	0.19426	0.34152		10	ARS-BFGL-NGS-93518	76779458	11011	0.18844	-0.63415	0.68558	0.21538	0.39414		18	Hapmap40737-BTA-44406	7840467	16916	0.23145	-0.52122	0.61323	0.29882	0.34477
25	Hapmap23969-BTC-026782	11863750	21192	0.22505	-0.53701	0.62844	0.27974	0.33522		14	BTB-01532239	24437778	14155	0.25185	-0.47285	0.5774	0.33113	0.34373		19	Hapmap41682-BTA-92866	47071991	17879	0.16523	-0.70347	0.74791	0.19415	0.34152		8	BTB-00364735	88545459	9070	0.18164	-0.65374	0.69612	0.21524	0.39414		11	BTA-116639-no-rs	99043279	12186	0.23425	-0.51442	0.60062	0.29845	0.34473
1	ARS-BFGL-NGS-63954	60930420	554	0.22004	-0.54956	0.63261	0.27677	0.33476		14	Hapmap29973-BTA-129162	46264806	14340	0.25345	-0.46917	0.57353	0.33116	0.3437		1	BTA-120735-no-rs	156505205	1480	0.16443	-0.70599	0.75181	0.19352	0.34142		13	Hapmap26161-BTA-151057	739720	13015	0.17844	-0.66316	0.70952	0.2145	0.3941		7	ARS-BFGL-NGS-64825	97430691	8063	0.23285	-0.51781	0.6084	0.2978	0.34463
5	BTA-72980-no-rs	25775985	5262	0.22224	-0.54401	0.63054	0.27556	0.33458		11	ARS-BFGL-NGS-89483	87405137	12107	0.25025	-0.47654	0.58471	0.3303	0.3436		8	ARS-BFGL-NGS-12138	107756015	9272	0.16963	-0.68976	0.73257	0.1931	0.34139		1	ARS-BFGL-NGS-17305	52493772	471	0.17924	-0.66079	0.70621	0.21436	0.39408		19	ARS-BFGL-NGS-18463	27706098	17689	0.23825	-0.50479	0.58916	0.29651	0.34446
6	BTB-01978479	67286349	6672	0.22244	-0.54351	0.6295	0.27453	0.33442		2	Hapmap53891-rs29021231	45554413	1976	0.24645	-0.48538	0.59469	0.33028	0.34358		22	ARS-BFGL-NGS-1036	12558543	19513	0.16323	-0.7098	0.75493	0.19309	0.34138		2	BTB-01978664	29509798	1820	0.17023	-0.68791	0.73289	0.21434	0.39408		26	ARS-BFGL-NGS-3094	14285303	21634	0.22525	-0.53651	0.62742	0.29503	0.34423
28	ARS-BFGL-NGS-108324	39225422	22779	0.22525	-0.53651	0.62738	0.27422	0.33437		1	ARS-BFGL-NGS-16536	151379106	1424	0.24565	-0.48726	0.59679	0.33022	0.34358		24	BTA-69592-no-rs	34657985	20809	0.16683	-0.69845	0.74307	0.19307	0.34137		1	BTB-00028383	59796999	539	0.17904	-0.66138	0.70788	0.21471	0.39407		1	ARS-BFGL-NGS-26007	111855994	1062	0.22705	-0.53204	0.62535	0.29422	0.34411
7	Hapmap53193-rs29010998	18199979	7323	0.21944	-0.55108	0.63363	0.27375	0.33427		12	Hapmap25509-BTA-126632	28275938	12485	0.25165	-0.47331	0.57865	0.3291	0.3434		7	ARS-BFGL-NGS-84417	47954688	7624	0.16483	-0.70473	0.74962	0.1924	0.34124		2	BTB-01332453	67407561	2180	0.16983	-0.68914	0.73399	0.21414	0.39404		10	BTA-70155-no-rs	49165345	10723	0.22845	-0.52858	0.6222	0.29109	0.34364
8	ARS-BFGL-NGS-33186	54627149	8729	0.21784	-0.55515	0.63761	0.27356	0.33427		13	ARS-BFGL-NGS-10111	15828258	13144	0.24305	-0.49337	0.60283	0.32769	0.34318		22	Hapmap50027-BTA-54637	46352132	19839	0.16663	-0.69907	0.74432	0.19179	0.34122		1	BTB-00021247	44143107	391	0.17724	-0.66672	0.7119	0.21406	0.39402		18	ARS-BFGL-NGS-4287	56894807	17384	0.22104	-0.54703	0.63145	0.29001	0.34348
26	BTB-01491485	11478058	21610	0.21684	-0.5577	0.63953	0.27341	0.33424		9	BTB-01674973	32142930	9610	0.24585	-0.48679	0.59575	0.32686	0.34307		20	ARS-BFGL-NGS-87256	11228271	18178	0.16983	-0.68914	0.7302	0.19124	0.34119		26	ARS-BFGL-NGS-85813	12972133	21620	0.17724	-0.66672	0.7119	0.21388	0.39401		14	Hapmap29973-BTA-129162	46264806	14340	0.22124	-0.54653	0.63045	0.2885	0.3433
26	BTB-01134234	13523116	21626	0.21864	-0.55311	0.63564	0.27293	0.33418		19	ARS-BFGL-NGS-18463	27706098	17689	0.25705	-0.46094	0.56096	0.32612	0.343		8	ARS-BFGL-NGS-108557	73570274	8904	0.16323	-0.7098	0.75493	0.19169	0.34119		21	ARS-BFGL-NGS-13743	66258467	19338	0.17704	-0.66732	0.7142	0.21426	0.394		27	ARS-BFGL-NGS-105349	33715201	22321	0.22525	-0.53651	0.62742	0.2876	0.34314
11	BTA-69403-no-rs	105371400	12249	0.21644	-0.55873	0.64142	0.2703	0.33379		10	Hapmap51558-BTA-117380	71985171	10979	0.24385	-0.49149	0.60085	0.32637	0.343		6	BTA-86049-no-rs	83919789	6794	0.16583	-0.70158	0.74674	0.19125	0.34113		29	ARS-BFGL-NGS-103780	45102557	23260	0.17604	-0.67031	0.71993	0.21376	0.39396		2	ARS-BFGL-NGS-60058	131196339	2701	0.22284	-0.54251	0.62944	0.2873	0.34308
12	ARS-BFGL-NGS-30445	48488970	12623	0.21164	-0.57112	0.65116	0.26993	0.33375		4	Hapmap43331-BTA-70083	39545464	4224	0.24965	-0.47793	0.58927	0.32665	0.34299		3	ARS-BFGL-NGS-20008	85520539	3477	0.17023	-0.68791	0.72857	0.19103	0.34112		26	BTB-00926636	17718880	21666	0.18064	-0.65667	0.69902	0.21286	0.3939		11	Hapmap56906-rs29014970	97844929	12176	0.23365	-0.51587	0.60459	0.28494	0.34275
10	ARS-BFGL-NGS-16604	16191688	10421	0.21604	-0.55975	0.64234	0.26902	0.33359		15	ARS-BFGL-NGS-100339	66456600	15267	0.24425	-0.49055	0.59985	0.32618	0.34296		6	Hapmap54803-rs29015041	87022091	6810	0.16683	-0.69845	0.74307	0.19087	0.34108		24	BTA-57612-no-rs	22705989	20686	0.17524	-0.67271	0.72194	0.21233	0.39387		9	Hapmap34932-BES2_Contig534_1340	70689180	9953	0.21944	-0.55108	0.63342	0.28461	0.34267
8	BTA-21730-no-rs	74336311	8915	0.21364	-0.56593	0.64598	0.26882	0.33358		20	ARS-BFGL-NGS-38813	20256131	18273	0.25025	-0.47654	0.58471	0.32611	0.34291		2	ARS-BFGL-NGS-998	126764887	2660	0.16643	-0.6997	0.74555	0.19103	0.34105		7	BTB-01105691	66614258	7788	0.16603	-0.70095	0.73618	0.21248	0.39386		1	BTB-01131178	55359042	505	0.22024	-0.54905	0.63244	0.28392	0.34258
11	ARS-BFGL-NGS-35411	13521427	11452	0.21684	-0.5577	0.63953	0.26882	0.33357		11	ARS-BFGL-NGS-75350	49734417	11798	0.24865	-0.48025	0.59255	0.32528	0.34282		14	ARS-BFGL-NGS-100925	36599923	14295	0.16663	-0.69907	0.74432	0.18955	0.34094		5	ARS-BFGL-NGS-32612	110671789	5917	0.18324	-0.64908	0.69101	0.21297	0.39385		5	ARS-BFGL-NGS-34382	26661043	5272	0.21784	-0.55515	0.6344	0.27761	0.34166
14	BTB-00553641	18263091	14090	0.21784	-0.55515	0.63761	0.26811	0.33346		2	BTB-00108243	108342493	2467	0.25085	-0.47515	0.58112	0.32532	0.34281		4	Hapmap53144-ss46525999	77555681	4600	0.16923	-0.69099	0.73483	0.18958	0.34089		18	ARS-BFGL-NGS-32712	11537285	16962	0.17624	-0.66971	0.71785	0.21296	0.39385		20	Hapmap49387-BTA-96039	64868102	18701	0.21564	-0.56078	0.63538	0.27158	0.34076
4	Hapmap43659-BTA-70032	40924111	4234	0.21444	-0.56387	0.64327	0.26747	0.33339		18	BTB-01915527	39480387	17209	0.24985	-0.47747	0.58815	0.32398	0.34265		1	ARS-BFGL-NGS-44794	80896616	750	0.16443	-0.70599	0.75181	0.18905	0.34088		2	ARS-BFGL-NGS-998	126764887	2660	0.17463	-0.67451	0.7226	0.21209	0.39382		8	ARS-BFGL-NGS-33186	54627149	8729	0.21124	-0.57216	0.63637	0.26162	0.33932
8	BTA-23441-no-rs	19138288	8359	0.20764	-0.58161	0.6545	0.2676	0.33339		1	BTB-01131178	55359042	505	0.24725	-0.48352	0.59362	0.32249	0.34243		16	ARS-BFGL-NGS-22885	59971956	15911	0.16103	-0.71683	0.75929	0.18921	0.34086		13	Hapmap42511-BTA-32130	29463587	13271	0.17704	-0.66732	0.7142	0.21142	0.39373		25	Hapmap23969-BTC-026782	11863750	21192	0.20864	-0.57897	0.63932	0.26027	0.33914
6	Hapmap23975-BTC-043815	102937469	6990	0.21284	-0.568	0.64861	0.26709	0.33332		27	Hapmap44556-BTA-66734	22839206	22203	0.24285	-0.49385	0.6038	0.32241	0.34242		13	Hapmap26161-BTA-151057	739720	13015	0.16503	-0.7041	0.74906	0.18869	0.3408		6	BTA-114800-no-rs	77520815	6748	0.17644	-0.66911	0.71641	0.21022	0.39366		9	ARS-BFGL-NGS-55057	82130748	10036	0.20184	-0.59708	0.64957	0.25851	0.33889
10	ARS-BFGL-NGS-35454	20550545	10470	0.21304	-0.56748	0.64774	0.26671	0.33326		11	Hapmap59882-rs29018917	63505299	11899	0.24545	-0.48773	0.59884	0.32078	0.34214		18	ARS-BFGL-NGS-86593	11377350	16961	0.16883	-0.69223	0.73557	0.18855	0.34078		19	Hapmap41682-BTA-92866	47071991	17879	0.17964	-0.65961	0.70361	0.21101	0.39365		10	ARS-BFGL-BAC-12270	51558941	10760	0.20564	-0.58691	0.64316	0.25546	0.3384
1	ARS-BFGL-NGS-26946	80974985	752	0.22084	-0.54754	0.63158	0.26648	0.33323		22	ARS-BFGL-NGS-2942	52827405	19912	0.24325	-0.4929	0.60185	0.32029	0.34214		29	Hapmap42284-BTA-65181	27465875	23093	0.16343	-0.70916	0.7534	0.18819	0.34074		3	ARS-BFGL-NGS-1062	92082212	3564	0.17343	-0.67814	0.72518	0.20954	0.3935		1	Hapmap42551-BTA-43327	97606601	914	0.20324	-0.59332	0.64595	0.2546	0.3383
10	ARS-BFGL-BAC-12270	51558941	10760	0.20804	-0.58055	0.65368	0.26565	0.33308		22	ARS-BFGL-NGS-43302	37402411	19744	0.24545	-0.48773	0.59884	0.31801	0.34174		12	ARS-BFGL-NGS-107895	20720170	12429	0.17123	-0.68484	0.72689	0.18796	0.34071		16	BTB-00644303	47680564	15800	0.17524	-0.67271	0.72194	0.20923	0.39348		1	Hapmap40040-BTA-104644	110037865	1046	0.20604	-0.58584	0.64222	0.25378	0.33816
4	BTB-01592826	52624584	4341	0.21864	-0.55311	0.63564	0.26502	0.33303		11	Hapmap43778-BTA-117655	100186623	12195	0.24085	-0.49859	0.60573	0.3176	0.34166		21	Hapmap38467-BTA-119784	52554932	19227	0.16083	-0.71748	0.76021	0.18719	0.3406		1	ARS-BFGL-NGS-26782	154299737	1451	0.17604	-0.67031	0.71993	0.20883	0.39342		12	BTA-20724-no-rs	36155970	12547	0.20884	-0.57845	0.63835	0.25356	0.33815
10	ARS-BFGL-BAC-12872	39035263	10624	0.20624	-0.58531	0.65694	0.26499	0.33301		2	ARS-BFGL-NGS-47002	125426036	2650	0.23625	-0.50959	0.60767	0.31418	0.34112		3	Hapmap58086-rs29011003	99436894	3648	0.16963	-0.68976	0.73257	0.18682	0.34059		1	BTA-15152-rs29026517	5776974	71	0.17023	-0.68791	0.73289	0.20821	0.39338		14	Hapmap27836-BTC-052671	8551460	13963	0.20284	-0.59439	0.64687	0.25217	0.33791
19	Hapmap38895-BTA-46550	15485941	17556	0.21384	-0.56541	0.64418	0.2646	0.33294		2	BTB-00115953	126420376	2659	0.24105	-0.49811	0.60477	0.3132	0.34098		18	ARS-BFGL-NGS-32712	11537285	16962	0.15843	-0.72525	0.76375	0.18708	0.34056		24	BTA-69592-no-rs	34657985	20809	0.17704	-0.66732	0.7142	0.20818	0.39336		21	Hapmap52435-rs29012295	49977747	19210	0.20104	-0.59924	0.65218	0.25132	0.33782
10	BTB-00429961	56093653	10821	0.20364	-0.59224	0.65854	0.2645	0.33291		20	Hapmap49387-BTA-96039	64868102	18701	0.23645	-0.5091	0.6067	0.29576	0.33838		10	ARS-BFGL-NGS-92893	4340696	10305	0.15963	-0.72135	0.76157	0.18659	0.34055		8	ARS-BFGL-NGS-5793	39541982	8557	0.17283	-0.67996	0.72765	0.20832	0.39336		21	BTB-01200389	30007996	19029	0.20464	-0.58957	0.64503	0.25111	0.3378
15	BTB-00619826	82447474	15414	0.21304	-0.56748	0.64774	0.2636	0.33281		4	BTB-01502164	95309262	4786	0.22965	-0.52563	0.60866	0.29041	0.33757		20	ARS-BFGL-NGS-87102	49859323	18551	0.15943	-0.722	0.76245	0.18636	0.34051		18	Hapmap44238-BTA-42338	14401871	16982	0.17403	-0.67633	0.72326	0.20839	0.39334		14	BTB-00553641	18263091	14090	0.20064	-0.60032	0.65472	0.25122	0.33777
4	BTB-00200609	82643040	4645	0.21664	-0.55821	0.64048	0.26217	0.33258		10	ARS-BFGL-BAC-12270	51558941	10760	0.22545	-0.53601	0.61161	0.28934	0.33742		3	ARS-BFGL-NGS-1062	92082212	3564	0.16683	-0.69845	0.74307	0.18636	0.34049		10	BTB-00440958	84999308	11083	0.17263	-0.68057	0.72825	0.20682	0.39321		29	Hapmap23225-BTA-159474	6325387	22906	0.20624	-0.58531	0.64126	0.24916	0.33752
1	Hapmap58800-rs29016980	95394906	894	0.20624	-0.58531	0.65694	0.26098	0.33239		11	ARS-BFGL-NGS-35411	13521427	11452	0.22484	-0.53751	0.61258	0.28695	0.33706		22	Hapmap31051-BTA-108138	23879479	19638	0.16143	-0.71555	0.75836	0.18627	0.34049		14	BTB-00557532	24643266	14158	0.17944	-0.6602	0.70535	0.2069	0.3932		1	ARS-BFGL-NGS-26946	80974985	752	0.20704	-0.58319	0.6403	0.24884	0.33748
18	ARS-BFGL-NGS-69002	11200241	16959	0.20564	-0.58691	0.65774	0.25881	0.33207		8	BTB-00352224	69683348	8872	0.22244	-0.54351	0.61451	0.28365	0.33658		21	Hapmap22752-BTA-151718	37358573	19089	0.15763	-0.72786	0.76543	0.18626	0.34048		22	Hapmap50027-BTA-54637	46352132	19839	0.16943	-0.69037	0.73508	0.206	0.3931		28	ARS-BFGL-NGS-108324	39225422	22779	0.21024	-0.57477	0.63736	0.24785	0.33733
2	Hapmap35872-SCAFFOLD260252_27183	93648118	2368	0.20804	-0.58055	0.65368	0.25801	0.33195		8	BTA-21730-no-rs	74336311	8915	0.22905	-0.52711	0.60964	0.28366	0.33656		18	ARS-BFGL-NGS-62316	11675551	16964	0.16503	-0.7041	0.74906	0.18581	0.34044		8	ARS-BFGL-NGS-86682	54239367	8726	0.17023	-0.68791	0.73289	0.20606	0.39309		18	ARS-BFGL-NGS-69002	11200241	16959	0.20504	-0.5885	0.6441	0.2474	0.33724
12	BTA-20724-no-rs	36155970	12547	0.21004	-0.5753	0.652	0.25763	0.33194		4	BTA-85367-no-rs	17147542	4006	0.22404	-0.5395	0.61355	0.2833	0.33652		29	ARS-BFGL-NGS-103780	45102557	23260	0.15943	-0.722	0.76245	0.18598	0.34044		8	ARS-BFGL-NGS-108557	73570274	8904	0.17524	-0.67271	0.72194	0.20576	0.39308		29	ARS-BFGL-NGS-38896	43652252	23241	0.19844	-0.60631	0.65881	0.24649	0.33708
8	ARS-BFGL-NGS-23181	58926246	8779	0.21364	-0.56593	0.64598	0.25716	0.33187		12	BTA-20724-no-rs	36155970	12547	0.22665	-0.53303	0.61063	0.28262	0.33639		5	ARS-BFGL-NGS-13748	110704158	5918	0.16023	-0.71941	0.76067	0.18544	0.34038		10	BTA-66275-no-rs	39883306	10628	0.17303	-0.67935	0.72704	0.20531	0.39307		12	ARS-BFGL-NGS-30445	48488970	12623	0.20164	-0.59762	0.65132	0.24585	0.33702
1	Hapmap42551-BTA-43327	97606601	914	0.21264	-0.56852	0.64947	0.25726	0.33187		14	Hapmap27836-BTC-052671	8551460	13963	0.21784	-0.55515	0.62016	0.27921	0.33587		8	ARS-BFGL-NGS-86682	54239367	8726	0.16343	-0.70916	0.7534	0.18495	0.34036		7	ARS-BFGL-NGS-64072	52288861	7658	0.17203	-0.6824	0.72885	0.20546	0.39307		11	ARS-BFGL-NGS-92888	28577854	11619	0.20204	-0.59654	0.64868	0.24478	0.33686
1	BTA-49368-no-rs	121093829	1125	0.21184	-0.5706	0.65032	0.25684	0.33177		16	ARS-BFGL-NGS-103869	13542437	15529	0.22124	-0.54653	0.61642	0.27794	0.3357		1	Hapmap49857-BTA-109064	100835682	961	0.16083	-0.71748	0.76021	0.18522	0.34036		8	BTB-01703999	6742493	8265	0.17343	-0.67814	0.72518	0.20502	0.39301		14	Hapmap24929-BTC-010866	27730648	14209	0.20084	-0.59978	0.65303	0.24452	0.33683
3	ARS-BFGL-NGS-25854	103290903	3695	0.20644	-0.58478	0.65532	0.2547	0.33147		10	ARS-BFGL-BAC-12872	39035263	10624	0.21604	-0.55975	0.62378	0.2776	0.33564		18	Hapmap44238-BTA-42338	14401871	16982	0.15783	-0.72721	0.76502	0.1847	0.34026		20	Hapmap51602-BTA-51147	65682914	18710	0.16983	-0.68914	0.73399	0.20466	0.39298		12	BTB-00488399	17193622	12404	0.20164	-0.59762	0.65132	0.24383	0.33672
4	Hapmap25788-BTA-123085	30890614	4151	0.19784	-0.60795	0.66253	0.23951	0.32922		4	BTB-01592826	52624584	4341	0.22084	-0.54754	0.61736	0.27681	0.33554		21	ARS-BFGL-NGS-1011	65177834	19327	0.16123	-0.71619	0.75883	0.18445	0.34025		20	ARS-BFGL-NGS-87256	11228271	18178	0.17103	-0.68545	0.73003	0.20469	0.39295		10	BTA-117549-no-rs	102907770	11268	0.19444	-0.61732	0.66499	0.24168	0.3364
8	BTB-00529163	58105422	8773	0.20164	-0.59762	0.65935	0.23866	0.32911		14	BTB-00553641	18263091	14090	0.21704	-0.55719	0.62198	0.27636	0.33545		26	BTB-00926636	17718880	21666	0.15783	-0.72721	0.76502	0.18348	0.34012		9	ARS-BFGL-NGS-55675	100163987	10229	0.16963	-0.68976	0.73454	0.20278	0.39274		5	BTA-72980-no-rs	25775985	5262	0.19864	-0.60576	0.658	0.24108	0.33631
10	ARS-BFGL-NGS-54733	30367930	10540	0.19624	-0.61234	0.66486	0.23609	0.3287		11	Hapmap54750-rs29013770	76579962	12012	0.21984	-0.55007	0.6183	0.27614	0.33542		14	BTB-00557532	24643266	14158	0.15963	-0.72135	0.76157	0.18284	0.34003		6	Hapmap42616-BTA-64032	90217183	6837	0.17183	-0.68301	0.72944	0.2028	0.39273		17	ARS-BFGL-NGS-74168	73488482	16829	0.19544	-0.61455	0.66423	0.24094	0.33629
1	ARS-BFGL-NGS-92777	128320901	1193	0.19644	-0.61179	0.66409	0.2358	0.32866		29	Hapmap53306-rs29024708	43304256	23237	0.21804	-0.55464	0.61923	0.27608	0.3354		16	ARS-BFGL-NGS-39956	47268530	15795	0.16163	-0.71491	0.75788	0.18195	0.33989		10	ARS-BFGL-NGS-35605	36626462	10597	0.16463	-0.70536	0.7378	0.20198	0.39267		20	BTB-01756433	7516842	18134	0.19804	-0.6074	0.66039	0.24035	0.33621
5	Hapmap51042-BTA-73045	24579644	5252	0.20104	-0.59924	0.66014	0.23367	0.32836		5	BTA-72980-no-rs	25775985	5262	0.21364	-0.56593	0.62982	0.27303	0.33494		15	BTB-01138539	26472899	14892	0.16203	-0.71363	0.75643	0.18181	0.33986		18	ARS-BFGL-NGS-62316	11675551	16964	0.17944	-0.6602	0.70535	0.20155	0.39258		29	Hapmap53306-rs29024708	43304256	23237	0.19824	-0.60685	0.6596	0.24025	0.3362
18	ARS-BFGL-NGS-4440	34940982	17164	0.19844	-0.60631	0.66174	0.23338	0.32831		25	ARS-BFGL-NGS-10694	36067715	21452	0.21764	-0.55566	0.62107	0.27193	0.33477		13	Hapmap42511-BTA-32130	29463587	13271	0.15683	-0.73048	0.76585	0.18093	0.33981		6	ARS-BFGL-NGS-77166	109282748	7071	0.17023	-0.68791	0.73289	0.20037	0.39242		3	ARS-BFGL-NGS-25854	103290903	3695	0.19544	-0.61455	0.66423	0.24013	0.33619
3	BTA-69827-no-rs	118592298	3843	0.19184	-0.62456	0.66942	0.23229	0.32816		11	ARS-BFGL-NGS-92888	28577854	11619	0.21604	-0.55975	0.62378	0.27183	0.33476		10	BTA-69288-no-rs	52933550	10783	0.15483	-0.73709	0.76668	0.18137	0.33981		5	Hapmap39353-BTA-73120	27777281	5280	0.16463	-0.70536	0.7378	0.19835	0.39222		2	Hapmap35872-SCAFFOLD260252_27183	93648118	2368	0.19144	-0.62568	0.67153	0.24031	0.33618
4	ARS-BFGL-NGS-30249	28800179	4132	0.19924	-0.60413	0.66094	0.23214	0.32812		20	BTB-00144185	4746836	18099	0.22184	-0.54502	0.61547	0.27096	0.33463		11	ARS-BFGL-NGS-83503	1556094	11301	0.17163	-0.68362	0.72427	0.18064	0.33976		22	ARS-BFGL-NGS-1036	12558543	19513	0.17083	-0.68607	0.73061	0.1975	0.39214		1	BTB-01568926	110070985	1047	0.19184	-0.62456	0.67082	0.23922	0.33605
4	Hapmap52040-rs29011076	11520676	3950	0.19664	-0.61124	0.66331	0.22954	0.32778		26	BTB-01134234	13523116	21626	0.21584	-0.56026	0.62467	0.2694	0.33439		3	BTB-01629547	62533324	3234	0.16203	-0.71363	0.75643	0.18018	0.33966		3	BTB-00157794	114672300	3804	0.15783	-0.72721	0.74411	0.1826	0.39045		4	BTA-70495-no-rs	12227322	3958	0.19904	-0.60467	0.65638	0.239	0.33603
4	Hapmap58409-rs29020726	52138962	4335	0.19604	-0.61289	0.66563	0.22959	0.32776		1	BTB-01568926	110070985	1047	0.21464	-0.56335	0.62813	0.26856	0.33431		7	Hapmap24150-BTA-145103	52224595	7657	0.16463	-0.70536	0.75018	0.17978	0.33963		24	BTB-00886858	35128782	20817	0.16603	-0.70095	0.73618	0.18276	0.39042		10	ARS-BFGL-BAC-12872	39035263	10624	0.19884	-0.60522	0.65719	0.23856	0.33595
15	ARS-BFGL-NGS-37613	29162110	14918	0.19244	-0.62288	0.66792	0.22905	0.32767		20	BTB-01164745	48003042	18538	0.21064	-0.57373	0.63395	0.26778	0.33415		2	BTB-01978664	29509798	1820	0.15923	-0.72265	0.76288	0.1797	0.33963		8	ARS-BFGL-NGS-64795	105124888	9244	0.16303	-0.71043	0.73887	0.18109	0.3903		7	BTB-01364902	38859302	7529	0.20064	-0.60032	0.65472	0.23847	0.33593
8	BTB-00342185	37706259	8543	0.19444	-0.61732	0.66639	0.22872	0.32764		21	BTB-01200389	30007996	19029	0.21144	-0.57164	0.63232	0.26546	0.33381		19	ARS-BFGL-NGS-78203	48725899	17900	0.16183	-0.71427	0.7574	0.17844	0.33947		29	Hapmap45307-BTA-65775	41686158	23220	0.16023	-0.71941	0.74047	0.17857	0.39		7	Hapmap41088-BTA-78936	52419683	7659	0.19944	-0.60358	0.65555	0.23738	0.33576
4	BTB-00182731	46462919	4276	0.19284	-0.62177	0.66716	0.2275	0.32744		17	ARS-BFGL-NGS-74168	73488482	16829	0.21364	-0.56593	0.62982	0.26443	0.33367		6	ARS-BFGL-NGS-77166	109282748	7071	0.15903	-0.7233	0.76332	0.1779	0.33939		22	UA-IFASA-2605	46211779	19838	0.15343	-0.74175	0.75263	0.17875	0.39		12	ARS-BFGL-NGS-39236	68784880	12844	0.19684	-0.61069	0.66271	0.23667	0.33567
3	BTB-00962887	99463049	3649	0.18984	-0.63019	0.67446	0.22698	0.32738		22	ARS-BFGL-NGS-59768	47044737	19847	0.21104	-0.57268	0.63314	0.26441	0.33364		8	BTB-01703999	6742493	8265	0.15403	-0.73975	0.7671	0.17662	0.33922		19	UA-IFASA-8269	62235799	18034	0.15443	-0.73841	0.74945	0.17826	0.38998		7	BTB-00290974	4729265	7238	0.19684	-0.61069	0.66271	0.2364	0.33563
5	ARS-BFGL-NGS-101539	24628072	5253	0.19144	-0.62568	0.67089	0.22645	0.32728		1	Hapmap40040-BTA-104644	110037865	1046	0.21544	-0.56129	0.62642	0.26393	0.3336		6	BTB-00274978	100947563	6968	0.16223	-0.71299	0.75544	0.17633	0.33918		15	ARS-BFGL-NGS-72772	8147442	14741	0.15403	-0.73975	0.74991	0.178	0.38993		8	ARS-BFGL-NGS-23181	58926246	8779	0.19304	-0.62121	0.66868	0.23519	0.33546
7	Hapmap30832-BTA-144704	12492323	7281	0.18564	-0.64215	0.68057	0.22605	0.32723		21	BTB-01718760	11190007	18854	0.21284	-0.568	0.63066	0.26222	0.3333		27	Hapmap32660-BTA-28361	8827679	22058	0.15243	-0.7451	0.76793	0.17632	0.33918		3	BTB-00146049	95497810	3593	0.15303	-0.74309	0.75437	0.17731	0.38985		7	BTA-78954-no-rs	47384327	7619	0.19324	-0.62065	0.66722	0.235	0.33542
2	ARS-BFGL-NGS-37296	88511266	2335	0.19224	-0.62344	0.66867	0.22416	0.32695		4	Hapmap43659-BTA-70032	40924111	4234	0.21544	-0.56129	0.62642	0.26158	0.33326		7	Hapmap33486-BTA-145223	72399231	7841	0.15823	-0.7259	0.76417	0.17488	0.33898		26	ARS-BFGL-NGS-24786	37708139	21876	0.16123	-0.71619	0.73941	0.17714	0.38981		11	ARS-BFGL-NGS-40907	46878517	11775	0.20224	-0.596	0.64778	0.23465	0.33541
1	ARS-BFGL-NGS-97531	148969868	1402	0.18684	-0.63871	0.67857	0.22336	0.32681		18	ARS-BFGL-NGS-69002	11200241	16959	0.20544	-0.58744	0.63721	0.26146	0.33319		1	ARS-BFGL-NGS-78666	135366450	1266	0.15623	-0.73246	0.76626	0.17182	0.33855		18	BTA-43458-no-rs	53333566	17349	0.15943	-0.722	0.741	0.17664	0.38979		3	Hapmap51082-BTA-89468	72122900	3344	0.19784	-0.60795	0.66117	0.23308	0.33515
13	ARS-BFGL-NGS-4157	74391936	13750	0.18124	-0.65491	0.69164	0.22232	0.32665		1	ARS-BFGL-NGS-26946	80974985	752	0.20544	-0.58744	0.63721	0.26117	0.33316		3	ARS-BFGL-NGS-105312	98819518	3637	0.15363	-0.74108	0.76751	0.17133	0.33852		12	ARS-BFGL-NGS-21160	20129895	12426	0.15623	-0.73246	0.74707	0.17605	0.38976		26	BTB-01134234	13523116	21626	0.19084	-0.62737	0.67292	0.23127	0.33488
5	BTA-73718-no-rs	61790994	5512	0.18184	-0.65316	0.69048	0.22057	0.32642		12	ARS-BFGL-NGS-30445	48488970	12623	0.21524	-0.56181	0.62728	0.2602	0.33305		2	Hapmap48776-BTA-47395	38525454	1916	0.14783	-0.76077	0.77202	0.16408	0.33758		13	ARS-BFGL-NGS-23356	5280461	13071	0.16343	-0.70916	0.73834	0.17554	0.38961		4	Hapmap43659-BTA-70032	40924111	4234	0.19404	-0.61843	0.66574	0.23112	0.33486
15	BTB-01706269	74293207	15344	0.19124	-0.62625	0.67161	0.22023	0.32639		5	ARS-BFGL-NGS-98210	46454015	5437	0.21244	-0.56904	0.63149	0.2589	0.33282		3	BTB-00157794	114672300	3804	0.14643	-0.76561	0.77436	0.1613	0.33719		2	ARS-BFGL-NGS-27023	134738023	2733	0.16463	-0.70536	0.7378	0.17515	0.3896		14	ARS-BFGL-BAC-25195	51509743	14404	0.19184	-0.62456	0.67082	0.22774	0.33437
1	Hapmap39022-BTA-38447	83859398	787	0.18924	-0.63189	0.67653	0.22018	0.32635		29	UA-IFASA-8631	23162838	23053	0.20764	-0.58161	0.63477	0.25816	0.33269		13	BTA-111959-no-rs	47680091	13466	0.14343	-0.77613	0.78116	0.15825	0.33684		3	BTB-00962989	99188015	3643	0.16083	-0.71748	0.73994	0.17375	0.38945		2	ARS-BFGL-NGS-34371	89478521	2341	0.19044	-0.6285	0.67428	0.2267	0.33422
1	BTB-01585499	44922334	402	0.18704	-0.63814	0.67789	0.22013	0.32634		1	BTA-49368-no-rs	121093829	1125	0.20384	-0.59171	0.63802	0.25368	0.33203		6	Hapmap45977-BTA-110682	111569786	7097	0.14383	-0.77471	0.77981	0.1568	0.33664		1	ARS-BFGL-NGS-1406	76645192	710	0.15803	-0.72655	0.74258	0.17383	0.38943		1	BTA-49368-no-rs	121093829	1125	0.19064	-0.62793	0.6736	0.22566	0.33406
2	ARS-BFGL-NGS-34371	89478521	2341	0.19144	-0.62568	0.67089	0.21988	0.32632		7	Hapmap41088-BTA-78936	52419683	7659	0.20624	-0.58531	0.63559	0.2527	0.33186		6	Hapmap33176-BTA-104879	327345	6011	0.14643	-0.76561	0.77436	0.15626	0.33657		23	ARS-BFGL-NGS-76846	16021555	20141	0.15643	-0.7318	0.7461	0.17294	0.38935		4	ARS-BFGL-NGS-30249	28800179	4132	0.18384	-0.64734	0.68758	0.22587	0.33406
26	Hapmap35475-SCAFFOLD373916_456	15566243	21646	0.18384	-0.64734	0.68629	0.21978	0.32631		2	BTB-00093074	32305832	1856	0.20184	-0.59708	0.64042	0.24723	0.33106		18	Hapmap48667-BTA-16502	20531300	17025	0.14623	-0.76631	0.77474	0.15653	0.33655		10	ARS-BFGL-NGS-44351	28333105	10516	0.15783	-0.72721	0.74411	0.17239	0.38933		8	BTA-21730-no-rs	74336311	8915	0.19304	-0.62121	0.66868	0.22565	0.33405
3	ARS-BFGL-NGS-40609	106963577	3726	0.18384	-0.64734	0.68629	0.21978	0.3263		10	ARS-BFGL-NGS-6421	101724167	11258	0.20304	-0.59385	0.63882	0.24518	0.33078		10	BTA-82461-no-rs	96918472	11212	0.14703	-0.76353	0.77321	0.15537	0.33643		10	ARS-BFGL-NGS-61625	45941254	10695	0.15383	-0.74041	0.75084	0.17266	0.38931		26	BTB-01491485	11478058	21610	0.19224	-0.62344	0.6694	0.22549	0.33402
10	ARS-BFGL-BAC-12251	5767015	10323	0.18524	-0.6433	0.68252	0.21893	0.32617		13	BTA-32863-no-rs	48233706	13471	0.19624	-0.61234	0.65238	0.24421	0.33061		18	ARS-BFGL-NGS-17797	52304421	17338	0.15223	-0.74578	0.76834	0.15506	0.33642		15	BTB-00620646	80069939	15396	0.15683	-0.73048	0.74511	0.17271	0.3893		27	BTA-103408-no-rs	31484181	22297	0.19344	-0.62009	0.66648	0.22383	0.33378
26	BTB-00931014	20772573	21700	0.19044	-0.6285	0.67376	0.21742	0.32595		7	Hapmap26235-BTA-79759	72824476	7848	0.19924	-0.60413	0.64354	0.24388	0.33057		2	ARS-BFGL-NGS-106192	88609199	2336	0.15143	-0.74847	0.76876	0.1552	0.33642		1	ARS-BFGL-NGS-95621	149852840	1411	0.15383	-0.74041	0.75084	0.17172	0.38923		12	Hapmap51421-BTA-21975	40396118	12564	0.18984	-0.63019	0.67496	0.22374	0.33378
2	ARS-BFGL-NGS-36683	95861435	2386	0.18524	-0.6433	0.68252	0.21698	0.32591		1	Hapmap39022-BTA-38447	83859398	787	0.19964	-0.60304	0.64277	0.24061	0.33005		13	ARS-BFGL-NGS-23356	5280461	13071	0.14503	-0.7705	0.77661	0.15524	0.33641		20	ARS-BFGL-NGS-74334	31752546	18369	0.15723	-0.72917	0.74461	0.17146	0.3892		29	ARS-BFGL-NGS-41686	45187114	23261	0.19084	-0.62737	0.67292	0.22285	0.33364
17	ARS-BFGL-BAC-35955	20455179	16338	0.19084	-0.62737	0.67233	0.21705	0.3259		3	Hapmap39300-BTA-99855	79333053	3408	0.19764	-0.6085	0.64879	0.24054	0.33004		15	Hapmap57840-rs29014510	34342385	14977	0.14303	-0.77754	0.78182	0.15477	0.33635		1	Hapmap40527-BTA-38457	84111692	788	0.15543	-0.7351	0.74755	0.17093	0.38919		1	ARS-BFGL-NGS-97531	148969868	1402	0.18884	-0.63302	0.6763	0.21911	0.3331
18	ARS-BFGL-NGS-52708	34992628	17165	0.18444	-0.64561	0.68505	0.21705	0.32589		10	Hapmap59551-rs29015976	54766746	10809	0.20084	-0.59978	0.64199	0.23874	0.32982		13	Hapmap51179-BTA-18117	59250696	13583	0.14803	-0.76008	0.77122	0.15474	0.33633		8	Hapmap23845-BTA-81285	59805132	8790	0.14563	-0.7684	0.76877	0.17052	0.38908		15	Hapmap50335-BTA-36703	6512162	14736	0.18884	-0.63302	0.6763	0.2181	0.33295
8	ARS-BFGL-NGS-69431	106577108	9261	0.18524	-0.6433	0.68252	0.21707	0.32587		12	Hapmap51421-BTA-21975	40396118	12564	0.19624	-0.61234	0.65238	0.23841	0.32972		11	ARS-BFGL-NGS-30471	5904608	11355	0.14263	-0.77896	0.78312	0.15434	0.3363		8	ARS-BFGL-NGS-86428	84666284	9022	0.15903	-0.7233	0.74153	0.17035	0.38907		1	ARS-BFGL-NGS-107359	131785094	1231	0.18104	-0.6555	0.69159	0.21806	0.33293
5	Hapmap60677-ss46526967	25597342	5259	0.18964	-0.63075	0.67516	0.21589	0.32573		29	ARS-BFGL-NGS-41686	45187114	23261	0.20184	-0.59708	0.64042	0.23822	0.32969		10	ARS-BFGL-NGS-54789	94425952	11193	0.14203	-0.7811	0.7853	0.1538	0.33624		23	ARS-BFGL-NGS-15957	40182681	20336	0.15003	-0.75323	0.76007	0.17013	0.38907		13	Hapmap48963-BTA-96734	999229	13019	0.18424	-0.64619	0.6846	0.21704	0.33279
19	ARS-BFGL-NGS-29103	48536450	17896	0.18484	-0.64446	0.6838	0.2159	0.32572		15	BTB-01706269	74293207	15344	0.19804	-0.6074	0.64658	0.23453	0.32917		1	Hapmap54019-rs29023016	156538750	1481	0.14883	-0.75733	0.77041	0.15346	0.33619		6	ARS-BFGL-NGS-98699	107921117	7053	0.15623	-0.73246	0.74707	0.16995	0.38904		4	Hapmap52040-rs29011076	11520676	3950	0.18224	-0.65199	0.68932	0.21721	0.33279
28	ARS-BFGL-NGS-55934	31960726	22714	0.18944	-0.63132	0.67585	0.21278	0.32527		8	BTB-00342185	37706259	8543	0.19284	-0.62177	0.65918	0.23428	0.32909		13	ARS-BFGL-NGS-4298	38288391	13352	0.14543	-0.7691	0.77624	0.15301	0.3361		5	Hapmap41950-BTA-72999	26082666	5265	0.14863	-0.75801	0.76311	0.16984	0.38901		13	ARS-BFGL-NGS-43431	48711228	13480	0.18224	-0.65199	0.68932	0.21629	0.33266
25	ARS-BFGL-BAC-45112	33463169	21412	0.19044	-0.6285	0.67376	0.21073	0.32496		14	BTB-00574588	59077923	14473	0.19864	-0.60576	0.64507	0.23361	0.32904		23	ARS-BFGL-NGS-76846	16021555	20141	0.14543	-0.7691	0.77624	0.15253	0.33607		16	ARS-BFGL-NGS-38384	61381572	15925	0.15663	-0.73114	0.74561	0.17029	0.389		5	Hapmap60677-ss46526967	25597342	5259	0.18504	-0.64388	0.68213	0.21523	0.33252
6	BTA-78204-no-rs	17456425	6176	0.18864	-0.63359	0.67721	0.21019	0.32487		27	BTB-00964171	24945902	22236	0.19684	-0.61069	0.64952	0.23317	0.32893		8	Hapmap23845-BTA-81285	59805132	8790	0.15063	-0.75119	0.76917	0.15222	0.33603		6	Hapmap33176-BTA-104879	327345	6011	0.15223	-0.74578	0.75728	0.16961	0.38899		15	ARS-BFGL-NGS-37613	29162110	14918	0.18464	-0.64503	0.68338	0.21507	0.3325
4	ARS-BFGL-NGS-100984	60324045	4419	0.18284	-0.65025	0.68871	0.20989	0.32483		15	ARS-BFGL-NGS-37613	29162110	14918	0.19784	-0.60795	0.64732	0.23285	0.32887		1	ARS-BFGL-NGS-1406	76645192	710	0.14563	-0.7684	0.7755	0.15217	0.336		5	Hapmap31771-BTA-142898	24111835	5247	0.15123	-0.74915	0.75809	0.16911	0.38895		5	Hapmap58370-rs29014396	43003607	5402	0.18444	-0.64561	0.68399	0.21359	0.3323
10	Hapmap30523-BTA-133067	32006964	10555	0.18664	-0.63929	0.67924	0.20914	0.32472		2	ARS-BFGL-NGS-36683	95861435	2386	0.19764	-0.6085	0.64879	0.23226	0.32884		27	ARS-BFGL-NGS-75783	14768736	22114	0.14703	-0.76353	0.77321	0.15106	0.33588		2	ARS-BFGL-NGS-106192	88609199	2336	0.15303	-0.74309	0.75437	0.16905	0.38891		28	ARS-BFGL-NGS-55934	31960726	22714	0.18744	-0.637	0.67763	0.21342	0.33228
6	ARS-BFGL-NGS-106583	29389022	6285	0.17884	-0.66198	0.69774	0.20842	0.3246		20	BTA-98656-no-rs	19333137	18266	0.19464	-0.61676	0.65377	0.23188	0.32876		5	ARS-USMARC-637	32596644	5311	0.14883	-0.75733	0.77041	0.1504	0.33579		1	BTB-00049075	107611829	1018	0.14643	-0.76561	0.76671	0.16868	0.38886		18	ARS-BFGL-NGS-52708	34992628	17165	0.18504	-0.64388	0.68213	0.21341	0.33227
19	ARS-BFGL-NGS-101228	63826890	18051	0.18224	-0.65199	0.6893	0.20772	0.32448		9	BTA-118469-no-rs	1888132	9338	0.18904	-0.63245	0.66614	0.23199	0.32875		5	Hapmap41950-BTA-72999	26082666	5265	0.14183	-0.78181	0.7862	0.15042	0.33578		4	BTB-01793118	34309918	4175	0.15803	-0.72655	0.74258	0.16844	0.38879		27	BTB-00964171	24945902	22236	0.18604	-0.641	0.67959	0.21334	0.33224
19	Hapmap48766-BTA-44540	16625451	17572	0.18364	-0.64792	0.6869	0.20709	0.32443		10	BTA-62267-no-rs	6871209	10330	0.19604	-0.61289	0.65308	0.2306	0.32859		19	UA-IFASA-8269	62235799	18034	0.14423	-0.77331	0.77841	0.15038	0.33576		24	Hapmap51000-BTA-57638	22519060	20684	0.15363	-0.74108	0.75174	0.16751	0.38878		18	ARS-BFGL-NGS-4440	34940982	17164	0.18684	-0.63871	0.67828	0.2129	0.33217
5	ARS-BFGL-NGS-23961	25995476	5264	0.17564	-0.67151	0.70676	0.20677	0.32438		12	BTB-01499620	59264327	12753	0.19404	-0.61843	0.65651	0.23062	0.32856		1	BTB-01963898	133936071	1251	0.13843	-0.79407	0.79308	0.15035	0.33575		10	ARS-BFGL-NGS-108215	85085819	11084	0.15063	-0.75119	0.75928	0.16804	0.38877		1	BTA-103663-no-rs	62124386	574	0.18484	-0.64446	0.68276	0.21294	0.33217
21	ARS-BFGL-NGS-6192	34983051	19067	0.18044	-0.65726	0.69335	0.20623	0.32426		2	ARS-BFGL-NGS-40971	28073362	1793	0.19444	-0.61732	0.65515	0.23041	0.32853		1	ARS-BFGL-NGS-109258	57890954	525	0.14843	-0.7587	0.77082	0.14989	0.33573		18	ARS-BFGL-NGS-17797	52304421	17338	0.15103	-0.74983	0.75849	0.16727	0.38876		3	BTB-00962887	99463049	3649	0.18584	-0.64158	0.68087	0.21255	0.33215
1	BTB-01195945	89189213	832	0.18464	-0.64503	0.68443	0.20588	0.32424		2	ARS-BFGL-NGS-37296	88511266	2335	0.19424	-0.61787	0.65584	0.22959	0.32841		25	BTA-59898-no-rs	29172875	21351	0.14483	-0.7712	0.77697	0.14956	0.3357		9	BTB-00380633	15966478	9448	0.15783	-0.72721	0.74411	0.1677	0.38873		29	ARS-BFGL-NGS-38552	43839783	23245	0.18404	-0.64677	0.68521	0.21243	0.33212
4	BTB-01687779	80545103	4622	0.18504	-0.64388	0.68316	0.20542	0.3242		1	UA-IFASA-4140	157837373	1504	0.19104	-0.62681	0.6624	0.22983	0.3284		1	Hapmap40527-BTA-38457	84111692	788	0.14963	-0.75459	0.76958	0.149	0.3356		16	Hapmap47848-BTA-117814	14327718	15539	0.14963	-0.75459	0.76084	0.16742	0.38868		7	BTB-00330379	109106555	8164	0.18384	-0.64734	0.68758	0.21187	0.33204
17	Hapmap32352-BTA-153912	42917193	16524	0.17944	-0.6602	0.69503	0.20568	0.3242		3	ARS-BFGL-NGS-40609	106963577	3726	0.19884	-0.60522	0.64431	0.22937	0.32839		11	BTB-00451941	3236973	11324	0.14243	-0.77967	0.78343	0.14883	0.33557		9	Hapmap45223-BTA-86178	29852432	9584	0.15263	-0.74443	0.75605	0.16676	0.38865		14	Hapmap41211-BTA-25540	45711331	14334	0.18204	-0.65258	0.68989	0.2119	0.33203
11	ARS-BFGL-NGS-59502	100519715	12197	0.18604	-0.641	0.67991	0.20538	0.32415		28	ARS-BFGL-NGS-55934	31960726	22714	0.19444	-0.61732	0.65515	0.22934	0.32839		10	ARS-BFGL-NGS-44351	28333105	10516	0.14203	-0.7811	0.7853	0.14883	0.33556		28	ARS-BFGL-NGS-6434	18758510	22606	0.15363	-0.74108	0.75174	0.16655	0.38864		13	BTA-32863-no-rs	48233706	13471	0.18384	-0.64734	0.68758	0.21147	0.33197
2	BTB-00427067	112147748	2509	0.17824	-0.66375	0.69933	0.20474	0.32405		3	BTB-00962887	99463049	3649	0.19624	-0.61234	0.65238	0.22886	0.32829		1	ARS-BFGL-NGS-78179	15048776	132	0.14323	-0.77684	0.78149	0.14865	0.33555		3	ARS-BFGL-NGS-105312	98819518	3637	0.15523	-0.73576	0.74803	0.16668	0.38863		3	BTA-69827-no-rs	118592298	3843	0.18124	-0.65491	0.69103	0.2109	0.33187
24	BTB-02092251	8293809	20560	0.18284	-0.65025	0.68871	0.20377	0.32393		11	Hapmap44632-BTA-105300	76675708	12014	0.19344	-0.62009	0.65719	0.22883	0.32828		3	BTB-00146049	95497810	3593	0.14363	-0.77542	0.78015	0.14828	0.33551		11	ARS-BFGL-NGS-6104	104456040	12244	0.15003	-0.75323	0.76007	0.16596	0.38857		14	ARS-BFGL-NGS-103663	18500168	14093	0.17924	-0.66079	0.69489	0.20955	0.33171
17	ARS-BFGL-NGS-96040	12766838	16264	0.17924	-0.66079	0.69613	0.20382	0.32392		5	Hapmap60677-ss46526967	25597342	5259	0.19204	-0.624	0.66112	0.22859	0.32826		1	ARS-BFGL-NGS-99827	129125371	1206	0.14263	-0.77896	0.78312	0.1484	0.3355		10	ARS-BFGL-NGS-60923	33385244	10571	0.15183	-0.74712	0.75768	0.16583	0.38856		14	ARS-BFGL-NGS-15935	23571854	14147	0.18124	-0.65491	0.69103	0.20921	0.33161
3	ARS-BFGL-NGS-3374	13474988	2857	0.17644	-0.66911	0.70485	0.20373	0.32391		11	ARS-BFGL-NGS-17353	89880876	12127	0.20104	-0.59924	0.6412	0.22827	0.32824		13	ARS-BFGL-NGS-11140	70523797	13701	0.14043	-0.78683	0.78907	0.14817	0.33548		26	BTA-121474-no-rs	16888208	21658	0.14623	-0.76631	0.76706	0.16496	0.38852		3	ARS-BFGL-NGS-52588	105507423	3711	0.18604	-0.641	0.67959	0.20835	0.33153
1	ARS-BFGL-BAC-13578	120752725	1123	0.18124	-0.65491	0.69164	0.20348	0.32389		14	ARS-BFGL-NGS-15935	23571854	14147	0.19824	-0.60685	0.64583	0.22843	0.32824		10	ARS-BFGL-NGS-33349	38097257	10614	0.14183	-0.78181	0.7862	0.1477	0.33547		6	ARS-BFGL-NGS-41037	48776662	6489	0.14743	-0.76215	0.76494	0.16537	0.38851		1	ARS-BFGL-BAC-13578	120752725	1123	0.17924	-0.66079	0.69489	0.20811	0.3315
2	ARS-BFGL-NGS-55602	93600676	2367	0.17844	-0.66316	0.6988	0.20344	0.32387		20	BTB-01423653	38578200	18443	0.19004	-0.62962	0.66366	0.22834	0.3282		3	BTB-01295576	90523019	3550	0.14403	-0.77401	0.77911	0.14797	0.33545		1	Hapmap30020-BTA-150228	90895301	858	0.15283	-0.74376	0.75522	0.16559	0.38849		3	Hapmap52112-rs29014008	94642183	3590	0.17403	-0.67633	0.70315	0.20784	0.33143
5	ARS-BFGL-NGS-31332	113737833	5953	0.17744	-0.66613	0.70138	0.20329	0.32384		10	ARS-BFGL-NGS-103720	54635388	10805	0.19644	-0.61179	0.65025	0.228	0.32816		8	ARS-BFGL-NGS-99489	108343690	9275	0.14343	-0.77613	0.78116	0.14754	0.33539		21	ARS-BFGL-NGS-5568	7070882	18804	0.15223	-0.74578	0.75728	0.16503	0.38847		4	Hapmap58409-rs29020726	52138962	4335	0.17483	-0.67391	0.70116	0.2074	0.33137
18	BTB-01588251	45474850	17271	0.17664	-0.66851	0.70436	0.20317	0.32382		10	ARS-BFGL-NGS-54733	30367930	10540	0.18864	-0.63359	0.66735	0.22773	0.32813		3	BTB-00962989	99188015	3643	0.14683	-0.76422	0.7736	0.14712	0.33536		15	Hapmap57542-rs29012408	64408726	15242	0.15223	-0.74578	0.75728	0.16471	0.38845		15	BTB-01706269	74293207	15344	0.17524	-0.67271	0.69963	0.20675	0.33126
28	Hapmap59655-rs29010842	7557315	22501	0.17704	-0.66732	0.70239	0.20311	0.3238		4	BTB-00194107	66583105	4479	0.19184	-0.62456	0.66176	0.22639	0.32792		5	Hapmap31771-BTA-142898	24111835	5247	0.14183	-0.78181	0.7862	0.14734	0.33536		12	ARS-BFGL-NGS-102285	64745304	12797	0.14863	-0.75801	0.76311	0.16451	0.38839		8	BTA-82649-no-rs	104862806	9241	0.17984	-0.65902	0.6938	0.20613	0.33119
2	BTB-01978832	131882804	2710	0.18204	-0.65258	0.68989	0.2029	0.32377		15	Hapmap50335-BTA-36703	6512162	14736	0.18964	-0.63075	0.66553	0.22505	0.32773		28	ARS-BFGL-NGS-6434	18758510	22606	0.14703	-0.76353	0.77321	0.14695	0.33535		13	BTB-01125985	51118474	13494	0.15063	-0.75119	0.75928	0.16436	0.38838		1	Hapmap39022-BTA-38447	83859398	787	0.18044	-0.65726	0.6927	0.20598	0.33117
14	BTB-01530778	24482969	14156	0.17584	-0.67091	0.70581	0.20234	0.32373		5	Hapmap25014-BTA-123017	113100000	5948	0.19284	-0.62177	0.65918	0.22506	0.32772		11	ARS-BFGL-NGS-6104	104456040	12244	0.14063	-0.78611	0.78851	0.14717	0.33535		9	ARS-BFGL-NGS-105322	85565030	10074	0.15503	-0.73642	0.74898	0.16431	0.38834		14	BTB-00574588	59077923	14473	0.18804	-0.63529	0.67696	0.20588	0.33115
6	Hapmap49016-BTA-110674	111607375	7098	0.17804	-0.66435	0.70087	0.20237	0.32371		14	ARS-BFGL-NGS-101613	50245422	14389	0.19224	-0.62344	0.66048	0.22419	0.3276		18	ARS-BFGL-NGS-31386	14208633	16981	0.14023	-0.78755	0.78935	0.14697	0.33532		1	Hapmap54019-rs29023016	156538750	1481	0.15263	-0.74443	0.75605	0.16414	0.38834		5	Hapmap51042-BTA-73045	24579644	5252	0.18384	-0.64734	0.68758	0.20578	0.33114
23	ARS-BFGL-NGS-105334	50688170	20463	0.17564	-0.67151	0.70676	0.20218	0.32369		4	BTA-24137-no-rs	45173410	4264	0.18984	-0.63019	0.66491	0.22376	0.32749		2	BTB-01600567	15510901	1647	0.14383	-0.77471	0.77981	0.14675	0.3353		5	Hapmap27035-BTA-162841	58282365	5494	0.15503	-0.73642	0.74898	0.1638	0.3883		10	BTA-62267-no-rs	6871209	10330	0.18584	-0.64158	0.68087	0.20543	0.33106
3	ARS-BFGL-NGS-36272	100323316	3655	0.17724	-0.66672	0.70189	0.20211	0.32368												7	ARS-BFGL-NGS-104100	105987605	8127	0.14163	-0.78253	0.78678	0.14683	0.3353		4	BTB-00172924	30732178	4148	0.15303	-0.74309	0.75437	0.16359	0.3883
																				10	Hapmap52248-rs29010868	69311079	10950	0.13903	-0.79189	0.79205	0.14644	0.3353		20	BTB-00774300	14259661	18210	0.15283	-0.74376	0.75522	0.1637	0.3883
																				10	ARS-BFGL-NGS-108215	85085819	11084	0.13983	-0.78899	0.79018	0.14645	0.33525
[truncated: 18 more columns]

## Sheet: limousine
Table S1. List of outlier SNPs detected using the top 1% Fst approach. Significant SNPs using the q-value approach are shown in red.
bhagnari - limousine										dajal -limousine										guzerat - limousine										hariana - limousine										hissar - limousine
BTA	SNP name	position (bp)		prob	log10(PO)	qval	alpha	fst		BTA	SNP name	position (bp)		prob	log10(PO)	qval	alpha	fst		BTA	SNP name	position (bp)		prob	log10(PO)	qval	alpha	fst		BTA	SNP name	position (bp)		prob	log10(PO)	qval	alpha	fst		BTA	SNP name	position (bp)		prob	log10(PO)	qval	alpha	fst
2	Hapmap49624-BTA-47893	6700805	1575	0.90238	0.96585	0.092899	1.7062	0.5449		14	ARS-BFGL-NGS-15935	23571854	14147	0.91398	1.0264	0.086017	1.7373	0.55047		10	BTA-26321-no-rs	69394382	10951	0.5161	0.027984	0.4828	0.94539	0.43674		8	ARS-BFGL-NGS-24376	83273697	9006	0.57031	0.12296	0.42969	1.0509	0.48816		2	BTB-00917506	76759957	2261	0.89458	0.92869	0.10442	1.686	0.54151
5	ARS-BFGL-NGS-35956	58638702	5496	0.90798	0.9942	0.089751	1.705	0.54482		21	ARS-BFGL-NGS-6192	34983051	19067	0.91138	1.0122	0.087317	1.7154	0.54708		11	ARS-BFGL-NGS-14714	41315430	11732	0.5123	0.021376	0.4855	0.94135	0.43621		5	ARS-BFGL-NGS-35956	58638702	5496	0.56671	0.11659	0.43149	1.0434	0.4872		29	Hapmap47072-BTA-66156	48224534	23288	0.89658	0.93798	0.10342	1.665	0.53847
8	BTB-00529163	58105422	8773	0.90878	0.99838	0.088618	1.7036	0.54451		14	Hapmap46986-BTA-34282	25307116	14164	0.90918	1.0005	0.088618	1.7153	0.54697		26	Hapmap60922-rs29024937	6860529	21555	0.5183	0.031811	0.4817	0.93926	0.43594		11	ARS-BFGL-NGS-89483	87405137	12107	0.56271	0.10952	0.43342	1.0297	0.48563		28	ARS-BFGL-NGS-107358	29084057	22694	0.89258	0.91956	0.10542	1.6638	0.53821
19	BTB-01692321	28484744	17693	0.91398	1.0264	0.086017	1.6988	0.54395		14	BTB-01530778	24482969	14156	0.90438	0.97581	0.092685	1.7132	0.54673		11	ARS-BFGL-NGS-89483	87405137	12107	0.5087	0.015118	0.48781	0.93551	0.43542		17	Hapmap53106-rs29017719	71610886	16811	0.55851	0.10211	0.43544	1.0185	0.48434		21	ARS-BFGL-NGS-6192	34983051	19067	0.88338	0.87936	0.1097	1.6602	0.53771
18	ARS-BFGL-NGS-17797	52304421	17338	0.90238	0.96585	0.092899	1.6946	0.5432		16	ARS-BFGL-NGS-36241	73361045	16045	0.90838	0.99629	0.089218	1.7077	0.54592		29	ARS-BFGL-NGS-105265	38038122	23202	0.5111	0.01929	0.48625	0.93421	0.43524		10	BTB-02098111	81896955	11052	0.55831	0.10176	0.43669	1.0156	0.48399		8	ARS-BFGL-NGS-106650	29464724	8464	0.88438	0.88359	0.10797	1.6508	0.53633
8	ARS-BFGL-NGS-24376	83273697	9006	0.90218	0.96487	0.093719	1.6925	0.54287		8	ARS-BFGL-NGS-24376	83273697	9006	0.90478	0.97782	0.092249	1.7031	0.54528		18	ARS-BFGL-NGS-17797	52304421	17338	0.5091	0.015813	0.48723	0.9298	0.43466		8	ARS-BFGL-NGS-106650	29464724	8464	0.55711	0.099648	0.43772	1.0205	0.48467		13	Hapmap33575-BTA-128424	52065761	13506	0.87718	0.8538	0.11578	1.6505	0.53627
21	ARS-BFGL-NGS-6192	34983051	19067	0.90078	0.95802	0.094505	1.6759	0.54038		5	ARS-BFGL-NGS-10118	109774563	5905	0.90158	0.96192	0.093289	1.7028	0.54525		16	BTB-01698874	77939430	16102	0.5139	0.024158	0.4842	0.92948	0.4346		1	ARS-BFGL-NGS-17305	52493772	471	0.55611	0.097887	0.4386	1.0271	0.48534		14	Hapmap31390-BTA-129087	33309894	14266	0.88258	0.876	0.11304	1.6505	0.53621
2	ARS-BFGL-NGS-11319	6763227	1576	0.89998	0.95415	0.095194	1.6762	0.54037		24	Hapmap22882-BTA-161137	25108538	20701	0.90698	0.98903	0.090275	1.7006	0.54489		2	Hapmap49624-BTA-47893	6700805	1575	0.4999	-0.00017375	0.49256	0.92926	0.43446		16	ARS-BFGL-NGS-36241	73361045	16045	0.55591	0.097536	0.43929	1.024	0.48494		8	ARS-BFGL-NGS-24376	83273697	9006	0.87397	0.84104	0.11792	1.6465	0.53568
28	ARS-BFGL-NGS-107358	29084057	22694	0.89518	0.93146	0.096264	1.6737	0.53996		2	ARS-BFGL-NGS-998	126764887	2660	0.90558	0.98187	0.091378	1.7002	0.54479		20	Hapmap25540-BTA-135353	65998486	18711	0.5149	0.025897	0.48356	0.92694	0.43427		3	INRA-533	19860064	2905	0.55471	0.095425	0.43995	1.0103	0.48339		11	ARS-BFGL-NGS-89483	87405137	12107	0.88278	0.87684	0.11179	1.6445	0.53536
1	ARS-BFGL-BAC-16299	25471181	219	0.88738	0.89648	0.098874	1.6652	0.53867		5	ARS-BFGL-NGS-35956	58638702	5496	0.90718	0.99006	0.089818	1.7009	0.54478		11	ARS-BFGL-NGS-14899	7214239	11368	0.5035	0.0060814	0.49065	0.92573	0.43413		24	Hapmap22882-BTA-161137	25108538	20701	0.55431	0.094721	0.44053	1.0155	0.484		2	Hapmap49624-BTA-47893	6700805	1575	0.87738	0.85461	0.11524	1.6441	0.53524
10	BTA-26321-no-rs	69394382	10951	0.89138	0.91415	0.097499	1.6644	0.53858		11	ARS-BFGL-NGS-89483	87405137	12107	0.90678	0.988	0.090643	1.6985	0.54452		10	BTB-02098111	81896955	11052	0.5131	0.022767	0.48474	0.92516	0.43397		10	ARS-BFGL-NGS-77430	85743848	11094	0.55411	0.09437	0.44102	1.0155	0.484		1	ARS-BFGL-NGS-17305	52493772	471	0.88258	0.876	0.11304	1.6427	0.53507
1	ARS-BFGL-BAC-14930	1782724	20	0.65913	0.28639	0.15066	1.0998	0.45306		20	Hapmap25540-BTA-135353	65998486	18711	0.90478	0.97782	0.092249	1.6968	0.5442		5	ARS-BFGL-NGS-10118	109774563	5905	0.5105	0.018247	0.48658	0.92169	0.43361		1	Hapmap24792-BTA-123860	35561495	312	0.55371	0.093667	0.44145	1.002	0.48238		16	ARS-BFGL-NGS-36241	73361045	16045	0.88318	0.87852	0.11089	1.6419	0.535
16	ARS-BFGL-NGS-64329	73874593	16051	0.65873	0.28561	0.16337	1.0966	0.45262		2	Hapmap49624-BTA-47893	6700805	1575	0.90578	0.98289	0.09104	1.6947	0.54393		14	Hapmap46986-BTA-34282	25307116	14164	0.5037	0.006429	0.49039	0.92229	0.4336		11	ARS-BFGL-NGS-32754	67626052	11937	0.55351	0.093315	0.44184	1.0147	0.48384		11	ARS-BFGL-NGS-14899	7214239	11368	0.87538	0.84659	0.11637	1.6418	0.53493
13	ARS-BFGL-NGS-36809	31475142	13293	0.65913	0.28639	0.15066	1.0921	0.4519		8	Hapmap27876-BTA-147931	106648392	9263	0.91098	1.01	0.087884	1.6904	0.54333		10	ARS-BFGL-NGS-54789	94425952	11193	0.5017	0.0029538	0.49146	0.92164	0.43351		13	ARS-BFGL-NGS-41919	40777908	13383	0.55251	0.091558	0.4426	0.9905	0.48091		10	BTB-02098111	81896955	11052	0.88238	0.87516	0.1135	1.6393	0.53453
11	ARS-BFGL-NGS-42999	13993403	11459	0.65373	0.27598	0.1748	1.0905	0.45167		29	ARS-BFGL-NGS-98534	31061295	23130	0.90458	0.97681	0.092476	1.6854	0.54253		2	ARS-BFGL-NGS-998	126764887	2660	0.5099	0.017204	0.4869	0.92079	0.43344		20	BTA-115955-no-rs	18663206	18255	0.55251	0.091558	0.4426	1.0098	0.48324		24	Hapmap22882-BTA-161137	25108538	20701	0.88218	0.87432	0.1139	1.6387	0.53453
13	ARS-BFGL-NGS-4157	74391936	13750	0.66013	0.28832	0.11896	1.0895	0.45152		29	Hapmap47072-BTA-66156	48224534	23288	0.89758	0.94269	0.094082	1.6852	0.54242		10	BTA-04666-rs29015025	70923311	10969	0.5077	0.01338	0.48811	0.92034	0.43332		11	ARS-BFGL-NGS-14899	7214239	11368	0.55191	0.090504	0.44294	1.007	0.48305		18	ARS-BFGL-NGS-103662	52087186	17335	0.87017	0.82624	0.11855	1.6372	0.53427
7	ARS-BFGL-NGS-109541	96541131	8055	0.65073	0.27024	0.18506	1.0893	0.4515		14	Hapmap31390-BTA-129087	33309894	14266	0.90078	0.95802	0.093619	1.6834	0.54215		2	BTB-00917506	76759957	2261	0.5129	0.022419	0.48513	0.91894	0.43318		29	BTA-65424-no-rs	32286495	23144	0.55151	0.089801	0.44327	1.0163	0.48417		14	Hapmap46986-BTA-34282	25307116	14164	0.87457	0.84341	0.11694	1.6277	0.53288
6	BTB-00274978	100947563	6968	0.64093	0.25163	0.22352	1.0739	0.44911		10	ARS-BFGL-NGS-100272	57634236	10839	0.90498	0.97883	0.091709	1.6819	0.54213		1	ARS-BFGL-NGS-17305	52493772	471	0.5043	0.0074715	0.48984	0.9178	0.43304		14	Hapmap46986-BTA-34282	25307116	14164	0.55111	0.089099	0.44386	0.99822	0.48187		14	ARS-BFGL-NGS-15935	23571854	14147	0.87738	0.85461	0.11524	1.6263	0.53273
2	ARS-BFGL-NGS-52961	7457310	1583	0.64813	0.26528	0.20258	1.0727	0.44896		19	BTB-01692321	28484744	17693	0.89718	0.9408	0.094519	1.6792	0.54159		1	ARS-BFGL-NGS-109258	57890954	525	0.4963	-0.006429	0.49518	0.91697	0.43288		20	Hapmap25540-BTA-135353	65998486	18711	0.55111	0.089099	0.44386	1.0121	0.48359		19	BTB-01692321	28484744	17693	0.87437	0.84262	0.11745	1.6236	0.53227
18	BTA-43458-no-rs	53333566	17349	0.64893	0.2668	0.19428	1.0679	0.44825		18	ARS-BFGL-NGS-17797	52304421	17338	0.90278	0.96783	0.092969	1.6664	0.53971		4	BTA-102832-no-rs	36095751	4192	0.5001	0.00017375	0.49204	0.91509	0.43264		26	Hapmap25649-BTA-62051	11802443	21611	0.55011	0.087343	0.44416	1.0169	0.48421		29	ARS-BFGL-NGS-102385	49779067	23309	0.62252	0.21727	0.14314	1.0403	0.44598
15	BTB-02028015	79115985	15389	0.64673	0.26262	0.21011	1.067	0.44809		14	UA-IFASA-7382	23475634	14146	0.68014	0.32763	0.10525	1.1334	0.45856		11	ARS-BFGL-NGS-32754	67626052	11937	0.5111	0.01929	0.48625	0.91472	0.43263		18	ARS-BFGL-NGS-17797	52304421	17338	0.54951	0.08629	0.44446	0.99806	0.4819		14	BTB-00559128	25215027	14162	0.62392	0.21986	0.13143	1.0336	0.44503
1	ARS-BFGL-NGS-63954	60930420	554	0.63233	0.23548	0.22979	1.0551	0.44633		24	ARS-BFGL-BAC-28286	37791212	20849	0.67714	0.32166	0.11514	1.1297	0.45788		13	ARS-BFGL-NGS-4261	3398628	13050	0.5039	0.0067765	0.49013	0.91488	0.43263		20	Hapmap57270-ss46526311	16780563	18235	0.54851	0.084536	0.44507	0.99349	0.48132		16	ARS-BFGL-NGS-49806	833078	15443	0.62112	0.21468	0.15386	1.0327	0.44489
1	ARS-BFGL-BAC-7317	1983902	23	0.64393	0.2573	0.21706	1.0478	0.44518		14	Hapmap40120-BTA-34288	24787245	14159	0.67453	0.3165	0.12429	1.1271	0.45752		14	ARS-BFGL-NGS-15935	23571854	14147	0.4989	-0.0019113	0.4937	0.91436	0.43252		28	ARS-BFGL-NGS-107358	29084057	22694	0.54851	0.084536	0.44507	1.0076	0.48301		15	ARS-BFGL-NGS-100339	66456600	15267	0.61132	0.19668	0.17321	1.0148	0.44225
3	ARS-BFGL-NGS-25455	105536719	3712	0.53671	0.063882	0.23951	0.84913	0.41503		15	ARS-BFGL-NGS-41765	63966654	15239	0.66873	0.30508	0.14071	1.1266	0.45743		13	Hapmap33575-BTA-128424	52065761	13506	0.5057	0.0099043	0.48925	0.91396	0.4325		13	Hapmap38668-BTA-34221	18149664	13168	0.54811	0.083834	0.44536	1.0012	0.48247		12	ARS-BFGL-BAC-11792	13671044	12359	0.61652	0.20621	0.16384	1.0094	0.44149
16	ARS-BFGL-NGS-62674	51595210	15834	0.5181	0.031463	0.2739	0.83072	0.4122		23	ARS-BFGL-NGS-42704	9244678	20071	0.66773	0.30312	0.15488	1.1107	0.45501		3	BTA-111973-no-rs	63196635	3241	0.5087	0.015118	0.48781	0.91213	0.43227		14	ARS-BFGL-NGS-15935	23571854	14147	0.54771	0.083133	0.44563	0.9912	0.48109		2	BTB-01410432	15730233	1652	0.60392	0.1832	0.18212	1.0069	0.44101
11	ARS-BFGL-NGS-6104	104456040	12244	0.5209	0.036335	0.2491	0.81996	0.41057		15	ARS-BFGL-NGS-100339	66456600	15267	0.67213	0.31176	0.13277	1.1082	0.45464		5	ARS-BFGL-NGS-35956	58638702	5496	0.5059	0.010252	0.48896	0.91135	0.43219		21	ARS-BFGL-NGS-6192	34983051	19067	0.54751	0.082782	0.4459	0.9879	0.4806		18	ARS-BFGL-NGS-57914	43726997	17257	0.59592	0.16872	0.19066	0.9995	0.43998
21	ARS-BFGL-NGS-5568	7070882	18804	0.5201	0.034943	0.26619	0.81832	0.41029		14	BTB-00559128	25215027	14162	0.66833	0.30429	0.14805	1.1062	0.45431		8	Hapmap27876-BTA-147931	106648392	9263	0.5073	0.012685	0.4884	0.91156	0.43217		13	ARS-BFGL-NGS-4261	3398628	13050	0.54731	0.082432	0.44638	1.0099	0.48339		1	ARS-BFGL-BAC-7317	1983902	23	0.58832	0.15505	0.19885	0.98779	0.43825
17	ARS-BFGL-NGS-35622	18444975	16319	0.5149	0.025897	0.28796	0.81284	0.40945		13	ARS-BFGL-NGS-15975	40815971	13384	0.66493	0.29765	0.16131	1.1015	0.45363		16	ARS-BFGL-NGS-38175	77260672	16094	0.4997	-0.00052126	0.49303	0.91068	0.43204		23	ARS-BFGL-NGS-8427	4970070	20036	0.54731	0.082432	0.44638	0.99679	0.48173		13	ARS-BFGL-NGS-36809	31475142	13293	0.58632	0.15147	0.21363	0.97181	0.43585
10	ARS-BFGL-NGS-82682	89774836	11135	0.5075	0.013032	0.29456	0.81028	0.40907		29	ARS-BFGL-NGS-102385	49779067	23309	0.65633	0.28098	0.1676	1.0911	0.45201		24	Hapmap22882-BTA-161137	25108538	20701	0.4981	-0.0033013	0.49413	0.91001	0.43201		1	BTA-15152-rs29026517	5776974	71	0.54671	0.08138	0.44662	0.98562	0.48041		1	ARS-BFGL-BAC-14930	1782724	20	0.58732	0.15326	0.20648	0.96144	0.43438
8	ARS-BFGL-NGS-69264	56213886	8749	0.5201	0.034943	0.26619	0.80964	0.40901		22	Hapmap47657-BTA-53851	21266612	19616	0.53291	0.057247	0.17758	0.84419	0.41428		3	ARS-BFGL-NGS-2985	57283356	3187	0.4983	-0.0029538	0.49392	0.90974	0.43194		15	Hapmap57927-rs29025966	39724096	15033	0.54611	0.080328	0.44709	0.9983	0.48193		10	ARS-BFGL-NGS-34980	12224784	10369	0.4791	-0.036335	0.25062	0.75631	0.40392
10	BTB-00440958	84999308	11083	0.5153	0.026592	0.28117	0.80806	0.40873		8	Hapmap42531-BTA-38304	53270232	8715	0.53071	0.053409	0.18699	0.84067	0.41377		20	BTA-115955-no-rs	18663206	18255	0.5001	0.00017375	0.49204	0.90877	0.43176		19	BTB-01692321	28484744	17693	0.54611	0.080328	0.44709	1.0073	0.48301		15	Hapmap22996-BTA-123258	61503101	15218	0.4823	-0.030767	0.23324	0.75424	0.40363
10	BTB-00442438	89826995	11136	0.5047	0.0081666	0.30084	0.80168	0.40775		2	Hapmap39412-BTA-48779	13709935	1631	0.52951	0.051317	0.19585	0.83921	0.41355		21	ARS-BFGL-NGS-6192	34983051	19067	0.5017	0.0029538	0.49146	0.90827	0.43175		2	Hapmap49624-BTA-47893	6700805	1575	0.54491	0.078226	0.44734	1.0054	0.48285		8	Hapmap42531-BTA-38304	53270232	8715	0.4825	-0.030419	0.22376	0.75093	0.40312
3	ARS-BFGL-NGS-3374	13474988	2857	0.43929	-0.10599	0.30871	0.67318	0.38824		2	ARS-BFGL-BAC-2683	30131000	1825	0.5237	0.04121	0.21234	0.82849	0.41194		11	Hapmap48902-BTA-81093	5806008	11353	0.5071	0.012337	0.48866	0.90667	0.43151		21	ARS-BFGL-NGS-92434	36136065	19077	0.54391	0.076474	0.4476	0.98522	0.4804		17	ARS-BFGL-NGS-74168	73488482	16829	0.4809	-0.033203	0.24217	0.74754	0.40259
3	ARS-BFGL-NGS-26741	87486573	3497	0.42609	-0.12935	0.34335	0.65348	0.38527		5	ARS-BFGL-NGS-13748	110704158	5918	0.5213	0.037032	0.21995	0.82348	0.41113		3	ARS-BFGL-NGS-20008	85520539	3477	0.4965	-0.0060814	0.49498	0.90572	0.43136		7	ARS-BFGL-NGS-25179	7822111	7270	0.54351	0.075774	0.44787	0.99368	0.48149		10	ARS-BFGL-NGS-82682	89774836	11135	0.4787	-0.037032	0.25858	0.74685	0.40252
1	ARS-BFGL-NGS-67684	46620571	419	0.42829	-0.12545	0.32364	0.6536	0.38524		17	ARS-BFGL-NGS-74168	73488482	16829	0.5195	0.033899	0.22718	0.82339	0.41113		3	INRA-533	19860064	2905	0.4975	-0.0043438	0.49455	0.90517	0.43127		8	BTB-01276600	3859393	8238	0.54331	0.075424	0.44812	0.97747	0.47946		5	ARS-BFGL-NGS-13748	110704158	5918	0.47389	-0.045391	0.27332	0.74532	0.40233
11	BTB-01260153	28082671	11613	0.42629	-0.129	0.33712	0.64682	0.38423		27	BTA-62621-no-rs	24658347	22232	0.5241	0.041907	0.20434	0.82207	0.41095		13	ARS-BFGL-NGS-66410	37602219	13345	0.4989	-0.0019113	0.4937	0.90417	0.4312		6	BTB-01986839	114134405	7132	0.54271	0.074374	0.44837	0.99212	0.48108		18	ARS-BFGL-NGS-101829	2971984	16862	0.4783	-0.037728	0.2661	0.74314	0.40202
10	ARS-BFGL-NGS-33594	37290812	10605	0.42749	-0.12687	0.33055	0.64496	0.38397		10	ARS-BFGL-NGS-34980	12224784	10369	0.5113	0.019637	0.25305	0.82257	0.41094		26	Hapmap25649-BTA-62051	11802443	21611	0.4965	-0.0060814	0.49498	0.90431	0.43119		9	ARS-BFGL-NGS-105322	85565030	10074	0.54251	0.074024	0.44907	0.99204	0.48123		8	Hapmap25842-BTA-146062	87859949	9063	0.47189	-0.048876	0.28021	0.74077	0.40166
11	Hapmap40862-BTA-100125	62144546	11885	0.43189	-0.11907	0.31634	0.64158	0.38345		8	Hapmap25842-BTA-146062	87859949	9063	0.5179	0.031115	0.23407	0.82181	0.41087		20	Hapmap48788-BTA-49979	16553485	18233	0.4999	-0.00017375	0.49256	0.90379	0.43111		13	Hapmap33575-BTA-128424	52065761	13506	0.54251	0.074024	0.44907	0.98619	0.48049		10	BTB-00442438	89826995	11136	0.47049	-0.051317	0.28677	0.73914	0.40143
3	BTA-66651-no-rs	14938161	2870	0.42529	-0.13077	0.34929	0.63288	0.38213		8	ARS-BFGL-NGS-69264	56213886	8749	0.5123	0.021376	0.247	0.81561	0.4099		8	ARS-BFGL-NGS-106650	29464724	8464	0.4989	-0.0019113	0.4937	0.90311	0.43102		16	Hapmap27900-BTA-38864	40425388	15752	0.54251	0.074024	0.44907	0.98717	0.48063		24	ARS-BFGL-NGS-54587	33989659	20800	0.46469	-0.061437	0.31023	0.73368	0.40063
4	BTA-94736-no-rs	49414060	4308	0.41948	-0.1411	0.35507	0.62513	0.38097		11	ARS-BFGL-NGS-42261	98605015	12182	0.5153	0.026592	0.24067	0.81487	0.40987		21	Hapmap38467-BTA-119784	52554932	19227	0.5047	0.0081666	0.48955	0.90065	0.43075		16	ARS-BFGL-NGS-38175	77260672	16094	0.54171	0.072624	0.4493	0.977	0.47934		29	Hapmap23225-BTA-159474	6325387	22906	0.46649	-0.058294	0.29901	0.73313	0.40052
6	Hapmap60794-rs29022851	115008971	7148	0.40968	-0.15864	0.3608	0.62534	0.38097		2	Hapmap59045-rs29026016	28283672	1796	0.5111	0.01929	0.2588	0.80195	0.40786		1	ARS-BFGL-BAC-16299	25471181	219	0.4955	-0.0078191	0.49559	0.89789	0.4304		29	Hapmap47072-BTA-66156	48224534	23288	0.54151	0.072274	0.44953	0.98396	0.48033		2	ARS-BFGL-BAC-2683	30131000	1825	0.47029	-0.051665	0.293	0.73099	0.40018
19	ARS-BFGL-NGS-21145	51215413	17927	0.40608	-0.16511	0.36635	0.60731	0.37823		11	ARS-BFGL-NGS-6104	104456040	12244	0.5077	0.01338	0.26436	0.80075	0.40769		7	ARS-BFGL-NGS-25179	7822111	7270	0.4951	-0.0085141	0.49579	0.89702	0.43018		1	ARS-BFGL-BAC-16299	25471181	219	0.54071	0.070874	0.44976	0.97491	0.47915		2	Hapmap59045-rs29026016	28283672	1796	0.46589	-0.059342	0.30474	0.72421	0.39921
24	BTA-58423-no-rs	55284787	20996	0.36527	-0.23997	0.38419	0.54356	0.36853		20	ARS-BFGL-NGS-38813	20256131	18273	0.5055	0.0095568	0.26971	0.79158	0.40628		14	Hapmap31390-BTA-129087	33309894	14266	0.4943	-0.0099043	0.496	0.89623	0.43015		15	ARS-BFGL-NGS-34342	28998023	14917	0.53931	0.068426	0.45002	0.97376	0.47902		11	ARS-BFGL-NGS-6104	104456040	12244	0.45369	-0.080679	0.32573	0.72386	0.39915
11	ARS-BFGL-NGS-28924	45346657	11759	0.36587	-0.23885	0.37849	0.54193	0.36828		1	ARS-BFGL-NGS-69011	150168301	1417	0.44289	-0.099648	0.28245	0.67621	0.38866		7	Hapmap33486-BTA-145223	72399231	7841	0.5027	0.0046914	0.49091	0.89552	0.43002		20	Hapmap48788-BTA-49979	16553485	18233	0.53791	0.065979	0.45029	0.98403	0.48034		24	BTA-57612-no-rs	22705989	20686	0.45969	-0.070175	0.31558	0.72318	0.39905
26	ARS-BFGL-NGS-18194	24575207	21732	0.36407	-0.24222	0.3949	0.53335	0.36702		6	Hapmap60794-rs29022851	115008971	7148	0.44429	-0.097184	0.27621	0.66967	0.38766		1	BTB-00028484	59852828	541	0.4927	-0.012685	0.49646	0.89356	0.42974		2	BTB-00917506	76759957	2261	0.53771	0.065629	0.45056	0.97613	0.47925		3	ARS-BFGL-NGS-25455	105536719	3712	0.45869	-0.071924	0.32071	0.70634	0.39658
3	ARS-BFGL-NGS-40609	106963577	3726	0.36727	-0.23623	0.37255	0.53292	0.36691		14	BTB-00557532	24643266	14158	0.43149	-0.11977	0.31091	0.66206	0.38649		8	BTB-00529163	58105422	8773	0.4997	-0.00052126	0.49303	0.89202	0.42952		8	BTB-00529163	58105422	8773	0.53711	0.064581	0.45082	0.98067	0.47982		21	ARS-BFGL-NGS-19953	31251702	19042	0.45329	-0.08138	0.33053	0.70604	0.3965
10	ARS-BFGL-NGS-107028	73622468	10991	0.36427	-0.24184	0.38966	0.53085	0.36658		20	BTB-00774300	14259661	18210	0.42569	-0.13006	0.32573	0.65567	0.38546		10	ARS-BFGL-NGS-100272	57634236	10839	0.4957	-0.0074715	0.49539	0.89174	0.42947		2	ARS-BFGL-NGS-11319	6763227	1576	0.53591	0.062485	0.45111	0.975	0.47911		3	ARS-BFGL-NGS-52588	105507423	3711	0.45089	-0.085588	0.33518	0.69272	0.39453
7	ARS-BFGL-NGS-13798	43653110	7586	0.35647	-0.25654	0.42673	0.52863	0.36625		1	BTB-01131178	55359042	505	0.43269	-0.11765	0.30019	0.65521	0.38541		13	Hapmap61120-rs29012586	81814135	13825	0.4975	-0.0043438	0.49455	0.89069	0.42939		10	ARS-BFGL-NGS-29248	54514075	10802	0.53011	0.052363	0.4515	0.95856	0.47727		14	BTB-00557532	24643266	14158	0.39508	-0.18501	0.3408	0.59143	0.37948
11	ARS-BFGL-NGS-4101	104325453	12243	0.36107	-0.24786	0.40483	0.52746	0.36604		20	ARS-BFGL-NGS-18978	24884879	18319	0.42889	-0.12438	0.31602	0.64916	0.38456		25	ARS-BFGL-NGS-28648	104438	21067	0.4887	-0.019637	0.49817	0.89049	0.42932		2	ARS-BFGL-NGS-998	126764887	2660	0.52511	0.043649	0.45198	0.95181	0.47655		3	Hapmap55103-rs29011390	74744528	3358	0.39408	-0.18683	0.34621	0.5817	0.37803
9	ARS-BFGL-NGS-101844	13292880	9420	0.36027	-0.24936	0.40953	0.52696	0.36602		1	ARS-BFGL-NGS-67684	46620571	419	0.42769	-0.12651	0.32094	0.64678	0.38415		15	Hapmap57927-rs29025966	39724096	15033	0.4927	-0.012685	0.49646	0.88949	0.42917		11	ARS-BFGL-NGS-14714	41315430	11732	0.5231	0.040165	0.45247	0.95144	0.47644		24	BTB-02092251	8293809	20560	0.38708	-0.19961	0.35155	0.57899	0.37769
8	BTB-01429039	112571608	9320	0.36227	-0.2456	0.39995	0.52456	0.36566		19	ARS-BFGL-NGS-21145	51215413	17927	0.43209	-0.11871	0.30566	0.64523	0.38391		17	Hapmap53106-rs29017719	71610886	16811	0.4909	-0.015813	0.49693	0.88882	0.42906		26	ARS-BFGL-NGS-85813	12972133	21620	0.30786	-0.35184	0.45717	0.4574	0.41813		19	ARS-BFGL-NGS-21145	51215413	17927	0.37988	-0.21284	0.37571	0.57164	0.37659
19	BTB-01987097	63166388	18043	0.35967	-0.2505	0.4184	0.52391	0.36555		4	BTA-94736-no-rs	49414060	4308	0.43429	-0.11482	0.28861	0.64452	0.38381		13	Hapmap38668-BTA-34221	18149664	13168	0.4897	-0.017899	0.49743	0.88144	0.4281		21	BTB-00818786	40458873	19117	0.29906	-0.36992	0.46186	0.44842	0.41714		17	ARS-BFGL-NGS-783	57572420	16647	0.38668	-0.20034	0.35668	0.56996	0.37635
4	BTB-00187008	61234542	4428	0.36007	-0.24974	0.41405	0.51827	0.3647		14	BTA-34248-no-rs	23444537	14145	0.43409	-0.11517	0.29451	0.64192	0.38339		10	BTB-00438634	86440173	11101	0.4921	-0.013728	0.49669	0.881	0.42804		2	ARS-BFGL-NGS-101125	5537379	1566	0.29886	-0.37034	0.46638	0.44403	0.41663		28	ARS-BFGL-NGS-6434	18758510	22606	0.38348	-0.20621	0.36168	0.56916	0.37619
7	ARS-BFGL-NGS-37045	2119559	7206	0.35607	-0.2573	0.43068	0.51675	0.36447		1	Hapmap42215-BTA-45259	102975544	980	0.42448	-0.13219	0.33035	0.63682	0.38263		2	ARS-BFGL-NGS-66563	111575978	2504	0.4887	-0.019637	0.49817	0.88073	0.428		15	ARS-BFGL-NGS-65997	39291329	15029	0.29826	-0.37158	0.47073	0.4448	0.41668		6	Hapmap60794-rs29022851	115008971	7148	0.37948	-0.21357	0.3843	0.56768	0.37598
1	ARS-BFGL-NGS-14335	63098616	579	0.35367	-0.26185	0.43453	0.51545	0.36428		11	Hapmap40862-BTA-100125	62144546	11885	0.41268	-0.15326	0.3476	0.63422	0.38223		15	ARS-BFGL-NGS-34342	28998023	14917	0.4889	-0.01929	0.49768	0.87383	0.42708		10	BTB-00439466	87992789	11111	0.29766	-0.37283	0.47495	0.4352	0.41559		1	BTB-01131178	55359042	505	0.38168	-0.20952	0.37118	0.56734	0.37593
4	Hapmap25788-BTA-123085	30890614	4151	0.35687	-0.25579	0.42264	0.51125	0.36365		8	BTB-01093337	82099108	8997	0.41768	-0.14431	0.34339	0.63314	0.3821		3	Hapmap27869-BTA-140998	16038595	2879	0.4901	-0.017204	0.49718	0.87304	0.42696		17	BTA-102389-no-rs	31556203	16424	0.29646	-0.37532	0.47903	0.44249	0.41643		11	Hapmap40862-BTA-100125	62144546	11885	0.37427	-0.22319	0.39244	0.5657	0.37569
7	ARS-BFGL-NGS-54341	45162340	7596	0.34747	-0.27368	0.44555	0.51115	0.3636		5	Hapmap39353-BTA-73120	27777281	5280	0.42428	-0.13255	0.33481	0.63152	0.38183		18	BTA-43458-no-rs	53333566	17349	0.27566	-0.41958	0.50214	0.40621	0.36402		24	Hapmap23074-BTA-138067	61109709	21050	0.29486	-0.37866	0.48299	0.44156	0.41639		10	Hapmap59320-rs29015700	48421615	10715	0.37668	-0.21875	0.38842	0.56119	0.37504
18	ARS-BFGL-NGS-104890	39772580	17214	0.34827	-0.27215	0.44198	0.49979	0.36186		10	ARS-BFGL-NGS-33594	37290812	10605	0.42368	-0.13362	0.33912	0.62761	0.38121		27	ARS-BFGL-NGS-30404	27375867	22262	0.27205	-0.42744	0.50603	0.398	0.36294		1	ARS-BFGL-BAC-7317	1983902	23	0.29446	-0.3795	0.48683	0.43079	0.41504		1	ARS-BFGL-NGS-69011	150168301	1417	0.37948	-0.21357	0.3843	0.56127	0.37502
1	UA-IFASA-7275	54390349	493	0.35027	-0.26833	0.43831	0.49789	0.36162		5	Hapmap24085-BTA-143102	46364432	5436	0.41248	-0.15362	0.35166	0.62526	0.38088		23	ARS-BFGL-NGS-11172	10823037	20086	0.26745	-0.43759	0.52396	0.39355	0.36229		16	ARS-BFGL-NGS-64329	73874593	16051	0.29366	-0.38117	0.49055	0.43515	0.41565		9	Hapmap34932-BES2_Contig534_1340	70689180	9953	0.38168	-0.20952	0.37118	0.55668	0.37438
3	BTB-00962989	99188015	3643	0.32226	-0.32285	0.44942	0.45559	0.35517		12	BTB-01499620	59264327	12753	0.37808	-0.21616	0.35617	0.55391	0.36996		1	ARS-BFGL-BAC-7317	1983902	23	0.26805	-0.43626	0.52059	0.3913	0.36197		1	ARS-BFGL-BAC-14930	1782724	20	0.29346	-0.38159	0.49415	0.43708	0.41584		20	BTB-00774300	14259661	18210	0.37187	-0.22765	0.39637	0.55561	0.37419
10	ARS-BFGL-NGS-18574	77391821	11016	0.31966	-0.32803	0.46381	0.4519	0.35458		11	ARS-BFGL-NGS-66378	37135843	11703	0.37107	-0.22914	0.36489	0.54009	0.36786		7	BTB-01865015	104967860	8119	0.26885	-0.43449	0.50985	0.39095	0.3619		10	BTA-74241-no-rs	67626007	10926	0.29266	-0.38327	0.50103	0.45647	0.41813		4	BTA-94736-no-rs	49414060	4308	0.37167	-0.22802	0.40017	0.55436	0.374
8	ARS-BFGL-NGS-24437	54528592	8728	0.32126	-0.32484	0.45682	0.4468	0.35386		24	BTA-58423-no-rs	55284787	20996	0.36987	-0.23137	0.3691	0.54004	0.36781		25	BTA-60770-no-rs	10448562	21172	0.26585	-0.44114	0.53041	0.39007	0.36186		15	ARS-BFGL-NGS-41765	63966654	15239	0.29266	-0.38327	0.50103	0.4412	0.4163		14	Hapmap29973-BTA-129162	46264806	14340	0.34007	-0.28793	0.40436	0.49716	0.36554
17	BTB-01393971	32096554	16428	0.32126	-0.32484	0.45682	0.44563	0.35366		15	ARS-BFGL-BAC-19395	46208504	15091	0.37568	-0.2206	0.36056	0.53779	0.36752		11	ARS-BFGL-NGS-42999	13993403	11459	0.26465	-0.44382	0.54227	0.39033	0.36186		13	ARS-BFGL-NGS-15975	40815971	13384	0.29106	-0.38663	0.50433	0.42878	0.4148		20	Hapmap56909-rs29019643	3767554	18086	0.33407	-0.2996	0.42014	0.48845	0.36423
4	BTB-00172924	30732178	4148	0.31966	-0.32803	0.46381	0.43864	0.3526		19	BTB-01987097	63166388	18043	0.36347	-0.24335	0.38869	0.5332	0.36682		16	ARS-BFGL-NGS-64329	73874593	16051	0.26405	-0.44516	0.54503	0.38757	0.36149		23	ARS-BFGL-NGS-42704	9244678	20071	0.29066	-0.38747	0.50753	0.42596	0.41456		16	BTA-100038-no-rs	40223873	15749	0.33507	-0.29765	0.41246	0.48535	0.36378
10	ARS-BFGL-NGS-16604	16191688	10421	0.31126	-0.34493	0.46727	0.43683	0.3523		2	ARS-BFGL-NGS-21164	126126854	2655	0.36087	-0.24823	0.39232	0.53325	0.3668		11	Hapmap23765-BTA-151182	22518581	11557	0.25765	-0.45958	0.57561	0.38631	0.3613		1	ARS-BFGL-NGS-32825	40540792	351	0.28986	-0.38916	0.51367	0.42289	0.41419		29	ARS-BFGL-NGS-94493	43686401	23242	0.33787	-0.2922	0.40845	0.48377	0.36354
11	Hapmap43430-BTA-100124	62263631	11886	0.30966	-0.34817	0.47065	0.43594	0.35216		2	ARS-BFGL-NGS-102509	21290918	1709	0.36687	-0.23697	0.37323	0.53069	0.36642		14	BTB-00559128	25215027	14162	0.26825	-0.43581	0.51355	0.38515	0.36118		12	ARS-BFGL-BAC-11792	13671044	12359	0.28986	-0.38916	0.51367	0.42148	0.41386		21	ARS-BFGL-NGS-53975	2151256	18767	0.32847	-0.31058	0.44711	0.4813	0.36322
8	Hapmap57319-rs29012379	83635957	9012	0.30526	-0.35715	0.48336	0.42896	0.35115		11	ARS-BFGL-NGS-89024	25634382	11593	0.36367	-0.24297	0.38499	0.52771	0.36597		14	UA-IFASA-7756	30552114	14241	0.26465	-0.44382	0.54227	0.38541	0.36116		18	BTA-43458-no-rs	53333566	17349	0.28966	-0.38958	0.51661	0.44071	0.41625		12	Hapmap23932-BTA-127704	54891162	12711	0.33407	-0.2996	0.42014	0.4805	0.36304
6	Hapmap38985-BTA-75752	33509143	6324	0.30666	-0.35429	0.4803	0.42591	0.35066		9	Hapmap57442-rs29017608	58757994	9840	0.36407	-0.24222	0.38118	0.52677	0.36578		9	Hapmap27874-BTA-146513	53871363	9784	0.26525	-0.44248	0.5365	0.38462	0.36109		2	BTB-01410432	15730233	1652	0.28926	-0.39043	0.52223	0.43246	0.41529		11	ARS-BFGL-NGS-4101	104325453	12243	0.33067	-0.30625	0.43093	0.47956	0.36289
28	ARS-BFGL-NGS-55934	31960726	22714	0.30746	-0.35265	0.47717	0.42532	0.35055		14	BTB-01953819	23817572	14149	0.36447	-0.24147	0.37726	0.52501	0.36552		1	Hapmap50295-BTA-25892	58210936	526	0.26805	-0.43626	0.52059	0.38393	0.36102		15	ARS-BFGL-NGS-100339	66456600	15267	0.28926	-0.39043	0.52223	0.42981	0.41495		20	BTA-50642-no-rs	3794030	18087	0.33147	-0.30468	0.42743	0.47523	0.36226
24	ARS-BFGL-NGS-37064	2702058	20505	0.30786	-0.35184	0.47395	0.42264	0.35017		13	ARS-BFGL-NGS-28233	63875561	13630	0.35767	-0.25427	0.39933	0.5238	0.36536		6	BTB-00274978	100947563	6968	0.25845	-0.45776	0.56718	0.38271	0.36084		14	BTB-00559128	25215027	14162	0.28906	-0.39085	0.52493	0.42724	0.41462		29	Hapmap23993-BTA-140467	15902913	22996	0.33287	-0.30194	0.42383	0.47384	0.3621
11	ARS-BFGL-NGS-83732	64223964	11904	0.29566	-0.37699	0.48944	0.41637	0.34919		7	Hapmap54765-rs29012520	68156093	7804	0.36007	-0.24974	0.39586	0.52022	0.36478		23	ARS-BFGL-NGS-42704	9244678	20071	0.26665	-0.43936	0.52723	0.38255	0.36078		13	ARS-BFGL-NGS-36809	31475142	13293	0.28686	-0.39551	0.52758	0.43809	0.41597		24	BTA-58423-no-rs	55284787	20996	0.33007	-0.30743	0.44088	0.4734	0.362
7	Hapmap46695-BTA-26440	44658442	7591	0.30026	-0.36744	0.48641	0.40872	0.34801		21	ARS-BFGL-NGS-53975	2151256	18767	0.35167	-0.26566	0.41855	0.51574	0.36411		3	Hapmap51282-BTA-67903	55187147	3176	0.26305	-0.44739	0.54774	0.38196	0.36075		28	BTB-00990667	40395543	22791	0.28606	-0.39721	0.53017	0.42834	0.41478		1	ARS-BFGL-NGS-14335	63098616	579	0.32446	-0.31848	0.4587	0.4728	0.3619
11	Hapmap43972-BTA-93042	3371395	11325	0.28586	-0.39764	0.49251	0.38542	0.34447		3	ARS-BFGL-NGS-40609	106963577	3726	0.35407	-0.26109	0.41243	0.51226	0.36361		1	Hapmap54584-rs29014870	24430863	205	0.26105	-0.45189	0.55547	0.38167	0.36072		25	BTA-60770-no-rs	10448562	21172	0.28586	-0.39764	0.53269	0.42921	0.41491		24	ARS-BFGL-NGS-52760	26312936	20713	0.32867	-0.31018	0.44404	0.47054	0.36159
8	ARS-BFGL-NGS-3675	39475460	8556	0.27866	-0.41307	0.49862	0.37808	0.34339		2	ARS-BFGL-NGS-5444	135751326	2745	0.35507	-0.2592	0.40605	0.51081	0.36339		27	ARS-BFGL-NGS-44464	40378667	22399	0.26565	-0.44159	0.5335	0.38052	0.36057		14	UA-IFASA-7756	30552114	14241	0.28506	-0.39934	0.53515	0.43164	0.41518		5	BTA-11044-rs29016809	48080259	5446	0.33047	-0.30665	0.43434	0.47016	0.36153
8	BTA-81238-no-rs	52013978	8696	0.27866	-0.41307	0.49862	0.37555	0.34297		15	Hapmap50832-BTA-96262	58001797	15175	0.35227	-0.26452	0.41553	0.51016	0.36326		1	ARS-BFGL-BAC-13059	1760113	19	0.26005	-0.45414	0.56031	0.37971	0.36046		16	ARS-BFGL-NGS-49806	833078	15443	0.28386	-0.4019	0.53757	0.42932	0.41489		9	ARS-BFGL-NGS-55057	82130748	10036	0.32807	-0.31137	0.45303	0.46954	0.36144
10	Hapmap48821-BTA-59356	19017657	10455	0.27465	-0.42176	0.51529	0.37338	0.34267		14	Hapmap29973-BTA-129162	46264806	14340	0.35587	-0.25768	0.40273	0.50907	0.36312		3	ARS-BFGL-NGS-43845	53661660	3168	0.25745	-0.46003	0.5776	0.37978	0.36045		3	Hapmap51282-BTA-67903	55187147	3176	0.28186	-0.40618	0.53994	0.41157	0.41281		2	ARS-BFGL-NGS-21164	126126854	2655	0.32747	-0.31255	0.45588	0.46701	0.36107
2	Hapmap32829-BTA-147228	263273	1511	0.27766	-0.41524	0.50442	0.37221	0.34249		26	ARS-BFGL-NGS-266	49655897	21980	0.34967	-0.26948	0.42152	0.5074	0.36282		14	UA-IFASA-7382	23475634	14146	0.26225	-0.44919	0.55038	0.37905	0.36032		9	Hapmap25845-BTA-146562	65350049	9914	0.28146	-0.40704	0.54226	0.42333	0.41423		14	BTB-01953819	23817572	14149	0.32426	-0.31888	0.46144	0.46687	0.36101
21	ARS-BFGL-NGS-37996	65233513	19328	0.27465	-0.42176	0.51529	0.36839	0.34191		18	ARS-BFGL-NGS-104890	39772580	17214	0.35487	-0.25958	0.40928	0.50447	0.36241		15	ARS-BFGL-NGS-41765	63966654	15239	0.26125	-0.45144	0.55296	0.37428	0.35969		23	ARS-BFGL-NGS-11172	10823037	20086	0.28086	-0.40833	0.54453	0.41605	0.41337		15	ARS-BFGL-BAC-19395	46208504	15091	0.32807	-0.31137	0.45303	0.4645	0.36068
23	Hapmap61132-rs29019650	11907305	20099	0.27526	-0.42045	0.50997	0.36728	0.34172		3	Hapmap51790-BTA-103080	101076596	3667	0.34887	-0.271	0.42443	0.49957	0.36164		1	ARS-BFGL-BAC-14930	1782724	20	0.25545	-0.46459	0.58333	0.37417	0.35965		1	ARS-BFGL-BAC-13059	1760113	19	0.28066	-0.40876	0.54674	0.40773	0.41241		29	ARS-BFGL-NGS-13527	2294521	22872	0.31706	-0.33323	0.47688	0.45915	0.35989
15	ARS-BFGL-NGS-88866	55871819	15162	0.27746	-0.41567	0.50722	0.36656	0.34164		3	BTB-00962989	99188015	3643	0.32567	-0.3161	0.43057	0.46259	0.35602		10	BTB-00439466	87992789	11111	0.26085	-0.45234	0.55792	0.37292	0.35953		24	ARS-BFGL-BAC-28286	37791212	20849	0.27906	-0.41221	0.54892	0.40989	0.41262		21	Hapmap52072-rs29018920	2333804	18768	0.32206	-0.32325	0.46678	0.45848	0.35982
11	ARS-BFGL-NGS-70509	98510712	12181	0.27806	-0.41437	0.50156	0.36547	0.34149		10	ARS-BFGL-NGS-18574	77391821	11016	0.32807	-0.31137	0.42752	0.45902	0.35546		7	ARS-BFGL-NGS-109541	96541131	8055	0.25905	-0.4564	0.56495	0.37188	0.35938		26	ARS-BFGL-NGS-24786	37708139	21876	0.27726	-0.4161	0.55107	0.40946	0.41259		29	ARS-BFGL-NGS-41631	33593218	23157	0.33027	-0.30704	0.43766	0.4576	0.35969
7	Hapmap27905-BTA-78545	22348840	7357	0.26345	-0.4465	0.53041	0.35995	0.34062		6	Hapmap38985-BTA-75752	33509143	6324	0.31786	-0.33163	0.43364	0.44523	0.35333		18	BTA-43602-no-rs	49110869	17307	0.25645	-0.4623	0.58146	0.37137	0.35932		14	UA-IFASA-7382	23475634	14146	0.27606	-0.41871	0.55317	0.41019	0.4126		18	ARS-BFGL-NGS-104890	39772580	17214	0.32126	-0.32484	0.46937	0.4544	0.35922
15	Hapmap55177-rs29024436	54558563	15149	0.27085	-0.43008	0.5179	0.35628	0.34008		11	Hapmap43430-BTA-100124	62263631	11886	0.31306	-0.34129	0.44531	0.44338	0.35307		29	ARS-BFGL-NGS-102385	49779067	23309	0.25765	-0.45958	0.57561	0.37076	0.35926		13	ARS-BFGL-NGS-4157	74391936	13750	0.27546	-0.42001	0.55524	0.41427	0.41309		19	BTB-01987097	63166388	18043	0.31666	-0.33404	0.48163	0.45376	0.35912
21	ARS-BFGL-NGS-24407	66287283	19339	0.26445	-0.44426	0.52305	0.3565	0.34006		5	Hapmap25014-BTA-123017	113100000	5948	0.31426	-0.33886	0.44247	0.4394	0.35249		7	ARS-BFGL-NGS-106936	46626888	7606	0.25825	-0.45821	0.56936	0.3707	0.35922		17	ARS-BFGL-NGS-74168	73488482	16829	0.24365	-0.49196	0.55763	0.32248	0.40235		7	ARS-BFGL-NGS-54341	45162340	7596	0.32266	-0.32205	0.46414	0.45099	0.3587
3	ARS-BFGL-NGS-106009	15145012	2871	0.26685	-0.43892	0.52049	0.34977	0.33907		28	ARS-BFGL-NGS-55934	31960726	22714	0.30726	-0.35306	0.45088	0.43697	0.35207		26	ARS-BFGL-NGS-21987	9898255	21592	0.25905	-0.4564	0.56495	0.3697	0.35906		29	Hapmap23225-BTA-159474	6325387	22906	0.24045	-0.49954	0.56001	0.32894	0.40308		1	Hapmap54644-rs29022483	51845103	467	0.31666	-0.33404	0.48163	0.44974	0.35851
1	ARS-BFGL-NGS-4848	146131914	1366	0.26345	-0.4465	0.53041	0.34701	0.3387		8	ARS-BFGL-NGS-24437	54528592	8728	0.31726	-0.33283	0.43664	0.43663	0.35204		12	ARS-BFGL-NGS-17075	85798850	12962	0.25125	-0.47423	0.58521	0.36568	0.35855		21	ARS-BFGL-NGS-5568	7070882	18804	0.23485	-0.51296	0.56239	0.31683	0.40167		11	ARS-BFGL-NGS-66378	37135843	11703	0.31766	-0.33203	0.47443	0.44958	0.35849
5	BTB-01042489	87023231	5727	0.25965	-0.45504	0.5328	0.34604	0.33851		22	ARS-BFGL-NGS-43302	37402411	19744	0.31666	-0.33404	0.43958	0.43542	0.35188		15	ARS-BFGL-NGS-65997	39291329	15029	0.24965	-0.47793	0.58888	0.3646	0.35841		20	ARS-BFGL-NGS-38813	20256131	18273	0.23465	-0.51345	0.56473	0.31271	0.4012		11	ARS-BFGL-NGS-89024	25634382	11593	0.31406	-0.33927	0.48395	0.44966	0.35846
17	ARS-BFGL-BAC-35955	20455179	16338	0.26385	-0.4456	0.52556	0.3426	0.33799		7	Hapmap26235-BTA-79759	72824476	7848	0.31246	-0.3425	0.4481	0.43359	0.35157		15	ARS-BFGL-NGS-100339	66456600	15267	0.24985	-0.47747	0.58707	0.36483	0.3584		24	BTA-57612-no-rs	22705989	20686	0.23365	-0.51587	0.56702	0.3159	0.40155		10	ARS-BFGL-NGS-107028	73622468	10991	0.31826	-0.33083	0.47193	0.44866	0.35834
5	Hapmap27035-BTA-162841	58282365	5494	0.25525	-0.46504	0.5375	0.33537	0.33689		27	BTB-00964171	24945902	22236	0.30046	-0.36703	0.45367	0.42229	0.34981		16	ARS-BFGL-NGS-49806	833078	15443	0.25785	-0.45912	0.5715	0.36294	0.35816		4	Hapmap47381-BTA-70830	60432800	4420	0.23285	-0.51781	0.57147	0.31285	0.4012		3	Hapmap51790-BTA-103080	101076596	3667	0.31386	-0.33967	0.48622	0.43936	0.35695
7	ARS-BFGL-NGS-65574	85737117	7979	0.25445	-0.46687	0.53979	0.33435	0.33674		8	Hapmap57319-rs29012379	83635957	9012	0.29866	-0.37075	0.45642	0.41747	0.34913		24	Hapmap23074-BTA-138067	61109709	21050	0.25665	-0.46185	0.57955	0.36118	0.35794		15	Hapmap22996-BTA-123258	61503101	15218	0.23285	-0.51781	0.57147	0.31485	0.40149		1	BTA-58309-no-rs	154638002	1456	0.29206	-0.38453	0.48869	0.4199	0.35408
20	ARS-BFGL-NGS-35315	44892168	18512	0.25385	-0.46825	0.54203	0.33158	0.3363		14	ARS-BFGL-NGS-44032	25425357	14167	0.29366	-0.38117	0.45917	0.40239	0.34683		29	BTB-01337579	27880841	23095	0.21664	-0.55821	0.59311	0.29468	0.34895		5	Hapmap27170-BTA-142780	6220159	5100	0.23265	-0.5183	0.57362	0.31792	0.40182		7	BTA-78954-no-rs	47384327	7619	0.28166	-0.40661	0.50496	0.40277	0.35151
3	BTB-00146049	95497810	3593	0.25565	-0.46413	0.53517	0.32861	0.33586		8	ARS-BFGL-NGS-3675	39475460	8556	0.28526	-0.39891	0.46195	0.38668	0.3444		2	BTA-26833-no-rs	135433480	2742	0.21684	-0.5577	0.59101	0.28978	0.34831		2	Hapmap59045-rs29026016	28283672	1796	0.23125	-0.52171	0.57574	0.31751	0.40176		1	BTA-103663-no-rs	62124386	574	0.28666	-0.39594	0.49589	0.40154	0.35137
1	ARS-BFGL-NGS-56254	81859735	764	0.24725	-0.48352	0.55682	0.32677	0.33556		7	Hapmap27905-BTA-78545	22348840	7357	0.28226	-0.40533	0.46738	0.38348	0.34396		11	ARS-BFGL-NGS-83503	1556094	11301	0.21364	-0.56593	0.59518	0.28872	0.34816		8	ARS-BFGL-NGS-69264	56213886	8749	0.23085	-0.52269	0.57782	0.30512	0.4003		27	BTB-00964171	24945902	22236	0.28726	-0.39466	0.49352	0.40027	0.35117
15	BTA-37293-no-rs	65339226	15250	0.24885	-0.47979	0.55072	0.32604	0.33544		21	ARS-BFGL-NGS-37996	65233513	19328	0.28326	-0.40318	0.46469	0.38353	0.34392		4	Hapmap47381-BTA-70830	60432800	4420	0.21304	-0.56748	0.59722	0.28595	0.34779		10	BTB-00440958	84999308	11083	0.23065	-0.52318	0.57986	0.3114	0.40102		21	ARS-BFGL-NGS-4300	21703503	18954	0.29046	-0.38789	0.49111	0.39691	0.3507
10	ARS-BFGL-NGS-108215	85085819	11084	0.25005	-0.47701	0.54427	0.32362	0.33512		11	ARS-BFGL-NGS-7212	80897892	12058	0.27986	-0.41048	0.47004	0.38159	0.34364		3	Hapmap28134-BTA-152098	79753931	3413	0.20944	-0.57687	0.60693	0.27844	0.34677		21	ARS-BFGL-NGS-19953	31251702	19042	0.22865	-0.52809	0.58187	0.31955	0.40201		5	Hapmap52717-rs29026394	40144186	5378	0.28526	-0.39891	0.49821	0.39523	0.35042
2	ARS-BFGL-NGS-87101	88462321	2334	0.24945	-0.4784	0.54646	0.32323	0.33503		15	ARS-BFGL-NGS-88866	55871819	15162	0.27966	-0.41092	0.47265	0.37888	0.34321		24	ARS-BFGL-NGS-54587	33989659	20800	0.21164	-0.57112	0.6012	0.27725	0.3466		1	BTB-01136480	102026796	971	0.22765	-0.53056	0.5858	0.30895	0.40076		7	Hapmap46695-BTA-26440	44658442	7591	0.28466	-0.40019	0.50274	0.39314	0.35008
28	ARS-BFGL-NGS-60192	25609489	22656	0.24805	-0.48165	0.55483	0.32296	0.33501		24	Hapmap41819-BTA-29479	51863747	20971	0.27325	-0.42481	0.48272	0.3718	0.34208		8	Hapmap42531-BTA-38304	53270232	8715	0.20844	-0.5795	0.6158	0.27591	0.34643		13	ARS-BFGL-NGS-95635	71006628	13708	0.22765	-0.53056	0.5858	0.30425	0.40021		5	Hapmap25014-BTA-123017	113100000	5948	0.28466	-0.40019	0.50274	0.39044	0.34967
2	ARS-BFGL-NGS-35045	63355675	2137	0.24865	-0.48025	0.55279	0.32301	0.33498		3	ARS-BFGL-NGS-106009	15145012	2871	0.27666	-0.41741	0.47776	0.36795	0.34153		27	BTA-62621-no-rs	24658347	22232	0.21024	-0.57477	0.60315	0.27553	0.34634		27	BTA-23660-no-rs	31721442	22302	0.22665	-0.53303	0.58771	0.2991	0.39959		11	Hapmap43430-BTA-100124	62263631	11886	0.27686	-0.41697	0.51356	0.38988	0.34963
5	ARS-BFGL-NGS-28026	67586221	5552	0.24885	-0.47979	0.55072	0.32241	0.33489		14	Hapmap46735-BTA-86653	25401722	14166	0.27485	-0.42132	0.48026	0.36755	0.34149		8	BTB-01721163	43202753	8597	0.20584	-0.58638	0.62992	0.27485	0.34629		5	ARS-BFGL-NGS-13748	110704158	5918	0.22625	-0.53402	0.58959	0.31032	0.40093		17	BTB-01393971	32096554	16428	0.27786	-0.4148	0.51146	0.38606	0.34905
15	ARS-BFGL-NGS-100198	64802379	15246	0.24245	-0.49479	0.56642	0.3219	0.33483		3	INRA-289	24149985	2933	0.27746	-0.41567	0.47522	0.36754	0.34147		15	Hapmap22996-BTA-123258	61503101	15218	0.20744	-0.58214	0.62075	0.2733	0.34606		8	Hapmap51670-BTA-99409	55145132	8737	0.22605	-0.53452	0.59144	0.30703	0.40055		8	ARS-BFGL-NGS-24437	54528592	8728	0.27886	-0.41264	0.50717	0.38568	0.34898
2	BTB-00078999	4779103	1556	0.24125	-0.49764	0.57004	0.32141	0.33477		2	BTA-29193-no-rs	12236359	1620	0.26885	-0.43449	0.4945	0.36649	0.3413		18	ARS-BFGL-NGS-101829	2971984	16862	0.20664	-0.58425	0.62696	0.27349	0.34606		10	BTB-00442438	89826995	11136	0.22464	-0.538	0.59326	0.30403	0.40019		28	ARS-BFGL-NGS-55934	31960726	22714	0.27846	-0.41351	0.50933	0.37568	0.34753
26	Hapmap35475-SCAFFOLD373916_456	15566243	21646	0.24525	-0.4882	0.5588	0.32104	0.33469		2	BTB-00066182	18745691	1686	0.27085	-0.43008	0.48516	0.36572	0.34122		6	Hapmap49915-BTA-21903	99445414	6948	0.20784	-0.58108	0.61748	0.27253	0.34596		2	BTA-19206-no-rs	68117012	2186	0.22444	-0.5385	0.5968	0.30638	0.40046		6	Hapmap38985-BTA-75752	33509143	6324	0.26845	-0.43537	0.51569	0.36665	0.34614
5	Hapmap23955-BTA-163276	49485954	5451	0.23945	-0.50192	0.57527	0.3147	0.33373		2	Hapmap32829-BTA-147228	263273	1511	0.26925	-0.4336	0.49223	0.36512	0.34112		17	ARS-BFGL-NGS-35622	18444975	16319	0.20864	-0.57897	0.61058	0.27227	0.34594		22	Hapmap47657-BTA-53851	21266612	19616	0.22444	-0.5385	0.5968	0.29795	0.39945		14	Hapmap46735-BTA-86653	25401722	14166	0.26145	-0.45099	0.52401	0.35212	0.34403
7	ARS-BFGL-NGS-38771	28088313	7426	0.24045	-0.49954	0.57355	0.31458	0.33372		2	BTA-46592-no-rs	43131830	1958	0.26725	-0.43803	0.49675	0.36328	0.34081		29	Hapmap23225-BTA-159474	6325387	22906	0.20664	-0.58425	0.62696	0.27152	0.34582		16	ARS-BFGL-NGS-62674	51595210	15834	0.22404	-0.5395	0.59852	0.2994	0.39964		14	ARS-BFGL-NGS-44032	25425357	14167	0.26825	-0.43581	0.51779	0.35175	0.34399
18	ARS-BFGL-NGS-62316	11675551	16964	0.24245	-0.49479	0.56642	0.31417	0.33363		10	Hapmap48821-BTA-59356	19017657	10455	0.27005	-0.43184	0.48991	0.36197	0.34061		10	BTB-00442438	89826995	11136	0.20404	-0.59117	0.63558	0.27136	0.34582		1	ARS-BFGL-NGS-26782	154299737	1451	0.22344	-0.541	0.60188	0.29688	0.39936		27	ARS-BFGL-NGS-9447	4456590	22032	0.25745	-0.46003	0.52998	0.35131	0.34389
8	Hapmap27876-BTA-147931	106648392	9263	0.24285	-0.49385	0.56268	0.3139	0.33359		20	ARS-BFGL-NGS-105879	9172033	18158	0.27005	-0.43184	0.48991	0.36091	0.34043		21	ARS-BFGL-NGS-19953	31251702	19042	0.20904	-0.57792	0.60877	0.2706	0.34574		8	BTB-00345453	44697913	8606	0.22344	-0.541	0.60188	0.29993	0.39964		14	UA-IFASA-7429	13927529	14049	0.26345	-0.4465	0.51989	0.34852	0.3435
14	Hapmap46986-BTA-34282	25307116	14164	0.24065	-0.49906	0.57181	0.31297	0.33343		14	Hapmap23428-BTA-129227	49363794	14379	0.26585	-0.44114	0.49897	0.35162	0.33905		5	ARS-BFGL-NGS-13748	110704158	5918	0.21184	-0.5706	0.59923	0.27058	0.34572		28	BTA-11097-rs29016861	16641022	22584	0.22324	-0.5415	0.60351	0.30123	0.39986		20	ARS-BFGL-NGS-105879	9172033	18158	0.26285	-0.44784	0.52196	0.34541	0.34303
29	Hapmap47072-BTA-66156	48224534	23288	0.23845	-0.50431	0.57862	0.31239	0.33341		12	ARS-BFGL-BAC-12462	24824923	12452	0.26365	-0.44605	0.50117	0.35121	0.33896		11	Hapmap52230-rs29018814	1362124	11299	0.20844	-0.5795	0.6158	0.26891	0.34547		8	Hapmap25842-BTA-146062	87859949	9063	0.22264	-0.54301	0.60512	0.29888	0.39959		14	ARS-BFGL-NGS-76832	12934396	14034	0.25925	-0.45595	0.52801	0.34301	0.34269
1	Hapmap53346-ss46526210	82176939	769	0.24445	-0.49008	0.56075	0.3096	0.33295		16	ARS-BFGL-NGS-64018	44991382	15781	0.26165	-0.45054	0.50334	0.34583	0.3382		2	BTA-19206-no-rs	68117012	2186	0.20464	-0.58957	0.63279	0.26878	0.34547		10	ARS-BFGL-NGS-82682	89774836	11135	0.22244	-0.54351	0.6067	0.29568	0.39921		10	BTA-69288-no-rs	52933550	10783	0.25705	-0.46094	0.53192	0.34284	0.34265
14	BTB-01530778	24482969	14156	0.23665	-0.50862	0.58348	0.30696	0.33256		5	BTB-01042489	87023231	5727	0.25905	-0.4564	0.50762	0.34602	0.3382		21	ARS-BFGL-NGS-5568	7070882	18804	0.20844	-0.5795	0.6158	0.26783	0.34531		17	Hapmap55983-rs29021736	9420287	16231	0.22204	-0.54451	0.60826	0.30082	0.39987		3	INRA-289	24149985	2933	0.25985	-0.45459	0.52603	0.34122	0.34243
14	BTB-00561988	29444378	14228	0.24225	-0.49527	0.56825	0.30653	0.33251		7	Hapmap41971-BTA-79077	51021369	7654	0.25965	-0.45504	0.5055	0.34092	0.3374		11	ARS-BFGL-NGS-6104	104456040	12244	0.20464	-0.58957	0.63279	0.26743	0.34529		6	ARS-BFGL-NGS-103184	118546237	7185	0.22184	-0.54502	0.60979	0.29051	0.39859		21	ARS-BFGL-NGS-24407	66287283	19339	0.25205	-0.47238	0.53944	0.33859	0.34201
9	Hapmap41808-BTA-26633	56459368	9813	0.23645	-0.5091	0.58809	0.30494	0.33227		1	ARS-BFGL-NGS-4848	146131914	1366	0.25705	-0.46094	0.50972	0.33867	0.33706		24	BTA-57612-no-rs	22705989	20686	0.20324	-0.59332	0.63829	0.26687	0.34521		20	BTB-00795900	62971248	18676	0.22044	-0.54855	0.61131	0.3007	0.39982		8	BTA-81238-no-rs	52013978	8696	0.25205	-0.47238	0.53944	0.33788	0.34193
28	ARS-BFGL-NGS-77785	34887911	22741	0.23885	-0.50335	0.57696	0.30166	0.33176		27	ARS-BFGL-NGS-39846	33788321	22323	0.25385	-0.46825	0.51589	0.33338	0.33628		10	BTA-16517-no-rs	51715026	10763	0.20684	-0.58372	0.62391	0.26659	0.34518		2	ARS-BFGL-BAC-2683	30131000	1825	0.22024	-0.54905	0.61426	0.30285	0.40008		8	ARS-BFGL-NGS-3675	39475460	8556	0.25445	-0.46687	0.53572	0.33346	0.34127
19	Hapmap25532-BTA-132698	8968428	17497	0.23485	-0.51296	0.58959	0.2993	0.33138		2	ARS-BFGL-NGS-35045	63355675	2137	0.25385	-0.46825	0.51589	0.33281	0.33618		22	Hapmap47657-BTA-53851	21266612	19616	0.20724	-0.58266	0.62234	0.26613	0.34513		17	ARS-BFGL-NGS-35622	18444975	16319	0.22024	-0.54905	0.61426	0.29611	0.39923		11	ARS-BFGL-NGS-70509	98510712	12181	0.25645	-0.4623	0.53383	0.3332	0.34119
14	ARS-BFGL-NGS-15935	23571854	14147	0.23665	-0.50862	0.58348	0.29902	0.33136		24	BTB-00885964	31457933	20774	0.25005	-0.47701	0.52557	0.3328	0.33617		20	BTB-00795900	62971248	18676	0.20324	-0.59332	0.63829	0.26607	0.3451		8	Hapmap42531-BTA-38304	53270232	8715	0.22004	-0.54956	0.6157	0.28366	0.39775		11	Hapmap43972-BTA-93042	3371395	11325	0.24865	-0.48025	0.54308	0.33029	0.3408
3	ARS-BFGL-NGS-36272	100323316	3655	0.23385	-0.51538	0.59397	0.29842	0.33126		15	ARS-BFGL-NGS-100198	64802379	15246	0.25245	-0.47146	0.51984	0.33094	0.3359		10	ARS-BFGL-NGS-25022	91672310	11159	0.20424	-0.59064	0.6342	0.26531	0.34502		3	ARS-BFGL-NGS-25455	105536719	3712	0.21984	-0.55007	0.61712	0.29745	0.39942		2	Hapmap32829-BTA-147228	263273	1511	0.24965	-0.47793	0.54127	0.32882	0.34058
5	ARS-BFGL-NGS-10118	109774563	5905	0.23285	-0.51781	0.59678	0.29528	0.33077		5	ARS-BFGL-NGS-98210	46454015	5437	0.25325	-0.46962	0.51788	0.32976	0.3357		27	BTA-23660-no-rs	31721442	22302	0.20964	-0.57635	0.60506	0.26452	0.3449		2	Hapmap24312-BTA-26382	99542927	2409	0.21924	-0.55159	0.6199	0.28763	0.3982		1	ARS-BFGL-NGS-91055	137033675	1280	0.23705	-0.50766	0.55036	0.31201	0.33807
1	ARS-BFGL-NGS-105436	63951419	589	0.23645	-0.5091	0.58809	0.29499	0.33073		28	ARS-BFGL-NGS-77785	34887911	22741	0.25165	-0.47331	0.52178	0.32989	0.3357		27	Hapmap32660-BTA-28361	8827679	22058	0.20644	-0.58478	0.62845	0.25982	0.34428		11	ARS-BFGL-NGS-6104	104456040	12244	0.21924	-0.55159	0.6199	0.29801	0.39951		1	Hapmap53346-ss46526210	82176939	769	0.23925	-0.5024	0.54676	0.30845	0.33755
8	ARS-BFGL-NGS-38053	828888	8219	0.23645	-0.5091	0.58809	0.29412	0.33061		16	ARS-BFGL-NGS-32469	54347701	15858	0.24605	-0.48632	0.53637	0.32967	0.33567		10	ARS-BFGL-NGS-82682	89774836	11135	0.20764	-0.58161	0.61913	0.25939	0.34422		11	Hapmap52230-rs29018814	1362124	11299	0.21844	-0.55362	0.62125	0.29836	0.39953		24	Hapmap38513-BTA-58574	49914644	20957	0.24065	-0.49906	0.54493	0.30772	0.33741
10	ARS-BFGL-NGS-54789	94425952	11193	0.23205	-0.51976	0.59952	0.29409	0.33059		29	ARS-BFGL-NGS-85356	41989397	23226	0.25405	-0.46779	0.51181	0.32937	0.33565		11	ARS-BFGL-NGS-98592	22058432	11549	0.19844	-0.60631	0.64357	0.25919	0.34416		1	ARS-BFGL-NGS-95621	149852840	1411	0.21564	-0.56078	0.62261	0.29392	0.39897		12	BTB-00490490	47810246	12614	0.23625	-0.50959	0.55213	0.30512	0.33703
20	Hapmap48788-BTA-49979	16553485	18233	0.23245	-0.51879	0.59816	0.29383	0.33057		28	ARS-BFGL-NGS-60192	25609489	22656	0.24805	-0.48165	0.53108	0.32859	0.3355		11	ARS-BFGL-NGS-42261	98605015	12182	0.20144	-0.59816	0.63963	0.25859	0.3441		5	ARS-BFGL-NGS-32612	110671789	5917	0.21204	-0.57008	0.62398	0.28097	0.39749		28	ARS-BFGL-NGS-77785	34887911	22741	0.23485	-0.51296	0.56218	0.3017	0.33655
9	ARS-BFGL-NGS-105322	85565030	10074	0.22765	-0.53056	0.6134	0.29371	0.33054		2	BTB-00078999	4779103	1556	0.24725	-0.48352	0.53287	0.32723	0.33535		28	BTA-11097-rs29016861	16641022	22584	0.19704	-0.61014	0.64612	0.2573	0.34392		24	ARS-BFGL-NGS-54587	33989659	20800	0.20924	-0.5774	0.62535	0.2872	0.39821		26	BTA-121474-no-rs	16888208	21658	0.23345	-0.51635	0.56377	0.30056	0.3364
8	BTA-21730-no-rs	74336311	8915	0.23005	-0.52465	0.6022	0.29383	0.33053		14	Hapmap25446-BTC-054694	26003598	14175	0.25105	-0.47469	0.52369	0.32741	0.33534		10	ARS-BFGL-NGS-30594	47406215	10707	0.19904	-0.60467	0.64096	0.25722	0.34387		1	Hapmap42215-BTA-45259	102975544	980	0.20004	-0.60195	0.62677	0.25666	0.39458		21	BTA-93299-no-rs	48062756	19184	0.23025	-0.52416	0.57723	0.3001	0.33629
24	ARS-BFGL-NGS-40316	39414051	20867	0.23405	-0.5149	0.59253	0.29279	0.33041		14	BTB-01530788	24524205	14157	0.24685	-0.48445	0.53463	0.32523	0.335		2	Hapmap59045-rs29026016	28283672	1796	0.19744	-0.60904	0.64485	0.25385	0.34343		19	ARS-BFGL-NGS-21145	51215413	17927	0.19904	-0.60467	0.62817	0.25423	0.39443		1	ARS-BFGL-NGS-4848	146131914	1366	0.23745	-0.5067	0.54858	0.29876	0.33611
12	Hapmap25509-BTA-126632	28275938	12485	0.22925	-0.52661	0.60609	0.29257	0.33037		3	BTB-00146049	95497810	3593	0.24465	-0.48961	0.53979	0.31759	0.33383		12	ARS-BFGL-NGS-107895	20720170	12429	0.19844	-0.60631	0.64357	0.25113	0.34308		17	BTB-00672157	12190084	16258	0.19844	-0.60631	0.62956	0.2502	0.39385		7	ARS-BFGL-NGS-20141	47274866	7616	0.23305	-0.51733	0.5669	0.29851	0.33607
3	ARS-BFGL-NGS-20008	85520539	3477	0.23725	-0.50718	0.58026	0.2925	0.33035		1	ARS-BFGL-NGS-91055	137033675	1280	0.24825	-0.48118	0.52927	0.31724	0.33381		10	ARS-BFGL-NGS-34980	12224784	10369	0.19224	-0.62344	0.6474	0.2425	0.34191		1	ARS-BFGL-NGS-69011	150168301	1417	0.19744	-0.60904	0.63093	0.2399	0.39263		13	ARS-BFGL-NGS-18191	74919430	13753	0.23485	-0.51296	0.56218	0.29831	0.33605
14	Hapmap31390-BTA-129087	33309894	14266	0.23285	-0.51781	0.59678	0.29063	0.33013		17	ARS-BFGL-NGS-13495	69267462	16789	0.24045	-0.49954	0.54479	0.31658	0.33368		28	BTB-01905965	15167861	22559	0.18884	-0.63302	0.64996	0.24104	0.34173		23	ARS-BFGL-NGS-91598	13122318	20111	0.19664	-0.61124	0.63229	0.24933	0.39372		8	ARS-BFGL-NGS-41681	24365893	8417	0.23085	-0.52269	0.57438	0.29841	0.33604
10	ARS-BFGL-NGS-77430	85743848	11094	0.23405	-0.5149	0.59253	0.29088	0.33012		16	Hapmap47493-BTA-108616	73332361	16044	0.24265	-0.49432	0.54313	0.31605	0.33361		17	ARS-BFGL-NGS-103276	72481707	16823	0.18904	-0.63245	0.64869	0.23147	0.34043		13	ARS-BFGL-NGS-95285	63096370	13619	0.19644	-0.61179	0.63363	0.24601	0.39338		6	ARS-BFGL-NGS-31030	111436339	7093	0.23525	-0.512	0.55558	0.2976	0.33597
3	BTA-111973-no-rs	63196635	3241	0.22945	-0.52612	0.60481	0.29057	0.33008		11	ARS-BFGL-NGS-5488	25837168	11594	0.23745	-0.5067	0.54963	0.31546	0.3335		10	ARS-BFGL-NGS-22303	18230679	10443	0.18364	-0.64792	0.65495	0.22779	0.33996		15	Hapmap43113-BTA-96564	18429110	14806	0.19524	-0.6151	0.63495	0.24888	0.39374		13	ARS-BFGL-NGS-43431	48711228	13480	0.23585	-0.51055	0.55386	0.29678	0.33585
1	ARS-BFGL-NGS-17305	52493772	471	0.22765	-0.53056	0.6134	0.289	0.32983		8	BTB-00529163	58105422	8773	0.24545	-0.48773	0.53809	0.31338	0.3332		5	ARS-USMARC-614	45722126	5432	0.18704	-0.63814	0.65122	0.2244	0.33948		9	Hapmap34932-BES2_Contig534_1340	70689180	9953	0.19484	-0.61621	0.63626	0.23775	0.39241		16	Hapmap47493-BTA-108616	73332361	16044	0.23125	-0.52171	0.56995	0.29566	0.33566
13	ARS-BFGL-NGS-57335	42927726	13409	0.22565	-0.53551	0.61908	0.28812	0.32969		1	ARS-BFGL-NGS-13821	118127187	1100	0.24925	-0.47886	0.52743	0.3129	0.33316		13	ARS-BFGL-NGS-95285	63096370	13619	0.18644	-0.63986	0.65247	0.22425	0.33948		24	BTB-02092251	8293809	20560	0.19464	-0.61676	0.63755	0.24462	0.39321		5	ARS-BFGL-NGS-28026	67586221	5552	0.23085	-0.52269	0.57438	0.29404	0.33545
28	BTB-00981547	25296185	22655	0.22865	-0.52809	0.60981	0.28761	0.32965		13	BTA-32111-no-rs	29718368	13275	0.23965	-0.50144	0.54803	0.30893	0.33257		14	BTA-34248-no-rs	23444537	14145	0.18464	-0.64503	0.65371	0.22405	0.33944		5	Hapmap39353-BTA-73120	27777281	5280	0.19444	-0.61732	0.63883	0.24832	0.39368		3	BTB-00146049	95497810	3593	0.23205	-0.51976	0.56843	0.29421	0.33543
13	Hapmap33575-BTA-128424	52065761	13506	0.22765	-0.53056	0.6134	0.28742	0.32955		21	ARS-BFGL-NGS-92434	36136065	19077	0.23605	-0.51007	0.55431	0.30909	0.33251		3	BTA-66651-no-rs	14938161	2870	0.18244	-0.65141	0.65737	0.2237	0.33936		1	BTB-01131178	55359042	505	0.19404	-0.61843	0.64008	0.23934	0.39264		17	ARS-BFGL-NGS-13495	69267462	16789	0.23305	-0.51733	0.5669	0.29407	0.3354
6	BTA-37416-no-rs	25175118	6251	0.22625	-0.53402	0.61798	0.28682	0.3295		16	Hapmap27900-BTA-38864	40425388	15752	0.23465	-0.51345	0.55734	0.30463	0.33187		9	Hapmap34932-BES2_Contig534_1340	70689180	9953	0.18124	-0.65491	0.65974	0.22289	0.33924		6	Hapmap60794-rs29022851	115008971	7148	0.19324	-0.62065	0.64133	0.23277	0.39188		29	ARS-BFGL-NGS-52294	42035516	23227	0.22945	-0.52612	0.58137	0.29405	0.3354
23	ARS-BFGL-NGS-104370	44428685	20390	0.22945	-0.52612	0.60481	0.28532	0.3293		8	BTA-21730-no-rs	74336311	8915	0.24265	-0.49432	0.54313	0.30401	0.33178		13	ARS-BFGL-NGS-4298	38288391	13352	0.17904	-0.66138	0.66433	0.22177	0.33909		28	ARS-BFGL-NGS-6434	18758510	22606	0.19104	-0.62681	0.64257	0.238	0.39247		27	ARS-BFGL-NGS-39846	33788321	22323	0.23485	-0.51296	0.56218	0.2934	0.33535
19	ARS-BFGL-NGS-18463	27706098	17689	0.22625	-0.53402	0.61798	0.28548	0.3293		29	ARS-BFGL-NGS-105265	38038122	23202	0.23985	-0.50096	0.54642	0.30364	0.33171		23	ARS-BFGL-NGS-82606	22477558	20203	0.17544	-0.67211	0.67589	0.22096	0.33901		25	ARS-BFGL-NGS-7215	20619710	21266	0.19084	-0.62737	0.64379	0.23556	0.39215		28	ARS-BFGL-NGS-60192	25609489	22656	0.23025	-0.52416	0.57723	0.29362	0.33534
3	Hapmap58721-rs29026738	104874970	3705	0.22885	-0.5276	0.60735	0.2853	0.32926		3	INRA-533	19860064	2905	0.23725	-0.50718	0.55121	0.30345	0.33171		4	BTA-94736-no-rs	49414060	4308	0.17664	-0.66851	0.67185	0.22039	0.33895		3	ARS-BFGL-NGS-26741	87486573	3497	0.19004	-0.62962	0.64501	0.24009	0.39266		14	BTB-01530788	24524205	14157	0.23505	-0.51248	0.55727	0.29298	0.33527
12	ARS-BFGL-NGS-55816	34365374	12529	0.22545	-0.53601	0.62126	0.28441	0.32915		3	ARS-BFGL-NGS-36272	100323316	3655	0.23625	-0.50959	0.55277	0.30308	0.33164		10	BTB-01321748	44065746	10668	0.17964	-0.65961	0.6632	0.2202	0.33892		4	BTA-94736-no-rs	49414060	4308	0.18984	-0.63019	0.6462	0.23207	0.39176		18	ARS-BFGL-NGS-62316	11675551	16964	0.22925	-0.52661	0.58271	0.292	0.33513
15	Hapmap57542-rs29012408	64408726	15242	0.22865	-0.52809	0.60981	0.2847	0.32913		10	BTA-26321-no-rs	69394382	10951	0.23505	-0.51248	0.55584	0.29813	0.33086		14	BTB-00557532	24643266	14158	0.17463	-0.67451	0.67784	0.21683	0.33845		10	BTB-01413108	44082049	10669	0.18964	-0.63075	0.64738	0.2192	0.39025		20	ARS-BFGL-NGS-18238	67183813	18722	0.23005	-0.52465	0.57863	0.29161	0.33507
1	BTA-55326-no-rs	11635104	118	0.22525	-0.53651	0.62232	0.28435	0.32913		2	Hapmap33359-BTA-133718	22604508	1723	0.22685	-0.53254	0.57688	0.2971	0.33071		11	Hapmap40862-BTA-100125	62144546	11885	0.17624	-0.66971	0.67389	0.21505	0.33822		3	ARS-BFGL-NGS-103585	2108535	2771	0.18944	-0.63132	0.65083	0.23388	0.392		12	ARS-BFGL-BAC-12462	24824923	12452	0.22364	-0.5405	0.59053	0.29132	0.33501
5	ARS-BFGL-NGS-14970	55865567	5482	0.22685	-0.53254	0.61456	0.28407	0.32909		20	BTA-115955-no-rs	18663206	18255	0.22785	-0.53006	0.57161	0.29378	0.33021		20	BTB-00774300	14259661	18210	0.18304	-0.64966	0.65616	0.2145	0.33814		11	Hapmap40862-BTA-100125	62144546	11885	0.18944	-0.63132	0.65083	0.23765	0.39238		29	ARS-BFGL-NGS-85356	41989397	23226	0.22905	-0.52711	0.58404	0.29124	0.335
15	ARS-BFGL-NGS-34342	28998023	14917	0.23065	-0.52318	0.60087	0.28351	0.32898		3	Hapmap58721-rs29026738	104874970	3705	0.23145	-0.52122	0.56178	0.29402	0.3302		8	ARS-BFGL-NGS-6044	27276610	8444	0.17183	-0.68301	0.68163	0.21421	0.33808		13	BTB-00511258	2372577	13040	0.18944	-0.63132	0.65083	0.23831	0.3925		14	Hapmap41211-BTA-25540	45711331	14334	0.23085	-0.52269	0.57438	0.29	0.33482
10	Hapmap39357-BTA-81356	95629821	11205	0.22284	-0.54251	0.62648	0.28317	0.32897		5	ARS-BFGL-NGS-14970	55865567	5482	0.23005	-0.52465	0.56467	0.29297	0.3301		28	ARS-BFGL-NGS-6434	18758510	22606	0.17824	-0.66375	0.66654	0.214	0.33807		14	BTB-00557532	24643266	14158	0.18884	-0.63302	0.65195	0.24139	0.39286		11	ARS-BFGL-NGS-5488	25837168	11594	0.22845	-0.52858	0.58535	0.28899	0.33469
2	BTB-00917506	76759957	2261	0.22545	-0.53601	0.62126	0.28333	0.32896		2	BTB-00917506	76759957	2261	0.22965	-0.52563	0.56608	0.29304	0.33008		24	BTA-24492-no-rs	15293390	20624	0.17744	-0.66613	0.66977	0.21366	0.33805		10	BTB-01321748	44065746	10668	0.18864	-0.63359	0.65415	0.233	0.39188		1	ARS-BFGL-NGS-56254	81859735	764	0.22404	-0.5395	0.58797	0.28712	0.33441
7	BTA-80694-no-rs	14060098	7295	0.22625	-0.53402	0.61798	0.28304	0.3289		12	Hapmap25509-BTA-126632	28275938	12485	0.22585	-0.53502	0.58066	0.29284	0.33005		1	ARS-BFGL-NGS-67684	46620571	419	0.17964	-0.65961	0.6632	0.21295	0.33793		20	ARS-BFGL-NGS-18978	24884879	18319	0.18864	-0.63359	0.65415	0.24394	0.39316		2	ARS-BFGL-NGS-35045	63355675	2137	0.22084	-0.54754	0.5967	0.28707	0.33435
4	Hapmap33251-BTA-160264	69693905	4514	0.21984	-0.55007	0.63147	0.28274	0.32887		7	BTA-80694-no-rs	14060098	7295	0.22825	-0.52908	0.56749	0.29262	0.33004		6	Hapmap60794-rs29022851	115008971	7148	0.18144	-0.65433	0.65856	0.21203	0.33782		10	ARS-BFGL-NGS-33594	37290812	10605	0.18784	-0.63586	0.65523	0.23413	0.39201		10	ARS-BFGL-NGS-108215	85085819	11084	0.22364	-0.5405	0.59053	0.28525	0.33413
16	ARS-BFGL-NGS-38175	77260672	16094	0.22464	-0.538	0.62338	0.2823	0.32882		22	BTA-54671-no-rs	47163956	19849	0.23125	-0.52171	0.56323	0.29196	0.3299		20	ARS-BFGL-NGS-18978	24884879	18319	0.17844	-0.66316	0.66544	0.2125	0.33782		14	BTA-34248-no-rs	23444537	14145	0.18744	-0.637	0.65736	0.23936	0.39259		2	ARS-BFGL-NGS-91327	12533969	1623	0.22965	-0.52563	0.58001	0.28485	0.33406
11	ARS-BFGL-NGS-14714	41315430	11732	0.22404	-0.5395	0.62546	0.27912	0.32833		1	ARS-BFGL-BAC-16299	25471181	219	0.22525	-0.53651	0.58312	0.29088	0.32973		17	BTB-00672157	12190084	16258	0.17564	-0.67151	0.67489	0.21117	0.33768		20	BTB-01216319	52897607	18579	0.18744	-0.637	0.65736	0.2304	0.39157		2	BTB-00078999	4779103	1556	0.22224	-0.54401	0.59427	0.28453	0.334
16	ARS-BFGL-NGS-17429	22942419	15598	0.22204	-0.54451	0.6275	0.27897	0.32831		19	ARS-BFGL-NGS-37715	27491890	17687	0.23445	-0.51393	0.55883	0.29078	0.32972		12	ARS-BFGL-BAC-13093	85680377	12960	0.17804	-0.66435	0.66763	0.21015	0.33756		5	Hapmap24085-BTA-143102	46364432	5436	0.18704	-0.63814	0.6584	0.23018	0.39149		12	ARS-BFGL-NGS-39236	68784880	12844	0.22505	-0.53701	0.58666	0.28139	0.33354
16	ARS-BFGL-NGS-36241	73361045	16045	0.22404	-0.5395	0.62546	0.27895	0.32829		13	ARS-BFGL-NGS-41919	40777908	13383	0.22605	-0.53452	0.57942	0.29012	0.32962		20	ARS-BFGL-NGS-106134	60847637	18653	0.17724	-0.66672	0.67081	0.21004	0.33756		29	ARS-BFGL-NGS-23717	35459916	23179	0.18604	-0.641	0.65944	0.21786	0.39006		24	BTB-00885964	31457933	20774	0.22124	-0.54653	0.59549	0.28035	0.3334
19	ARS-BFGL-NGS-37715	27491890	17687	0.21964	-0.55057	0.63244	0.27661	0.32795		14	Hapmap57707-rs29024913	48858864	14370	0.22785	-0.53006	0.57161	0.28945	0.32956		1	ARS-BFGL-NGS-69011	150168301	1417	0.17383	-0.67693	0.67975	0.20999	0.33755		27	ARS-BFGL-NGS-73826	38053835	22372	0.18584	-0.64158	0.66047	0.23698	0.39233		15	ARS-BFGL-NGS-100198	64802379	15246	0.22284	-0.54251	0.59179	0.27971	0.3333
11	Hapmap28038-BTA-126868	84947879	12092	0.21544	-0.56129	0.63342	0.27495	0.32771		12	BTB-01337883	66902915	12822	0.22464	-0.538	0.5867	0.28946	0.32954		17	ARS-BFGL-NGS-31362	12338763	16260	0.17624	-0.66971	0.67389	0.20876	0.33737		3	BTB-00373687	78242632	3399	0.18544	-0.64273	0.66148	0.23225	0.39177		28	BTB-00981547	25296185	22655	0.21744	-0.55617	0.60028	0.27502	0.33259
5	BTA-72980-no-rs	25775985	5262	0.22124	-0.54653	0.62851	0.27377	0.32752		18	Hapmap58965-rs29015249	24862274	17079	0.22685	-0.53254	0.57688	0.28927	0.32953		8	BTB-01093337	82099108	8997	0.18044	-0.65726	0.66091	0.20806	0.33729		5	ARS-USMARC-614	45722126	5432	0.18504	-0.64388	0.66248	0.22832	0.39136		5	ARS-BFGL-NGS-75998	108257925	5882	0.21764	-0.55566	0.59909	0.27332	0.33232
3	Hapmap1583-BTA-111660	4447509	2790	0.22024	-0.54905	0.63049	0.27176	0.32721		17	ARS-BFGL-NGS-30992	29368476	16397	0.23185	-0.52025	0.56032	0.28877	0.32945		2	ARS-BFGL-NGS-41173	118897146	2583	0.17764	-0.66553	0.66871	0.20625	0.33702		20	BTB-00774300	14259661	18210	0.17864	-0.66257	0.66351	0.22063	0.39045		7	ARS-BFGL-NGS-84417	47954688	7624	0.22044	-0.54855	0.5979	0.27191	0.33215
2	ARS-BFGL-NGS-998	126764887	2660	0.22084	-0.54754	0.6295	0.26971	0.3269		28	ARS-BFGL-NGS-107358	29084057	22694	0.22565	-0.53551	0.5819	0.28789	0.3293		15	Hapmap57381-rs29020495	6007478	14730	0.17403	-0.67633	0.6788	0.20549	0.33694		3	ARS-BFGL-NGS-94913	92661872	3569	0.17744	-0.66613	0.66454	0.20479	0.38856		5	ARS-BFGL-NGS-35956	58638702	5496	0.21544	-0.56129	0.60262	0.27117	0.33201
1	ARS-BFGL-NGS-2027	114239740	1077	0.21264	-0.56852	0.64003	0.26899	0.32679		22	BTA-102233-no-rs	57410486	19955	0.22765	-0.53056	0.57295	0.28712	0.32921		10	ARS-BFGL-NGS-82902	98138943	11224	0.17363	-0.67754	0.68069	0.20184	0.33642		1	Hapmap54644-rs29022483	51845103	467	0.17704	-0.66732	0.66656	0.19843	0.38781		8	ARS-BFGL-NGS-2608	50762327	8677	0.21364	-0.56593	0.60828	0.26983	0.33182
14	BTB-00567299	46845423	14344	0.21444	-0.56387	0.63536	0.26549	0.32628		23	ARS-BFGL-NGS-104370	44428685	20390	0.22464	-0.538	0.5867	0.28464	0.32881		19	ARS-BFGL-NGS-21145	51215413	17927	0.17463	-0.67451	0.67784	0.20004	0.33617		14	Hapmap29973-BTA-129162	46264806	14340	0.17704	-0.66732	0.66656	0.21039	0.38923		16	ARS-BFGL-NGS-38175	77260672	16094	0.21084	-0.57321	0.62067	0.26907	0.33172
4	BTB-01687779	80545103	4622	0.21324	-0.56697	0.63819	0.26454	0.32609		5	ARS-BFGL-NGS-75998	108257925	5882	0.22304	-0.542	0.58787	0.28318	0.32858		10	ARS-BFGL-NGS-33594	37290812	10605	0.16903	-0.69161	0.68707	0.19804	0.3359		2	ARS-BFGL-NGS-59102	7248683	1580	0.17604	-0.67031	0.66756	0.20395	0.38843		7	BTB-00330379	109106555	8164	0.21584	-0.56026	0.60146	0.26704	0.33146
19	ARS-BFGL-NGS-77313	52234974	17934	0.21224	-0.56956	0.64094	0.26363	0.32599		19	ARS-BFGL-NGS-18463	27706098	17689	0.22685	-0.53254	0.57688	0.28238	0.32848		5	Hapmap24085-BTA-143102	46364432	5436	0.17163	-0.68362	0.68348	0.1973	0.33581		2	ARS-BFGL-NGS-21164	126126854	2655	0.17584	-0.67091	0.66854	0.20728	0.38886		8	BTB-00529163	58105422	8773	0.21144	-0.57164	0.61871	0.26642	0.33133
1	BTB-01086885	94776896	886	0.21204	-0.57008	0.64183	0.2632	0.32591		3	BTB-00130969	60147732	3203	0.22785	-0.53006	0.57161	0.28236	0.32846		1	BTB-01131178	55359042	505	0.16643	-0.6997	0.69141	0.194	0.33538		29	BTB-01616335	6508397	22908	0.17564	-0.67151	0.66951	0.20698	0.38876		1	ARS-BFGL-NGS-105436	63951419	589	0.22264	-0.54301	0.59304	0.26505	0.33114
17	Hapmap47218-BTA-21816	4979691	16188	0.21044	-0.57425	0.64361	0.26181	0.32569		1	UA-IFASA-4140	157837373	1504	0.22665	-0.53303	0.57815	0.28208	0.32842		15	Hapmap40880-BTA-109049	20795418	14821	0.17123	-0.68484	0.68439	0.19351	0.3353		2	ARS-BFGL-BAC-35245	48282793	1992	0.17544	-0.67211	0.67237	0.20591	0.38869		21	ARS-BFGL-NGS-29380	16758470	18905	0.21484	-0.56284	0.60492	0.26449	0.33105
4	Hapmap28140-BTA-159872	22026811	4065	0.20364	-0.59224	0.65521	0.26082	0.32554		2	ARS-BFGL-NGS-11319	6763227	1576	0.22184	-0.54502	0.59019	0.27973	0.32806		9	ARS-BFGL-NGS-101844	13292880	9420	0.16743	-0.69658	0.68883	0.19242	0.33516		5	ARS-BFGL-NGS-93819	105018618	5847	0.17544	-0.67211	0.67237	0.2104	0.3892		13	Hapmap41414-BTA-107108	49300389	13485	0.21304	-0.56748	0.61046	0.26322	0.33087
10	ARS-BFGL-NGS-75073	81113308	11047	0.20904	-0.57792	0.64707	0.26051	0.3255		9	ARS-BFGL-NGS-105322	85565030	10074	0.22044	-0.54855	0.59247	0.2789	0.32792		10	ARS-BFGL-NGS-107028	73622468	10991	0.16663	-0.69907	0.69056	0.19025	0.33488		9	BTB-01095008	21289328	9498	0.17544	-0.67211	0.67237	0.2092	0.3891		7	BTB-00290974	4729265	7238	0.21384	-0.56541	0.60605	0.26271	0.33077
3	Hapmap25832-BTA-141681	96323465	3601	0.21404	-0.5649	0.63631	0.25876	0.32525		13	Hapmap41414-BTA-107108	49300389	13485	0.21584	-0.56026	0.5991	0.27549	0.32744		22	ARS-BFGL-NGS-16314	61258859	20000	0.16303	-0.71043	0.69311	0.18864	0.33464		16	BTA-100038-no-rs	40223873	15749	0.17524	-0.67271	0.6733	0.20642	0.38871		11	ARS-BFGL-NGS-32754	67626052	11937	0.21064	-0.57373	0.62163	0.2621	0.33068
1	BTA-120735-no-rs	156505205	1480	0.20744	-0.58214	0.65122	0.25891	0.32523		7	ARS-BFGL-NGS-10823	6698584	7269	0.22484	-0.53751	0.58433	0.27417	0.32723		9	ARS-BFGL-NGS-55057	82130748	10036	0.16963	-0.68976	0.68619	0.18752	0.3345		1	ARS-BFGL-NGS-31102	146862570	1374	0.17504	-0.67331	0.67422	0.21043	0.38923		11	ARS-BFGL-NGS-14714	41315430	11732	0.20924	-0.5774	0.62723	0.26217	0.33068
8	BTA-23646-no-rs	91464082	9105	0.20784	-0.58108	0.6504	0.25756	0.32505		8	ARS-BFGL-NGS-38053	828888	8219	0.22224	-0.54401	0.58904	0.27394	0.32719		7	BTB-01240109	110671189	8184	0.17163	-0.68362	0.68348	0.18677	0.3344		14	UA-IFASA-7599	35473110	14284	0.17483	-0.67391	0.67513	0.1978	0.38772		9	ARS-BFGL-NGS-105322	85565030	10074	0.21264	-0.56852	0.61363	0.26162	0.33061
1	Hapmap23307-BTA-124083	58722694	529	0.21024	-0.57477	0.64449	0.25742	0.32504		28	BTB-00981547	25296185	22655	0.21784	-0.55515	0.59471	0.27147	0.32681		9	BTB-01095008	21289328	9498	0.16823	-0.69409	0.68796	0.18675	0.3344		24	BTA-58423-no-rs	55284787	20996	0.17403	-0.67633	0.67603	0.20217	0.38819		8	BTA-21730-no-rs	74336311	8915	0.20924	-0.5774	0.62723	0.26119	0.33054
8	BTB-01709624	33060034	8500	0.21464	-0.56335	0.63439	0.25673	0.32495		13	ARS-BFGL-NGS-4261	3398628	13050	0.22144	-0.54603	0.59133	0.26801	0.32629		23	ARS-BFGL-NGS-20503	13267795	20112	0.16723	-0.6972	0.6897	0.18676	0.33439		1	UA-IFASA-7275	54390349	493	0.17383	-0.67693	0.67692	0.20366	0.38842		12	Hapmap25509-BTA-126632	28275938	12485	0.20644	-0.58478	0.63423	0.26084	0.33048
10	ARS-BFGL-NGS-11135	53484074	10792	0.21344	-0.56645	0.63725	0.25676	0.32495		6	ARS-BFGL-NGS-77166	109282748	7071	0.21584	-0.56026	0.5991	0.26817	0.32627		11	ARS-BFGL-NGS-28924	45346657	11759	0.16063	-0.71812	0.70118	0.18653	0.33436		5	ARS-BFGL-NGS-18294	108746845	5891	0.17363	-0.67754	0.67781	0.20119	0.38813		23	ARS-BFGL-NGS-84504	50265078	20459	0.20684	-0.58372	0.63338	0.26037	0.33041
15	BTB-01059544	61098317	15210	0.20904	-0.57792	0.64707	0.25535	0.32473		2	Hapmap53519-rs29024663	125632673	2651	0.21744	-0.55617	0.59692	0.26778	0.32625		26	ARS-BFGL-NGS-18194	24575207	21732	0.16103	-0.71683	0.69963	0.18635	0.33432		5	BTA-11044-rs29016809	48080259	5446	0.17323	-0.67875	0.6804	0.20367	0.38849		2	Hapmap53519-rs29024663	125632673	2651	0.21304	-0.56748	0.61046	0.25998	0.33039
21	Hapmap22752-BTA-151718	37358573	19089	0.20904	-0.57792	0.64707	0.25292	0.32433		25	Hapmap30305-BTA-155754	26032901	21326	0.20904	-0.57792	0.60649	0.26741	0.32613		19	BTB-01987097	63166388	18043	0.16143	-0.71555	0.69884	0.18583	0.33426		8	ARS-BFGL-NGS-15420	68233244	8859	0.17323	-0.67875	0.6804	0.20071	0.38808		13	ARS-BFGL-NGS-84635	2342625	13039	0.20804	-0.58055	0.62903	0.25974	0.33034
15	Hapmap58710-rs29020911	66170427	15264	0.20844	-0.5795	0.64792	0.25292	0.32433		15	Hapmap57542-rs29012408	64408726	15242	0.22004	-0.54956	0.59359	0.26642	0.32605		7	ARS-BFGL-NGS-13798	43653110	7586	0.15843	-0.72525	0.70783	0.18589	0.33426		29	Hapmap23993-BTA-140467	15902913	22996	0.17323	-0.67875	0.6804	0.19633	0.38757		6	BTA-37416-no-rs	25175118	6251	0.21164	-0.57112	0.61772	0.25947	0.33028
8	ARS-BFGL-NGS-69431	106577108	9261	0.20524	-0.58797	0.65363	0.25272	0.32433		15	BTB-01059544	61098317	15210	0.21564	-0.56078	0.60017	0.26431	0.32573		20	BTA-49967-no-rs	18099389	18249	0.15963	-0.72135	0.70346	0.18495	0.33416		8	BTB-01429039	112571608	9320	0.17303	-0.67935	0.68125	0.20749	0.38886		2	BTA-114131-no-rs	83919557	2316	0.21184	-0.5706	0.61467	0.25924	0.33027
1	ARS-BFGL-NGS-96340	81209053	755	0.20584	-0.58638	0.65203	0.25263	0.32429		1	ARS-BFGL-NGS-108391	146455377	1370	0.21104	-0.57268	0.60335	0.26268	0.32546		11	ARS-BFGL-NGS-4101	104325453	12243	0.16203	-0.71363	0.69643	0.18343	0.33396		14	Hapmap24967-BTC-054601	26060343	14176	0.17283	-0.67996	0.68292	0.21175	0.38933		3	BTB-00130969	60147732	3203	0.20944	-0.57687	0.6254	0.25919	0.33023
10	BTA-104505-no-rs	100674363	11252	0.21264	-0.56852	0.64003	0.25183	0.32417		25	ARS-BFGL-NGS-10694	36067715	21452	0.21484	-0.56284	0.60123	0.26097	0.32517		7	ARS-BFGL-NGS-54341	45162340	7596	0.16283	-0.71107	0.69395	0.18275	0.33385		15	ARS-BFGL-BAC-19395	46208504	15091	0.17283	-0.67996	0.68292	0.19232	0.38707		7	Hapmap55701-rs29018719	71412946	7830	0.21104	-0.57268	0.6197	0.25884	0.33018
10	ARS-BFGL-NGS-26902	47806511	10712	0.20544	-0.58744	0.65283	0.24952	0.32382		5	BTA-72980-no-rs	25775985	5262	0.21084	-0.57321	0.6044	0.25988	0.32502		12	BTB-01499620	59264327	12753	0.16503	-0.7041	0.69226	0.18274	0.33384		9	ARS-BFGL-NGS-101844	13292880	9420	0.17243	-0.68118	0.68374	0.20468	0.38854		13	ARS-BFGL-NGS-41919	40777908	13383	0.21284	-0.568	0.61153	0.25832	0.33014
19	BTB-00760167	52512166	17938	0.21044	-0.57425	0.64361	0.24921	0.32378		19	ARS-BFGL-NGS-77313	52234974	17934	0.20884	-0.57845	0.60751	0.25911	0.32491		2	ARS-BFGL-BAC-35245	48282793	1992	0.16243	-0.71235	0.69479	0.18245	0.33384		2	ARS-BFGL-NGS-32739	19611904	1694	0.17223	-0.68179	0.68455	0.20638	0.38878		10	Hapmap39357-BTA-81356	95629821	11205	0.21364	-0.56593	0.60828	0.25829	0.3301
22	Hapmap47039-BTA-54432	38877794	19762	0.20784	-0.58108	0.6504	0.24758	0.32356		2	ARS-BFGL-NGS-43912	130965838	2700	0.21744	-0.55617	0.59692	0.25813	0.32478		27	ARS-BFGL-NGS-75783	14768736	22114	0.16163	-0.71491	0.69805	0.18287	0.33384		7	ARS-BFGL-NGS-54341	45162340	7596	0.17203	-0.6824	0.68536	0.1945	0.38736		9	BTA-56214-no-rs	87689696	10096	0.20864	-0.57897	0.62813	0.25814	0.3301
26	ARS-BFGL-NGS-28608	51032219	21987	0.19884	-0.60522	0.65912	0.24608	0.32331		19	UA-IFASA-9813	32508700	17738	0.20704	-0.58319	0.61054	0.25731	0.32465		12	Hapmap23932-BTA-127704	54891162	12711	0.15723	-0.72917	0.70994	0.1825	0.33381		1	ARS-BFGL-NGS-14335	63098616	579	0.17183	-0.68301	0.68695	0.2008	0.38807		3	ARS-BFGL-NGS-36272	100323316	3655	0.20964	-0.57635	0.62448	0.25801	0.33006
23	ARS-BFGL-NGS-93014	37029269	20310	0.20044	-0.60087	0.65757	0.24343	0.32289		6	ARS-BFGL-NGS-103412	30812012	6297	0.21344	-0.56645	0.60229	0.25602	0.32445		5	BTA-73842-no-rs	70175036	5575	0.16083	-0.71748	0.70041	0.1817	0.33369		23	BTA-81684-no-rs	23675301	20212	0.17183	-0.68301	0.68695	0.20409	0.38844		12	ARS-BFGL-NGS-55816	34365374	12529	0.21164	-0.57112	0.61772	0.257	0.32992
19	ARS-BFGL-NGS-3745	52596925	17940	0.20184	-0.59708	0.656	0.24277	0.32281		4	BTB-01721967	44671762	4258	0.20564	-0.58691	0.61154	0.25593	0.32442		1	Hapmap54644-rs29022483	51845103	467	0.16003	-0.72006	0.7027	0.18147	0.33366		10	ARS-BFGL-NGS-85161	85978674	11098	0.17143	-0.68423	0.6885	0.2039	0.38844		19	ARS-BFGL-NGS-18463	27706098	17689	0.21264	-0.56852	0.61363	0.25624	0.32981
4	BTB-01721967	44671762	4258	0.19504	-0.61565	0.66365	0.23992	0.32233		5	ARS-BFGL-NGS-60473	64933958	5532	0.20944	-0.57687	0.60545	0.25525	0.32433		14	Hapmap24967-BTC-054601	26060343	14176	0.16163	-0.71491	0.69805	0.18118	0.33363		16	ARS-BFGL-NGS-53805	43847822	15773	0.17143	-0.68423	0.6885	0.20259	0.38827		3	Hapmap58721-rs29026738	104874970	3705	0.20344	-0.59278	0.63758	0.25599	0.3298
18	ARS-BFGL-NGS-52708	34992628	17165	0.20784	-0.58108	0.6504	0.23918	0.32226		3	Hapmap25832-BTA-141681	96323465	3601	0.20424	-0.59064	0.61546	0.25145	0.32373		14	ARS-BFGL-NGS-59595	68642901	14570	0.17003	-0.68852	0.68529	0.17983	0.33344		15	BTB-01759992	60807990	15206	0.17023	-0.68791	0.68928	0.19648	0.38758		15	Hapmap57542-rs29012408	64408726	15242	0.20744	-0.58214	0.6308	0.2555	0.32969
6	Hapmap60824-rs29019638	103229339	6994	0.19684	-0.61069	0.6614	0.23816	0.3221		29	Hapmap53679-rs29025626	45482143	23264	0.20784	-0.58108	0.60954	0.2488	0.32332		5	BTA-11044-rs29016809	48080259	5446	0.15843	-0.72525	0.70783	0.17938	0.3334		11	ARS-BFGL-NGS-4101	104325453	12243	0.17003	-0.68852	0.69004	0.19414	0.38732		1	ARS-BFGL-NGS-2027	114239740	1077	0.20964	-0.57635	0.62448	0.25533	0.32966
3	BTA-66912-no-rs	23271534	2929	0.19404	-0.61843	0.66657	0.23737	0.32199		25	ARS-BFGL-NGS-27183	42726313	21511	0.20424	-0.59064	0.61546	0.24806	0.32322		26	ARS-BFGL-NGS-266	49655897	21980	0.15303	-0.74309	0.71659	0.17949	0.3334		21	ARS-BFGL-NGS-73082	2642904	18771	0.16983	-0.68914	0.6908	0.20214	0.38832		10	ARS-BFGL-NGS-29248	54514075	10802	0.20724	-0.58266	0.63167	0.25481	0.3296
3	BTB-00156807	111072192	3771	0.20104	-0.59924	0.65679	0.23634	0.32182		22	BTB-00851968	50993959	19891	0.19924	-0.60413	0.62115	0.24783	0.32318		14	Hapmap29973-BTA-129162	46264806	14340	0.15923	-0.72265	0.7042	0.17865	0.33331		12	Hapmap23932-BTA-127704	54891162	12711	0.16963	-0.68976	0.69155	0.20099	0.38815		8	ARS-BFGL-NGS-38053	828888	8219	0.20964	-0.57635	0.62448	0.25468	0.32958
10	BTB-00433469	69862924	10958	0.19624	-0.61234	0.66216	0.23558	0.32169		1	ARS-BFGL-NGS-96340	81209053	755	0.20464	-0.58957	0.61254	0.2471	0.32306		27	ARS-BFGL-NGS-90403	38254703	22375	0.16223	-0.71299	0.69562	0.17872	0.33328		3	ARS-BFGL-NGS-34836	22921514	2926	0.16943	-0.69037	0.69303	0.18983	0.38674		26	Hapmap25649-BTA-62051	11802443	21611	0.20224	-0.596	0.64002	0.25428	0.32954
18	ARS-BFGL-NGS-4440	34940982	17164	0.19964	-0.60304	0.65834	0.23497	0.32163		16	ARS-BFGL-NGS-39956	47268530	15795	0.20784	-0.58108	0.60954	0.24677	0.323		16	ARS-BFGL-NGS-53805	43847822	15773	0.15843	-0.72525	0.70783	0.17745	0.33315		29	ARS-BFGL-NGS-94493	43686401	23242	0.16943	-0.69037	0.69303	0.19904	0.38786		7	ARS-BFGL-NGS-10823	6698584	7269	0.21504	-0.56232	0.60378	0.25375	0.32946
6	BTB-01265106	116779750	7172	0.20424	-0.59064	0.65442	0.23313	0.32135		1	Hapmap50694-BTA-44240	96299260	902	0.20324	-0.59332	0.61642	0.24379	0.32257		21	ARS-BFGL-NGS-53975	2151256	18767	0.15463	-0.73775	0.71595	0.17706	0.33305		8	BTA-81446-no-rs	5390916	8252	0.16903	-0.69161	0.69376	0.20228	0.3882		2	ARS-BFGL-NGS-998	126764887	2660	0.21164	-0.57112	0.61772	0.25382	0.32945
3	ARS-BFGL-NGS-14549	84764797	3466	0.19404	-0.61843	0.66657	0.23292	0.3213		1	ARS-BFGL-NGS-108911	29095768	243	0.19444	-0.61732	0.62752	0.24007	0.322		1	ARS-BFGL-NGS-31102	146862570	1374	0.15703	-0.72982	0.71063	0.17641	0.33301		23	ARS-BFGL-NGS-20503	13267795	20112	0.16823	-0.69409	0.69448	0.19539	0.38746		2	Hapmap30596-BTA-161397	69939162	2204	0.20704	-0.58319	0.63253	0.25151	0.32912
19	Hapmap38895-BTA-46550	15485941	17556	0.18964	-0.63075	0.67216	0.23237	0.32122		4	ARS-BFGL-NGS-3588	30606899	4147	0.20424	-0.59064	0.61546	0.23767	0.32166		29	ARS-BFGL-NGS-23717	35459916	23179	0.15783	-0.72721	0.70924	0.17615	0.33296		11	ARS-BFGL-NGS-28924	45346657	11759	0.16763	-0.69595	0.69521	0.19842	0.38781		8	Hapmap27876-BTA-147931	106648392	9263	0.20564	-0.58691	0.63507	0.25	0.32889
6	ARS-BFGL-NGS-77166	109282748	7071	0.19524	-0.6151	0.66291	0.23112	0.32102		2	ARS-BFGL-NGS-86652	72790595	2232	0.19584	-0.61344	0.62483	0.23789	0.32165		2	ARS-BFGL-NGS-21164	126126854	2655	0.15623	-0.73246	0.71266	0.17512	0.33283		6	ARS-BFGL-NGS-987	105957419	7030	0.16683	-0.69845	0.69663	0.1826	0.38594		2	ARS-BFGL-NGS-66563	111575978	2504	0.20744	-0.58214	0.6308	0.24918	0.32876
29	Hapmap43901-BTA-65743	7276898	22917	0.19284	-0.62177	0.66799	0.23057	0.32094		11	BTA-116639-no-rs	99043279	12186	0.20044	-0.60087	0.61833	0.23571	0.32133		5	ARS-BFGL-NGS-93819	105018618	5847	0.15463	-0.73775	0.71595	0.17462	0.33275		29	ARS-BFGL-NGS-13527	2294521	22872	0.16683	-0.69845	0.69663	0.19358	0.38723		13	Hapmap38668-BTA-34221	18149664	13168	0.20004	-0.60195	0.64701	0.24864	0.32868
18	ARS-BFGL-NGS-13105	23468316	17059	0.19804	-0.6074	0.65988	0.23024	0.32088		9	Hapmap34562-BES4_Contig366_1332	63820432	9894	0.20244	-0.59547	0.61737	0.2331	0.32095		22	ARS-BFGL-NGS-77874	8223349	19464	0.15843	-0.72525	0.70783	0.1746	0.33273		10	DPI-8	5654720	10322	0.16663	-0.69907	0.69734	0.19374	0.38725		22	BTB-00851968	50993959	19891	0.20124	-0.5987	0.64241	0.24807	0.32861
2	ARS-BFGL-NGS-86652	72790595	2232	0.19064	-0.62793	0.67079	0.22986	0.32081		4	BTB-00211341	115531863	4958	0.19584	-0.61344	0.62483	0.23214	0.32078		29	ARS-BFGL-NGS-94493	43686401	23242	0.15543	-0.7351	0.71464	0.17324	0.33257		19	BTB-01987097	63166388	18043	0.16643	-0.6997	0.69804	0.19637	0.38758		3	INRA-533	19860064	2905	0.19884	-0.60522	0.6485	0.24711	0.32844
10	ARS-BFGL-NGS-12520	69107598	10949	0.19404	-0.61843	0.66657	0.22897	0.32069		4	ARS-BFGL-NGS-25363	20004627	4034	0.19424	-0.61787	0.6284	0.23179	0.32074		14	ARS-BFGL-NGS-34135	1675278	13852	0.16003	-0.72006	0.7027	0.17315	0.33256		14	BTB-01953819	23817572	14149	0.16623	-0.70033	0.69873	0.19828	0.38781		18	ARS-BFGL-NGS-17797	52304421	17338	0.20204	-0.59654	0.64162	0.24663	0.32838
2	Hapmap51331-BTA-85692	8272673	1591	0.19784	-0.60795	0.66065	0.22808	0.32056		8	Hapmap49589-BTA-38292	53845391	8721	0.19604	-0.61289	0.623	0.23184	0.32073		14	BTA-111311-no-rs	52049002	14408	0.15283	-0.74376	0.71724	0.17293	0.33252		20	BTA-49967-no-rs	18099389	18249	0.16603	-0.70095	0.69942	0.19282	0.38715		5	ARS-BFGL-NGS-14970	55865567	5482	0.20444	-0.5901	0.63591	0.24555	0.32824
7	ARS-BFGL-NGS-53334	23016916	7362	0.19004	-0.62962	0.67148	0.22155	0.31956		13	ARS-BFGL-NGS-100338	65164792	13640	0.19504	-0.61565	0.62663	0.23128	0.32063		20	Hapmap25537-BTA-134848	7993223	18140	0.15683	-0.73048	0.71131	0.17251	0.33246		4	Hapmap25788-BTA-123085	30890614	4151	0.16583	-0.70158	0.7001	0.1988	0.38787		1	ARS-BFGL-NGS-108911	29095768	243	0.20004	-0.60195	0.64701	0.24498	0.32813
8	ARS-BFGL-NGS-86682	54239367	8726	0.19364	-0.61954	0.66728	0.21949	0.31927		3	ARS-BFGL-NGS-14549	84764797	3466	0.19204	-0.624	0.63356	0.2292	0.32033		6	Hapmap45977-BTA-110682	111569786	7097	0.15663	-0.73114	0.71199	0.17209	0.33244		3	ARS-BFGL-NGS-40609	106963577	3726	0.16543	-0.70284	0.70144	0.19769	0.38776		8	BTA-23646-no-rs	91464082	9105	0.19844	-0.60631	0.64996	0.24458	0.32809
6	BTA-111059-no-rs	63996365	6634	0.19224	-0.62344	0.6687	0.21844	0.31911		11	ARS-BFGL-NGS-75350	49734417	11798	0.18724	-0.63757	0.63934	0.22907	0.32032		11	ARS-BFGL-NGS-89024	25634382	11593	0.14763	-0.76146	0.73015	0.17151	0.33232		10	ARS-BFGL-NGS-107028	73622468	10991	0.16543	-0.70284	0.70144	0.19401	0.38731		19	BTB-00765796	61395535	18023	0.20024	-0.60141	0.64474	0.24337	0.32787
1	Hapmap50694-BTA-44240	96299260	902	0.18364	-0.64792	0.67688	0.21826	0.31907		22	UA-IFASA-6042	43595820	19815	0.19924	-0.60413	0.62115	0.22846	0.32024		7	ARS-BFGL-NGS-37045	2119559	7206	0.15583	-0.73377	0.71333	0.17122	0.33229		27	BTB-00964171	24945902	22236	0.16503	-0.7041	0.70211	0.17979	0.38566		16	Hapmap27900-BTA-38864	40425388	15752	0.19944	-0.60358	0.64776	0.24263	0.32781
11	ARS-BFGL-NGS-75350	49734417	11798	0.19204	-0.624	0.6694	0.21609	0.31877		3	BTA-66912-no-rs	23271534	2929	0.19784	-0.60795	0.62207	0.22856	0.32023		6	Hapmap38985-BTA-75752	33509143	6324	0.15883	-0.72395	0.70494	0.17038	0.33222		3	Hapmap51790-BTA-103080	101076596	3667	0.16403	-0.70726	0.70343	0.19106	0.38693		7	ARS-BFGL-NGS-92758	16452033	7308	0.20244	-0.59547	0.63922	0.24208	0.32773
21	ARS-BFGL-NGS-22162	69554017	19370	0.19064	-0.62793	0.67079	0.21587	0.31873		14	Hapmap49927-BTA-24548	25771436	14171	0.19364	-0.61954	0.62928	0.22825	0.32018		21	ARS-BFGL-NGS-21626	68105539	19354	0.15563	-0.73444	0.71399	0.17038	0.3322		11	ARS-BFGL-NGS-89024	25634382	11593	0.16403	-0.70726	0.70343	0.18436	0.38614		2	ARS-BFGL-NGS-11319	6763227	1576	0.19744	-0.60904	0.65141	0.24163	0.32763
9	Hapmap52601-rs29025947	63739649	9892	0.18844	-0.63415	0.67285	0.21581	0.3187		22	ARS-BFGL-NGS-59768	47044737	19847	0.18944	-0.63132	0.63689	0.22767	0.32012		29	ARS-BFGL-NGS-13527	2294521	22872	0.15183	-0.74712	0.72159	0.17027	0.33215		13	ARS-BFGL-NGS-58346	40880250	13385	0.16383	-0.70789	0.70472	0.18622	0.38638		6	ARS-BFGL-NGS-77166	109282748	7071	0.19624	-0.61234	0.65561	0.23894	0.32725
8	ARS-BFGL-NGS-36155	16687834	8340	0.19444	-0.61732	0.66439	0.21555	0.31866		14	ARS-BFGL-NGS-29622	47615069	14355	0.19304	-0.62121	0.63101	0.22771	0.32007		14	BTB-01953819	23817572	14149	0.15083	-0.75051	0.72512	0.16991	0.33211		24	ARS-BFGL-NGS-52760	26312936	20713	0.16383	-0.70789	0.70472	0.17975	0.38562		1	ARS-BFGL-NGS-96340	81209053	755	0.19844	-0.60631	0.64996	0.23899	0.32724
8	ARS-BFGL-NGS-23181	58926246	8779	0.17864	-0.66257	0.68516	0.21383	0.3184		14	UA-IFASA-5274	12786338	14030	0.19324	-0.62065	0.63015	0.22539	0.31975		29	ARS-BFGL-NGS-41631	33593218	23157	0.15783	-0.72721	0.70924	0.16924	0.33203		2	ARS-BFGL-NGS-5444	135751326	2745	0.16303	-0.71043	0.706	0.18965	0.38676		23	ARS-BFGL-NGS-93014	37029269	20310	0.20324	-0.59332	0.6384	0.23832	0.32718
11	BTA-116639-no-rs	99043279	12186	0.18784	-0.63586	0.6742	0.21335	0.31833		10	BTB-00433469	69862924	10958	0.19944	-0.60358	0.61927	0.22403	0.31955		6	Hapmap49740-BTA-75691	31353827	6302	0.15163	-0.7478	0.72278	0.16895	0.33197		7	Hapmap54765-rs29012520	68156093	7804	0.16303	-0.71043	0.706	0.17925	0.38553		10	ARS-BFGL-NGS-75073	81113308	11047	0.19444	-0.61732	0.65897	0.23836	0.32717
5	BTB-01953426	33709003	5325	0.18804	-0.63529	0.67352	0.2128	0.31824		20	ARS-BFGL-NGS-25567	67768487	18726	0.19204	-0.624	0.63356	0.22297	0.31941		8	BTA-81446-no-rs	5390916	8252	0.15223	-0.74578	0.72037	0.16869	0.33194		10	ARS-BFGL-NGS-18574	77391821	11016	0.16283	-0.71107	0.70663	0.17062	0.38453		10	ARS-BFGL-NGS-11135	53484074	10792	0.20004	-0.60195	0.64701	0.23704	0.32698
4	BTB-00211341	115531863	4958	0.18764	-0.63643	0.67487	0.21226	0.31818		8	Hapmap41646-BTA-81057	39932028	8563	0.19544	-0.61455	0.62574	0.22205	0.31924		21	ARS-BFGL-NGS-42021	12121273	18865	0.14943	-0.75527	0.72739	0.16824	0.33189		20	Hapmap25537-BTA-134848	7993223	18140	0.16263	-0.71171	0.70725	0.18339	0.38606		19	BTB-00754877	44174487	17848	0.19524	-0.6151	0.65697	0.23561	0.32674
3	ARS-BFGL-NGS-83416	109542930	3756	0.18404	-0.64677	0.67621	0.21218	0.31813		28	Hapmap43635-BTA-63570	15502546	22566	0.19044	-0.6285	0.6344	0.22151	0.31917		1	Hapmap53592-rs29009975	2799458	33	0.14703	-0.76353	0.7323	0.16818	0.33187		15	Hapmap50832-BTA-96262	58001797	15175	0.16243	-0.71235	0.70787	0.19122	0.38698		20	Hapmap25540-BTA-135353	65998486	18711	0.20204	-0.59654	0.64162	0.23508	0.32667
1	Hapmap47449-BTA-96490	130349916	1220	0.18224	-0.65199	0.68014	0.20809	0.31754		1	BTB-00027298	65433706	609	0.19284	-0.62177	0.63187	0.21951	0.31885		20	BTA-50642-no-rs	3794030	18087	0.15203	-0.74645	0.72098	0.16713	0.33176		20	Hapmap54749-rs29013716	23029920	18297	0.16203	-0.71363	0.70849	0.19726	0.38768		19	BTB-00760167	52512166	17938	0.19644	-0.61179	0.65492	0.23487	0.32667
21	ARS-USMARC-Parent-DQ995976-no-rs	3088886	18778	0.18284	-0.65025	0.67885	0.20806	0.31752		8	ARS-BFGL-NGS-73651	52432552	8701	0.18584	-0.64158	0.64253	0.21821	0.31867		1	BTA-18708-no-rs	76876908	714	0.15083	-0.75051	0.72512	0.16734	0.33175		6	Hapmap38985-BTA-75752	33509143	6324	0.16163	-0.71491	0.70971	0.18776	0.38655		15	Hapmap58710-rs29020911	66170427	15264	0.20044	-0.60087	0.64397	0.23492	0.32666
10	ARS-BFGL-NGS-43385	82579290	11061	0.17844	-0.66316	0.68577	0.20651	0.31729		14	Hapmap24414-BTC-073009	27321716	14202	0.18444	-0.64561	0.64487	0.21815	0.31865		6	ARS-BFGL-NGS-987	105957419	7030	0.14263	-0.77896	0.74261	0.16719	0.33173		11	ARS-BFGL-NGS-66378	37135843	11703	0.16163	-0.71491	0.70971	0.19077	0.38693		15	BTB-01059544	61098317	15210	0.20364	-0.59224	0.63675	0.23427	0.32656
21	BTB-00818234	38919896	19103	0.17924	-0.66079	0.68393	0.20641	0.31728		3	BTB-01392993	71596348	3339	0.18604	-0.641	0.64174	0.21688	0.31845		15	ARS-BFGL-BAC-19395	46208504	15091	0.15243	-0.7451	0.71976	0.16677	0.33172		8	Hapmap60459-rs29021980	8042358	8269	0.16083	-0.71748	0.71032	0.17427	0.38496		1	BTB-01086885	94776896	886	0.19784	-0.60795	0.65069	0.2334	0.32643
6	BTB-00271969	95924980	6906	0.17784	-0.66494	0.68757	0.20632	0.31727		14	ARS-BFGL-NGS-4939	1801116	13854	0.18604	-0.641	0.64174	0.21569	0.31828		27	Hapmap26179-BTA-155675	34417344	22330	0.14863	-0.75801	0.72795	0.16294	0.33115		20	ARS-BFGL-NGS-35804	2159884	18072	0.16063	-0.71812	0.71092	0.17915	0.3855		29	Hapmap53679-rs29025626	45482143	23264	0.19684	-0.61069	0.65423	0.23259	0.32631
18	ARS-BFGL-NGS-98832	35529313	17174	0.17443	-0.67512	0.69333	0.20402	0.31692		10	Hapmap50870-BTA-111277	50445303	10746	0.18364	-0.64792	0.64563	0.21315	0.31786		8	BTB-01429039	112571608	9320	0.15243	-0.7451	0.71976	0.16276	0.33113		9	ARS-BFGL-NGS-22602	22652013	9513	0.16023	-0.71941	0.71151	0.18022	0.38566		20	ARS-BFGL-NGS-20300	16402419	18230	0.19584	-0.61344	0.65629	0.23179	0.3262
17	ARS-BFGL-NGS-26864	15127358	16289	0.17423	-0.67572	0.69389	0.20402	0.3169		12	BTA-50103-no-rs	48131404	12619	0.18264	-0.65083	0.6464	0.21275	0.31781		24	ARS-BFGL-NGS-52760	26312936	20713	0.15123	-0.74915	0.72396	0.16264	0.33113		28	ARS-BFGL-NGS-55934	31960726	22714	0.16003	-0.72006	0.7121	0.17004	0.38449		5	BTA-72980-no-rs	25775985	5262	0.19724	-0.60959	0.65212	0.23122	0.3261
1	BTB-01777594	82059960	767	0.17644	-0.66911	0.68992	0.20323	0.31677		13	Hapmap48963-BTA-96734	999229	13019	0.19024	-0.62906	0.63524	0.21222	0.31776		9	ARS-BFGL-NGS-22602	22652013	9513	0.15243	-0.7451	0.71976	0.16173	0.33102		11	Hapmap43430-BTA-100124	62263631	11886	0.15863	-0.7246	0.71329	0.17754	0.38534		21	BTB-00819524	41885781	19133	0.19244	-0.62288	0.66029	0.23031	0.32597
3	Hapmap60323-rs29014816	12733716	2850	0.17744	-0.66613	0.68816	0.203	0.31675		13	ARS-BFGL-NGS-30791	75310875	13758	0.18944	-0.63132	0.63689	0.21162	0.31766		11	Hapmap22874-BTA-153755	83168133	12082	0.14703	-0.76353	0.7323	0.16088	0.33089		18	ARS-BFGL-NGS-104890	39772580	17214	0.15863	-0.7246	0.71329	0.18502	0.38623		17	ARS-BFGL-NGS-73290	57350232	16646	0.18904	-0.63245	0.66418	0.23	0.32592
21	ARS-BFGL-NGS-96633	35371521	19070	0.18084	-0.65609	0.68205	0.2027	0.3167		20	BTB-01423653	38578200	18443	0.18744	-0.637	0.63853	0.21127	0.31759		3	Hapmap51790-BTA-103080	101076596	3667	0.15163	-0.7478	0.72278	0.16041	0.33082		9	Hapmap43702-BTA-84086	69956436	9947	0.15783	-0.72721	0.71387	0.17311	0.38482		20	ARS-BFGL-NGS-55465	56035015	18601	0.20084	-0.59978	0.64319	0.2291	0.32581
12	BTA-50103-no-rs	48131404	12619	0.18324	-0.64908	0.6782	0.20237	0.31665		1	Hapmap47449-BTA-96490	130349916	1220	0.18784	-0.63586	0.63772	0.21076	0.31754		9	ARS-BFGL-NGS-45135	7745901	9377	0.14503	-0.7705	0.73788	0.15924	0.33068		8	ARS-BFGL-NGS-24437	54528592	8728	0.15703	-0.72982	0.71446	0.17064	0.38457		17	Hapmap47218-BTA-21816	4979691	16188	0.19704	-0.61014	0.65353	0.22858	0.32571
4	Hapmap42645-BTA-70875	61274297	4429	0.18544	-0.64273	0.67554	0.20227	0.31664		2	Hapmap38868-BTA-97511	16717335	1662	0.18144	-0.65433	0.64867	0.21093	0.31752		10	ARS-BFGL-NGS-107048	18395377	10444	0.15143	-0.74847	0.72337	0.15886	0.33064		20	Hapmap55420-rs29013325	16448784	18231	0.15683	-0.73048	0.71561	0.16924	0.38439		23	Hapmap38466-BTA-118912	51097849	20470	0.19704	-0.61014	0.65353	0.22648	0.32539
10	Hapmap50870-BTA-111277	50445303	10746	0.17483	-0.67391	0.69221	0.20221	0.31663		25	Hapmap27292-BTC-028249	30736444	21374	0.18244	-0.65141	0.64792	0.21055	0.31746		7	BTA-78954-no-rs	47384327	7619	0.14683	-0.76422	0.73334	0.15782	0.33049		22	ARS-BFGL-NGS-43302	37402411	19744	0.15683	-0.73048	0.71561	0.17095	0.38454		8	ARS-BFGL-NGS-5793	39541982	8557	0.19464	-0.61676	0.65831	0.22395	0.32505
21	ARS-BFGL-NGS-37484	68683196	19364	0.18324	-0.64908	0.6782	0.20116	0.31649		14	Hapmap43459-BTA-111191	76999733	14632	0.18684	-0.63871	0.64015	0.21012	0.31743		24	ARS-BFGL-NGS-37064	2702058	20505	0.15243	-0.7451	0.71976	0.15757	0.33045		2	ARS-BFGL-NGS-48402	72445788	2229	0.15643	-0.7318	0.71618	0.17203	0.38471		8	ARS-BFGL-NGS-69431	106577108	9261	0.19184	-0.62456	0.6616	0.22391	0.32505
28	ARS-BFGL-NGS-64041	28297122	22685	0.17383	-0.67693	0.69499	0.20105	0.31646		27	ARS-BFGL-NGS-11582	25501920	22240	0.18464	-0.64503	0.64409	0.2101	0.31741		7	Hapmap46695-BTA-26440	44658442	7591	0.14663	-0.76492	0.73386	0.15774	0.33045		3	INRA-289	24149985	2933	0.15603	-0.73311	0.71731	0.16383	0.38374		8	BTA-83016-no-rs	16099898	8332	0.19364	-0.61954	0.65963	0.22386	0.325
8	ARS-BFGL-NGS-12436	60872538	8798	0.17283	-0.67996	0.69716	0.20107	0.31644		12	ARS-BFGL-NGS-103143	34013716	12528	0.17924	-0.66079	0.6509	0.20977	0.31736		7	Hapmap26235-BTA-79759	72824476	7848	0.14783	-0.76077	0.72961	0.15748	0.33043		21	ARS-BFGL-NGS-4300	21703503	18954	0.15603	-0.73311	0.71731	0.18109	0.38579		18	ARS-BFGL-NGS-4440	34940982	17164	0.19184	-0.62456	0.6616	0.22297	0.32488
1	BTB-00027298	65433706	609	0.18124	-0.65491	0.68078	0.20073	0.31643		18	ARS-BFGL-NGS-39994	50160561	17311	0.18484	-0.64446	0.64331	0.20906	0.31725		1	ARS-BFGL-NGS-62826	1436503	17	0.15023	-0.75254	0.72682	0.15589	0.33021		21	ARS-BFGL-NGS-24407	66287283	19339	0.15503	-0.73642	0.71787	0.16366	0.38377		4	Hapmap43665-BTA-72047	106383456	4873	0.19104	-0.62681	0.66289	0.22246	0.32482
15	ARS-BFGL-NGS-61341	63490623	15235	0.18264	-0.65083	0.6795	0.19993	0.31629		3	Hapmap60323-rs29014816	12733716	2850	0.17403	-0.67633	0.66474	0.20813	0.31713		20	ARS-BFGL-NGS-35804	2159884	18072	0.14723	-0.76284	0.73123	0.15536	0.33017		24	Hapmap41819-BTA-29479	51863747	20971	0.15403	-0.73975	0.71899	0.16192	0.3835		2	BTA-46613-no-rs	37358592	1905	0.19484	-0.61621	0.65764	0.22127	0.32467
8	ARS-BFGL-NGS-73651	52432552	8701	0.17684	-0.66792	0.68934	0.19984	0.31628		1	BTB-02047820	117318567	1091	0.17443	-0.67512	0.66344	0.20519	0.31668		1	BTA-58309-no-rs	154638002	1456	0.14383	-0.77471	0.74075	0.15561	0.33016		27	Hapmap26179-BTA-155675	34417344	22330	0.15403	-0.73975	0.71899	0.16854	0.38431		25	Hapmap30305-BTA-155754	26032901	21326	0.19124	-0.62625	0.66225	0.2208	0.32456
5	BTB-00232943	87966409	5735	0.17944	-0.6602	0.68331	0.19908	0.31616		2	BTB-01266880	52692341	2031	0.17483	-0.67391	0.66213	0.2044	0.31656		11	Hapmap43430-BTA-100124	62263631	11886	0.14683	-0.76422	0.73334	0.15514	0.3301		2	BTA-46592-no-rs	43131830	1958	0.15383	-0.74041	0.71955	0.16532	0.38392		20	ARS-BFGL-NGS-25567	67768487	18726	0.18884	-0.63302	0.66481	0.21682	0.32399
19	Hapmap55005-rs29021777	23220366	17645	0.18084	-0.65609	0.68205	0.19877	0.31613		8	Hapmap23845-BTA-81285	59805132	8790	0.17764	-0.66553	0.65454	0.20236	0.31623		6	Hapmap58251-rs29024344	99559664	6950	0.14563	-0.7684	0.7364	0.15485	0.33006		4	BTB-00172924	30732178	4148	0.15323	-0.74242	0.72064	0.16975	0.38446		14	BTA-35990-no-rs	17874420	14087	0.18804	-0.63529	0.66607	0.21691	0.32397
10	ARS-BFGL-NGS-10378	78376836	11024	0.18004	-0.65844	0.68268	0.19876	0.31612		24	ARS-BFGL-NGS-13089	13722994	20609	0.17604	-0.67031	0.65875	0.202	0.31618		27	BTB-00964171	24945902	22236	0.15043	-0.75186	0.72626	0.15401	0.32999		5	Hapmap55237-rs29010308	15083929	5194	0.15323	-0.74242	0.72064	0.17032	0.38452		24	ARS-BFGL-NGS-92647	48462831	20945	0.18584	-0.64158	0.66917	0.21666	0.32397
10	ARS-BFGL-NGS-53772	19121922	10456	0.17904	-0.66138	0.68455	0.19841	0.31605		10	ARS-BFGL-NGS-43385	82579290	11061	0.18244	-0.65141	0.64792	0.20188	0.31617		21	ARS-BFGL-NGS-86644	14605574	18888	0.15063	-0.75119	0.72569	0.1532	0.32987		1	BTA-103663-no-rs	62124386	574	0.15303	-0.74309	0.72118	0.16359	0.38375		3	ARS-BFGL-NGS-14549	84764797	3466	0.19004	-0.62962	0.66353	0.21592	0.32382
12	BTA-20720-no-rs	35982723	12544	0.17704	-0.66732	0.68875	0.19719	0.31584		8	ARS-BFGL-NGS-86682	54239367	8726	0.17644	-0.66911	0.65667	0.20184	0.31615		6	BTA-86049-no-rs	83919789	6794	0.14563	-0.7684	0.7364	0.15279	0.32979		8	ARS-BFGL-NGS-3675	39475460	8556	0.15283	-0.74376	0.72172	0.15482	0.38269		13	ARS-BFGL-NGS-23356	5280461	13071	0.18784	-0.63586	0.6667	0.21551	0.32379
6	Hapmap23975-BTC-043815	102937469	6990	0.17483	-0.67391	0.69221	0.19692	0.31583																						14	Hapmap24966-BTC-054594	26080801	14177	0.15263	-0.74443	0.72226	0.16931	0.38436		19	ARS-BFGL-NGS-3745	52596925	17940	0.18404	-0.64677	0.67099	0.21558	0.32379
																														1	ARS-BFGL-NGS-79990	80661482	748	0.15223	-0.74578	0.72279	0.15459	0.38266		11	BTA-116639-no-rs	99043279	12186	0.18604	-0.641	0.66794	0.21472	0.32364
																														1	ARS-BFGL-NGS-46591	22863734	185	0.15203	-0.74645	0.72332	0.16951	0.38445		8	Hapmap41646-BTA-81057	39932028	8563	0.18124	-0.65491	0.67339	0.21419	0.3236
																														5	Hapmap42303-BTA-72846	19458651	5214	0.15163	-0.7478	0.72384	0.17053	0.38453
																														1	BTA-113021-no-rs	49230292	445	0.15143	-0.74847	0.72436	0.16302	0.38363
																														13	ARS-BFGL-NGS-1742	19694687	13182	0.15103	-0.74983	0.72488	0.17052	0.3845
																														5	Hapmap25014-BTA-123017	113100000	5948	0.15083	-0.75051	0.7254	0.16992	0.38446
																														11	ARS-BFGL-NGS-30536	46701073	11772	0.15023	-0.75254	0.72591	0.1694	0.38441
																														3	BTB-00962989	99188015	3643	0.14983	-0.75391	0.72643	0.16899	0.38434
[truncated: 18 more columns]
