# Supplementary material for: Seven Shades of Grey: A Follow-Up Study on the Molecular Basis of Coat Colour in Indicine Grey Cattle Using Genome-Wide SNP Data
Source: Genes (Basel). 2022 Sep 7;13(9):1601. doi: 10.3390/genes13091601 (PMC9498432; doi:10.3390/genes13091601)
Supplement: Supplementary file 1 [file genes-13-01601-s001.zip › genes-1766571-supplementary/Supplementary material/Supplementary Table S2.xlsx]

## Sheet: METAPOPULATION
Table S2. List of outlier SNPs detected using the top 1% Fst approach. Significant SNPs using the q-value approach are shown in red. Two SNPs significant in multiple comparisons are shown in grey and orange
Meta-population - Angus										Meta-population - Charolaise										Meta-population - Holstein										Meta-population - Limousine
BTA	SNP name	position (bp)		prob	log10(PO)	qval	alpha	fst		BTA	SNP name	position (bp)		prob	log10(PO)	qval	alpha	fst		BTA	SNP name	position (bp)		prob	log10(PO)	qval	alpha	fst		BTA	SNP name	position (bp)		prob	log10(PO)	qval	alpha	fst
18	Hapmap60587-rs29022095	48505668	17303	0.9944	2.2493	0.0056011	1.8628	0.63906	0.334676	5	Hapmap60668-rs29018280	57681031	5491	0.982	1.7368	0.017103	1.842	0.51567	0.284234	21	Hapmap41289-BTA-53093	68751694	19365	0.97459	1.5839	0.025405	1.6856	0.55062	0.319957	21	ARS-BFGL-NGS-6192	34983051	19067	0.9988	2.9202	0.0012002	2.0266	0.59785
21	ARS-BFGL-NGS-6192	34983051	19067	0.9936	2.1909	0.0060012	1.8469	0.63598		5	ARS-BFGL-NGS-103394	57977594	5493	0.9838	1.7833	0.016203	1.8366	0.51496		10	BTB-01797755	71528114	10972	0.97379	1.5701	0.025805	1.668	0.54772		2	Hapmap49624-BTA-47893	6700805	1575	0.9984	2.7951	0.0014003	2.0253	0.59758
5	ARS-BFGL-NGS-12528	56515069	5484	0.97179	1.5372	0.013403	1.5499	0.58331		15	ARS-BFGL-NGS-100198	64802379	15246	0.95779	1.3559	0.025472	1.642	0.48733		11	ARS-BFGL-NGS-103450	100751591	12199	0.97139	1.5309	0.027205	1.6579	0.54602		11	ARS-BFGL-NGS-6104	104456040	12244	0.9808	1.7082	0.0073348	1.6986	0.54418
11	ARS-BFGL-NGS-6104	104456040	12244	0.95979	1.3779	0.025172	1.5461	0.58216		21	ARS-BFGL-NGS-6192	34983051	19067	0.95699	1.3474	0.029856	1.6386	0.48689		1	ARS-BFGL-NGS-35667	83402539	786	0.97139	1.5309	0.027205	1.657	0.5458		6	Hapmap38985-BTA-75752	33509143	6324	0.94219	1.2121	0.019954	1.5002	0.51129
28	ARS-BFGL-NGS-60192	25609489	22656	0.96319	1.4178	0.022164	1.5441	0.58205		5	Hapmap53993-rs29024740	60373086	5497	0.87898	0.8611	0.04809	1.3693	0.44855		1	ARS-BFGL-NGS-44794	80896616	750	0.95199	1.2973	0.031366	1.568	0.53124		14	Hapmap46986-BTA-34282	25307116	14164	0.92478	1.0897	0.042208	1.4438	0.5019
1	ARS-BFGL-NGS-36767	10776728	114	0.96619	1.4561	0.018504	1.541	0.58128		2	ARS-BFGL-NGS-26965	131906865	2711	0.83677	0.7098	0.079044	1.3204	0.44156		18	Hapmap44238-BTA-42338	14401871	16982	0.94519	1.2367	0.039458	1.5476	0.52796		19	BTB-01692321	28484744	17693	0.92879	1.1153	0.036707	1.4309	0.49972
6	ARS-BFGL-NGS-29047	45568520	6459	0.92559	1.0948	0.048726	1.4286	0.56049		1	ARS-BFGL-NGS-44794	80896616	750	0.85037	0.75459	0.065013	1.3179	0.44119		20	Hapmap51602-BTA-51147	65682914	18710	0.95079	1.286	0.03434	1.5452	0.52754		18	ARS-BFGL-NGS-17797	52304421	17338	0.93079	1.1287	0.029806	1.4222	0.49825
25	ARS-BFGL-NGS-30199	42150487	21506	0.92699	1.1037	0.043709	1.4246	0.5598		10	Hapmap53872-rs29020120	80942486	11042	0.81816	0.65316	0.091893	1.2612	0.43309		4	Hapmap53144-ss46525999	77555681	4600	0.94519	1.2367	0.039458	1.5385	0.52639		2	ARS-BFGL-NGS-35045	63355675	2137	0.89838	0.94648	0.049635	1.39	0.493
4	Hapmap58409-rs29020726	52138962	4335	0.92679	1.1024	0.046391	1.4157	0.55801		12	BTA-50103-no-rs	48131404	12619	0.80476	0.6151	0.10338	1.2476	0.43114		8	ARS-BFGL-NGS-86682	54239367	8726	0.94379	1.2251	0.041319	1.5364	0.52605		15	ARS-BFGL-NGS-100198	64802379	15246	0.89578	0.93425	0.060472	1.3791	0.49116
8	Hapmap52255-rs29014938	18582470	8354	0.93019	1.1246	0.031549	1.4129	0.55768		1	ARS-BFGL-NGS-70523	151125563	1423	0.78956	0.57425	0.11408	1.2125	0.4261		6	ARS-BFGL-NGS-77166	109282748	7071	0.93759	1.1767	0.043429	1.5119	0.52206		28	ARS-BFGL-NGS-60192	25609489	22656	0.88938	0.90524	0.065031	1.3709	0.4898
21	ARS-BFGL-BAC-29183	42440611	19136	0.92779	1.1088	0.040453	1.4099	0.55713		11	ARS-BFGL-NGS-103450	100751591	12199	0.77556	0.5385	0.13204	1.1896	0.42285		11	ARS-BFGL-NGS-6104	104456040	12244	0.91658	1.0409	0.047064	1.4474	0.51148		28	ARS-BFGL-NGS-77785	34887911	22741	0.89658	0.93798	0.055611	1.3663	0.4891
5	ARS-BFGL-NGS-25359	70049126	5573	0.92458	1.0885	0.050779	1.4061	0.55643		3	BTB-00146049	95497810	3593	0.78076	0.55159	0.12364	1.1647	0.4193		15	Hapmap57542-rs29012408	64408726	15242	0.91078	1.009	0.053226	1.446	0.51126		3	BTB-00146049	95497810	3593	0.88718	0.89561	0.069014	1.3586	0.48779
16	ARS-BFGL-NGS-28226	3035722	15465	0.92899	1.1167	0.036482	1.3944	0.5543		11	ARS-BFGL-NGS-18890	88712798	12118	0.75275	0.48352	0.14091	1.1425	0.41607		1	Hapmap40527-BTA-38457	84111692	788	0.91058	1.0079	0.055811	1.4441	0.51091		28	BTB-00981547	25296185	22655	0.87257	0.83555	0.073507	1.3226	0.48184
6	Hapmap44850-BTA-76107	45602259	6460	0.91998	1.0606	0.052868	1.393	0.55406		16	BTA-39308-no-rs	4393652	15477	0.74755	0.47146	0.14887	1.121	0.41302		8	ARS-BFGL-NGS-99489	108343690	9275	0.91038	1.0068	0.058065	1.4395	0.51017		15	Hapmap57542-rs29012408	64408726	15242	0.86957	0.82394	0.077573	1.3124	0.48012
7	ARS-BFGL-NGS-95196	19933529	7335	0.87337	0.83868	0.057785	1.2909	0.53489		28	ARS-BFGL-NGS-60192	25609489	22656	0.74535	0.46641	0.15592	1.117	0.41247		3	BTB-00146049	95497810	3593	0.91498	1.0319	0.050227	1.437	0.50975		6	ARS-BFGL-NGS-77166	109282748	7071	0.83797	0.71363	0.083203	1.2504	0.46987
1	BTB-00132817	49161822	444	0.86577	0.80956	0.062563	1.267	0.53041		5	Hapmap25652-BTA-73867	65074617	5533	0.70934	0.38747	0.18314	1.082	0.40743		5	Hapmap41950-BTA-72999	26082666	5265	0.90618	0.98493	0.0603	1.4273	0.50814		5	BTA-72980-no-rs	25775985	5262	0.83257	0.69658	0.088468	1.2405	0.46823
19	BTB-01692321	28484744	17693	0.83017	0.68914	0.083807	1.2035	0.51849		5	ARS-BFGL-NGS-35956	58638702	5496	0.71874	0.40747	0.16376	1.0784	0.40697		5	ARS-BFGL-NGS-12528	56515069	5484	0.88018	0.86603	0.063801	1.3609	0.49725		1	ARS-BFGL-NGS-96340	81209053	755	0.82717	0.67996	0.09343	1.2276	0.46607
4	BTA-94736-no-rs	49414060	4308	0.83097	0.69161	0.074282	1.198	0.51746		5	ARS-BFGL-NGS-32476	26459925	5269	0.71854	0.40704	0.17068	1.0702	0.40576		5	ARS-BFGL-NGS-5790	26986116	5274	0.87758	0.85542	0.067058	1.3563	0.49649		5	ARS-BFGL-NGS-35956	58638702	5496	0.80776	0.62344	0.09892	1.2185	0.46463
2	Hapmap40749-BTA-47991	71185300	2215	0.83297	0.69782	0.068708	1.1974	0.51724		15	Hapmap41247-BTA-37094	54686691	15151	0.70514	0.37866	0.18873	1.0655	0.40508		19	ARS-BFGL-NGS-17554	27099600	17685	0.87017	0.82624	0.075596	1.3487	0.49523		14	ARS-BFGL-NGS-15935	23571854	14147	0.80136	0.60576	0.10867	1.1934	0.46045
14	Hapmap46986-BTA-34282	25307116	14164	0.83077	0.69099	0.079279	1.1954	0.51697		21	BTB-00736348	45096714	19163	0.71254	0.39424	0.17717	1.0609	0.40442		10	Hapmap51558-BTA-117380	71985171	10979	0.86877	0.82089	0.078125	1.3391	0.49369		11	BTA-116639-no-rs	99043279	12186	0.80576	0.61787	0.10394	1.1863	0.45921
1	ARS-BFGL-BAC-14930	1782724	20	0.82777	0.68179	0.088018	1.19	0.51589		11	ARS-BFGL-NGS-6104	104456040	12244	0.69334	0.35429	0.20334	1.0527	0.4032		26	ARS-BFGL-NGS-3094	14285303	21634	0.85877	0.78396	0.083217	1.3376	0.49339		2	ARS-BFGL-NGS-86652	72790595	2232	0.80116	0.60522	0.11297	1.1797	0.45817
2	ARS-BFGL-NGS-35948	71161113	2214	0.82737	0.68057	0.091864	1.1824	0.5145		2	ARS-BFGL-NGS-13938	111650859	2505	0.70494	0.37824	0.19379	1.0452	0.40217		5	ARS-BFGL-NGS-32476	26459925	5269	0.87397	0.84104	0.072885	1.335	0.49299		3	BTA-66912-no-rs	23271534	2929	0.78536	0.56335	0.11759	1.1716	0.45682
14	Hapmap29973-BTA-129162	46264806	14340	0.82617	0.67693	0.095428	1.1818	0.51447		21	Hapmap41289-BTA-53093	68751694	19365	0.69954	0.36703	0.19864	1.04	0.40144		5	ARS-BFGL-NGS-34382	26661043	5272	0.87538	0.84659	0.070088	1.334	0.49284		8	ARS-BFGL-NGS-86682	54239367	8726	0.76615	0.51538	0.12264	1.1154	0.44752
12	ARS-BFGL-NGS-30445	48488970	12623	0.80276	0.60959	0.09967	1.1667	0.51151		6	ARS-BFGL-NGS-103009	34889220	6328	0.65793	0.28407	0.21864	0.99486	0.39484		11	BTA-116639-no-rs	99043279	12186	0.86277	0.79846	0.080694	1.3179	0.49017		12	BTA-50103-no-rs	48131404	12619	0.75755	0.49479	0.12763	1.1112	0.4468
13	ARS-BFGL-NGS-56559	82240934	13831	0.79136	0.57897	0.11101	1.1477	0.50802		17	Hapmap23395-BTA-131365	35461879	16465	0.66633	0.30038	0.2137	0.98321	0.3933		20	Hapmap49387-BTA-96039	64868102	18701	0.84577	0.73908	0.086057	1.3143	0.48962		8	Hapmap45972-BTA-102617	90480558	9098	0.74595	0.46779	0.13269	1.0896	0.4432
18	Hapmap58715-rs29021176	13109858	16973	0.80076	0.60413	0.10726	1.1452	0.50761		12	Hapmap59975-rs29022046	53870614	12695	0.66793	0.30351	0.2087	0.97879	0.3927		1	ARS-BFGL-NGS-26946	80974985	752	0.82977	0.68791	0.09227	1.2537	0.47959		12	ARS-BFGL-NGS-30445	48488970	12623	0.73535	0.44382	0.13777	1.0652	0.43926
3	BTB-01405574	40333921	3060	0.80256	0.60904	0.10358	1.144	0.50735		15	ARS-BFGL-NGS-37613	29162110	14918	0.65653	0.28137	0.22753	0.97479	0.39206		19	BTB-01692321	28484744	17693	0.83037	0.68976	0.089272	1.251	0.47915		26	BTB-01134344	13630418	21628	0.71794	0.40575	0.14804	1.0499	0.43671
2	ARS-BFGL-NGS-13938	111650859	2505	0.78356	0.55873	0.12694	1.1411	0.50675		20	Hapmap51602-BTA-51147	65682914	18710	0.65713	0.28252	0.22324	0.97046	0.39146		5	BTA-72980-no-rs	25775985	5262	0.81316	0.63871	0.10147	1.2433	0.47789		2	Hapmap50975-BTA-47969	70753898	2212	0.71894	0.4079	0.14307	1.0479	0.43642
5	ARS-BFGL-NGS-73201	76049319	5631	0.79056	0.57687	0.11453	1.1344	0.50551		1	ARS-BFGL-NGS-35667	83402539	786	0.65093	0.27062	0.23556	0.96857	0.39116		26	BTB-01134234	13523116	21626	0.81856	0.65433	0.095455	1.2358	0.47666		16	ARS-BFGL-NGS-28226	3035722	15465	0.70914	0.38705	0.15741	1.0362	0.43439
24	BTA-42867-no-rs	49418132	20951	0.78636	0.56593	0.12101	1.1314	0.50504		7	Hapmap51318-BTA-78584	24982024	7384	0.65313	0.27483	0.23165	0.96328	0.39045		12	ARS-BFGL-NGS-30445	48488970	12623	0.81556	0.64561	0.098523	1.2344	0.47645		2	ARS-BFGL-NGS-998	126764887	2660	0.68834	0.34412	0.16239	1.0055	0.42932
1	BTB-01702174	84424501	792	0.79016	0.57582	0.11782	1.1289	0.50447		15	BTA-37105-no-rs	55254553	15157	0.64333	0.25616	0.24305	0.95023	0.3886		5	Hapmap60677-ss46526967	25597342	5259	0.77155	0.52858	0.10556	1.1545	0.46332		5	ARS-BFGL-NGS-10118	109774563	5905	0.66613	0.29999	0.18149	0.98744	0.42642
6	BTB-01068702	67721544	6675	0.78336	0.55821	0.12966	1.1252	0.50387		26	ARS-BFGL-NGS-3094	14285303	21634	0.62212	0.21653	0.24713	0.92681	0.38519		1	Hapmap39022-BTA-38447	83859398	787	0.76795	0.51976	0.10952	1.1372	0.46044		5	BTA-73516-no-rs	48752237	5449	0.67914	0.32564	0.16734	0.98209	0.42548
9	Hapmap51958-BTA-84395	82972692	10051	0.78256	0.55617	0.13224	1.1227	0.50324		5	Hapmap36414-SCAFFOLD150043_20489	93567346	5778	0.64593	0.26109	0.23938	0.91083	0.38299		8	BTB-00342185	37706259	8543	0.75575	0.49055	0.12075	1.1284	0.45902		1	ARS-BFGL-BAC-14930	1782724	20	0.71354	0.39636	0.15281	0.97152	0.42362
26	ARS-BFGL-NGS-43432	15336560	21644	0.78476	0.56181	0.12405	1.1202	0.50283		1	Hapmap40527-BTA-38457	84111692	788	0.61512	0.20364	0.25119	0.90406	0.38194		15	ARS-BFGL-NGS-37613	29162110	14918	0.76395	0.51007	0.11335	1.1244	0.45834		8	BTA-82736-no-rs	108219813	9274	0.66953	0.30665	0.17228	0.96641	0.4229
8	BTB-00375253	108845583	9282	0.77676	0.5415	0.13484	1.1159	0.50203		18	Hapmap60587-rs29022095	48505668	17303	0.61052	0.19522	0.25878	0.89805	0.38104		1	BTB-01195945	89189213	832	0.75555	0.49008	0.12419	1.1143	0.45671		1	ARS-BFGL-NGS-35667	83402539	786	0.66713	0.30194	0.17701	0.9495	0.42003
2	Hapmap41407-BTA-102938	78199553	2276	0.72034	0.41092	0.13886	1.0035	0.48091		19	ARS-BFGL-NGS-101611	50447799	17922	0.61372	0.20107	0.25505	0.89429	0.38053		4	Hapmap58409-rs29020726	52138962	4335	0.75855	0.49716	0.11712	1.1134	0.45651		12	ARS-BFGL-NGS-58970	25775588	12461	0.65273	0.27407	0.18609	0.93115	0.41706
10	BTB-01797755	71528114	10972	0.70714	0.38285	0.14692	0.99307	0.47904		28	ARS-BFGL-NGS-77785	34887911	22741	0.60572	0.18647	0.26244	0.88948	0.37987		3	BTB-00962887	99463049	3649	0.75095	0.47932	0.12756	1.1118	0.45631		1	ARS-BFGL-NGS-44794	80896616	750	0.64333	0.25616	0.1907	0.91311	0.41403
4	ARS-BFGL-NGS-38976	15749339	3990	0.70254	0.37324	0.15785	0.99266	0.47892		2	Hapmap7226-BTA-49450	120775372	2605	0.57832	0.13718	0.27056	0.84749	0.3738		10	ARS-BFGL-NGS-42256	50282066	10742	0.71334	0.39594	0.13175	1.048	0.44584		7	Hapmap43049-BTA-78931	52788724	7661	0.63833	0.24673	0.1952	0.9112	0.41374
12	Hapmap50625-BTA-23801	52767067	12679	0.70394	0.37616	0.15436	0.99218	0.47877		2	Hapmap22958-BTA-48415	97828486	2398	0.58012	0.14039	0.26658	0.84239	0.3731		29	UA-IFASA-7281	32594274	23146	0.70294	0.37408	0.13599	1.0414	0.44476		21	BTB-01533089	39716280	19109	0.63393	0.23847	0.19958	0.89969	0.41182
8	BTB-00285279	30407640	8476	0.70454	0.37741	0.15073	0.99	0.47843		21	BTB-01533089	39716280	19109	0.57812	0.13682	0.27434	0.84197	0.37309		15	ARS-BFGL-NGS-65623	65990096	15261	0.69614	0.36002	0.16101	1.035	0.44368		2	Hapmap41407-BTA-102938	78199553	2276	0.59392	0.16511	0.20475	0.83742	0.40158
15	ARS-BFGL-NGS-43586	65006607	15247	0.70894	0.38663	0.14297	0.98965	0.47826		5	Hapmap27035-BTA-162841	58282365	5494	0.56011	0.10493	0.27838	0.83993	0.37269		5	ARS-BFGL-NGS-23961	25995476	5264	0.69954	0.36703	0.15451	1.0318	0.44314		25	Hapmap23723-BTC-028197	30572524	21371	0.58332	0.1461	0.22388	0.83687	0.40152
8	BTB-01634942	54961322	8734	0.69494	0.35756	0.17627	0.98903	0.47818		24	BTA-58423-no-rs	55284787	20996	0.55791	0.10106	0.28228	0.81803	0.36962		21	ARS-BFGL-NGS-6192	34983051	19067	0.70274	0.37366	0.14002	1.0261	0.44214		4	BTB-01142924	84118706	4666	0.58632	0.15147	0.20984	0.83267	0.40077
3	Hapmap42034-BTA-100462	51172850	3148	0.69634	0.36043	0.17347	0.98878	0.47805		2	Hapmap50975-BTA-47969	70753898	2212	0.54711	0.082081	0.28625	0.78012	0.3642		7	ARS-BFGL-NGS-11872	82998908	7947	0.69614	0.36002	0.16101	1.025	0.44202		10	BTB-01203270	72769319	10988	0.58472	0.1486	0.2194	0.83232	0.40071
13	Hapmap47569-BTA-32680	42281089	13400	0.70134	0.37075	0.1612	0.98637	0.47771		1	ARS-BFGL-NGS-96340	81209053	755	0.53471	0.060389	0.29789	0.77404	0.3633		21	BTB-01275085	43551754	19150	0.68754	0.3425	0.17287	1.0228	0.44169		16	ARS-BFGL-NGS-2382	2933483	15463	0.57912	0.1386	0.23645	0.83027	0.40035
5	Hapmap44687-BTA-73295	26507844	5270	0.69454	0.35674	0.18155	0.98043	0.47661		10	BTA-109792-no-rs	72658520	10986	0.53491	0.060738	0.29417	0.76704	0.3623		3	ARS-BFGL-NGS-3713	101785952	3675	0.70134	0.37075	0.14389	1.0212	0.4414		18	ARS-BFGL-NGS-35419	52664641	17342	0.58472	0.1486	0.2194	0.82869	0.40014
12	Hapmap47565-BTA-31771	19462885	12421	0.69794	0.36372	0.16757	0.97747	0.47608		26	BTB-01134344	13630418	21628	0.53631	0.063183	0.29028	0.76512	0.36207		2	ARS-BFGL-NGS-35045	63355675	2137	0.70114	0.37034	0.14758	1.0176	0.4408		10	ARS-BFGL-NGS-8227	77303582	11015	0.57852	0.13753	0.2403	0.81257	0.39744
19	ARS-BFGL-NGS-16348	54852003	17958	0.69454	0.35674	0.18155	0.97714	0.47594		8	Hapmap57848-rs29015158	90714611	9102	0.53071	0.053409	0.30153	0.7574	0.36094		10	Hapmap59040-rs29025644	72202330	10981	0.70014	0.36827	0.15112	1.0155	0.44051		12	Hapmap47518-BTA-117641	25066554	12454	0.57171	0.12545	0.25125	0.80502	0.39622
26	BTB-01134234	13523116	21626	0.69934	0.36661	0.16445	0.97603	0.47578		21	BTB-01275085	43551754	19150	0.5085	0.01477	0.31619	0.72249	0.35592		6	Hapmap49016-BTA-110674	111607375	7098	0.68974	0.34696	0.17002	1.0108	0.43971		12	BTB-01625220	61608282	12777	0.57932	0.13896	0.23244	0.802	0.39568
5	ARS-BFGL-NGS-34382	26661043	5272	0.69714	0.36208	0.17058	0.97576	0.47576		13	ARS-BFGL-NGS-18031	78184563	13789	0.5029	0.0050389	0.32296	0.72029	0.3556		5	BTB-01477536	43417275	5407	0.68494	0.33725	0.17566	1.0095	0.43954		8	Hapmap27876-BTA-147931	106648392	9263	0.55171	0.090152	0.26491	0.79698	0.3949
21	ARS-BFGL-NGS-37987	2985827	18777	0.67614	0.31967	0.18439	0.94617	0.47012		22	Hapmap29107-BTA-149070	29520183	19687	0.5137	0.02381	0.30538	0.71946	0.35552		28	BTB-00979271	15890631	22573	0.69334	0.35429	0.16411	1.0091	0.43943		19	ARS-BFGL-NGS-75816	36674728	17778	0.56331	0.11058	0.25811	0.78909	0.39355
1	ARS-BFGL-BAC-7317	1983902	23	0.64193	0.25352	0.1878	0.8991	0.46115		8	BTB-00285279	30407640	8476	0.5063	0.010947	0.31961	0.71859	0.35539		5	Hapmap60862-rs29018508	91320953	5767	0.68194	0.33123	0.1784	1.0036	0.4385		14	Hapmap31390-BTA-129087	33309894	14266	0.54511	0.078576	0.28331	0.78717	0.39325
8	BTA-21730-no-rs	74336311	8915	0.64113	0.25201	0.19109	0.89631	0.46074		5	BTA-72980-no-rs	25775985	5262	0.5021	0.0036488	0.32619	0.71388	0.3547		12	Hapmap47565-BTA-31771	19462885	12421	0.69214	0.35184	0.1671	0.99783	0.43753		20	Hapmap25540-BTA-135353	65998486	18711	0.53751	0.06528	0.29913	0.78504	0.39294
8	Hapmap25842-BTA-146062	87859949	9063	0.62092	0.21431	0.20083	0.88464	0.45846		7	BTB-00320041	80573481	7927	0.4897	-0.017899	0.3358	0.69903	0.35251		14	Hapmap58177-rs29027340	66194561	14548	0.68154	0.33043	0.18104	0.98141	0.43486		16	ARS-BFGL-NGS-36241	73361045	16045	0.54311	0.075074	0.28882	0.78025	0.39216
12	Hapmap25509-BTA-126632	28275938	12485	0.63293	0.2366	0.19752	0.87862	0.45749		10	BTB-01203179	72694329	10987	0.4899	-0.017551	0.33269	0.69663	0.35221		6	BTA-78204-no-rs	17456425	6176	0.67493	0.31729	0.18371	0.97804	0.43426		8	BTB-00285279	30407640	8476	0.54971	0.086641	0.27139	0.77708	0.39158
11	ARS-BFGL-NGS-36923	46967507	11776	0.63733	0.24485	0.19433	0.87835	0.4574		16	ARS-BFGL-NGS-2382	2933483	15463	0.4941	-0.010252	0.32946	0.6933	0.35177		28	ARS-BFGL-NGS-77785	34887911	22741	0.66973	0.30704	0.18637	0.9683	0.43269		21	BTB-00736348	45096714	19163	0.54711	0.082081	0.28045	0.77037	0.39047
14	UA-IFASA-6356	20347849	14115	0.61752	0.20805	0.2072	0.8655	0.45489		19	ARS-BFGL-NGS-21145	51215413	17927	0.5131	0.022767	0.30909	0.68492	0.35065		8	Hapmap40677-BTA-121871	107821440	9273	0.63853	0.2471	0.1895	0.93186	0.42671		1	ARS-BFGL-NGS-70523	151125563	1423	0.55111	0.089099	0.2682	0.76919	0.39027
22	BTB-00847362	43801163	19817	0.61432	0.20217	0.21028	0.85028	0.45214		4	BTA-94736-no-rs	49414060	4308	0.5109	0.018942	0.31269	0.67849	0.34976		11	ARS-BFGL-NGS-4101	104325453	12243	0.63593	0.24222	0.19256	0.92215	0.42511		8	Hapmap42531-BTA-38304	53270232	8715	0.57712	0.13504	0.24403	0.76691	0.38976
5	ARS-BFGL-NGS-87170	27235668	5276	0.60832	0.1912	0.22188	0.848	0.45169		12	ARS-BFGL-NGS-30445	48488970	12623	0.46829	-0.055154	0.34242	0.66332	0.34742		21	Hapmap41013-BTA-52932	65365440	19329	0.62813	0.22765	0.20422	0.91295	0.42367		11	ARS-BFGL-NGS-103450	100751591	12199	0.54791	0.083484	0.27451	0.76334	0.38925
17	Hapmap23395-BTA-131365	35461879	16465	0.60892	0.1923	0.21909	0.84858	0.45167		6	ARS-BFGL-NGS-77166	109282748	7071	0.46989	-0.052363	0.33915	0.65973	0.34692		8	Hapmap25842-BTA-146062	87859949	9063	0.62332	0.21875	0.20969	0.90552	0.42237		6	Hapmap49016-BTA-110674	111607375	7098	0.54751	0.082782	0.27753	0.76295	0.38921
10	ARS-BFGL-NGS-108215	85085819	11084	0.60732	0.18938	0.22721	0.84686	0.45142		5	ARS-BFGL-NGS-34382	26661043	5272	0.45589	-0.076825	0.35802	0.6526	0.34588		26	ARS-BFGL-NGS-43432	15336560	21644	0.62893	0.22914	0.20142	0.90126	0.42174		5	ARS-BFGL-NGS-12528	56515069	5484	0.54311	0.075074	0.28882	0.76035	0.38882
4	BTA-70508-no-rs	47428767	4287	0.61212	0.19814	0.21329	0.84613	0.45122		27	ARS-BFGL-NGS-108861	34758932	22334	0.45709	-0.074724	0.35203	0.64754	0.3452		1	Hapmap55404-rs29024815	85294656	797	0.62973	0.23063	0.19855	0.90091	0.42162		5	ARS-BFGL-NGS-13748	110704158	5918	0.57932	0.13896	0.23244	0.75767	0.38826
23	ARS-BFGL-NGS-5653	45245295	20397	0.61032	0.19485	0.21623	0.8439	0.45079		14	BTB-01109852	15585398	14056	0.46029	-0.069125	0.34571	0.64771	0.34518		1	ARS-BFGL-NGS-28832	5962522	72	0.63193	0.23473	0.19559	0.8989	0.42129		5	ARS-BFGL-NGS-8495	116644790	5980	0.53971	0.069125	0.2915	0.7544	0.38787
24	Hapmap50297-BTA-26520	36244045	20829	0.60432	0.18392	0.23707	0.84314	0.45076		14	Hapmap31390-BTA-129087	33309894	14266	0.44229	-0.1007	0.36666	0.64171	0.34431		8	BTA-82736-no-rs	108219813	9274	0.61792	0.20878	0.21989	0.8912	0.42005		12	ARS-BFGL-NGS-22794	28127197	12482	0.53771	0.065629	0.29666	0.74619	0.38649
5	ARS-BFGL-NGS-14910	25518483	5258	0.60772	0.19011	0.22458	0.84115	0.45043		12	BTA-93265-no-rs	41267489	12568	0.45629	-0.076124	0.35507	0.63985	0.34408		1	Hapmap52416-rs29016842	84175752	789	0.62092	0.21431	0.21234	0.89064	0.41994		10	BTB-00442438	89826995	11136	0.57171	0.12545	0.25125	0.74663	0.38643
3	ARS-BFGL-NGS-83572	82014166	3439	0.60552	0.18611	0.23228	0.8384	0.44986		24	ARS-BFGL-BAC-30716	39629608	20868	0.45969	-0.070175	0.3489	0.63603	0.34354		15	Hapmap42143-BTA-23359	5097507	14720	0.61972	0.2121	0.21743	0.88705	0.41936		28	ARS-BFGL-NGS-60822	18447627	22601	0.53871	0.067377	0.29411	0.74584	0.38643
1	ARS-BFGL-NGS-100349	5319965	62	0.61752	0.20805	0.2072	0.83789	0.44979		8	BTB-00375253	108845583	9282	0.45509	-0.078226	0.3609	0.62863	0.3425		10	BTA-109792-no-rs	72658520	10986	0.61572	0.20474	0.2223	0.88409	0.41886		2	Hapmap59045-rs29026016	28283672	1796	0.57091	0.12403	0.25467	0.74232	0.38568
15	Hapmap50533-BTA-99607	41339715	15045	0.60552	0.18611	0.23228	0.83777	0.44978		4	Hapmap58409-rs29020726	52138962	4335	0.44969	-0.087694	0.36377	0.62779	0.34235		4	ARS-BFGL-NGS-60615	75741220	4580	0.62332	0.21875	0.20969	0.88268	0.41864		8	Hapmap49140-BTA-38265	54351569	8727	0.5221	0.038424	0.30417	0.74029	0.38554
5	ARS-BFGL-NGS-34153	27214378	5275	0.60292	0.18138	0.23939	0.8333	0.44898		6	BTA-78204-no-rs	17456425	6176	0.43749	-0.10917	0.36954	0.62347	0.34171		21	Hapmap50717-BTA-51691	22358430	18961	0.61972	0.2121	0.21743	0.88193	0.41853		1	Hapmap55404-rs29024815	85294656	797	0.53191	0.055502	0.30162	0.73809	0.38511
13	ARS-BFGL-NGS-24069	39110625	13363	0.59412	0.16547	0.25245	0.83043	0.44832		8	ARS-BFGL-NGS-85447	90503999	9099	0.43469	-0.11411	0.37238	0.60818	0.33953		22	Hapmap29107-BTA-149070	29520183	19687	0.59672	0.17016	0.22493	0.84599	0.41265		10	ARS-BFGL-NGS-82682	89774836	11135	0.55771	0.1007	0.26152	0.71778	0.38163
3	ARS-BFGL-NGS-8612	75596061	3365	0.60052	0.17703	0.24168	0.82818	0.44799		2	ARS-BFGL-NGS-86652	72790595	2232	0.42929	-0.12367	0.37521	0.59524	0.33769		10	Hapmap41352-BTA-75284	73884120	10994	0.57672	0.13433	0.22776	0.81726	0.40792		7	ARS-BFGL-NGS-70183	17913294	7319	0.5075	0.013032	0.30686	0.70702	0.38004
5	ARS-BFGL-NGS-32476	26459925	5269	0.60492	0.18501	0.23471	0.8258	0.44752		7	Hapmap38913-BTA-80438	102342232	8098	0.42268	-0.1354	0.38347	0.58863	0.3367		10	BTA-75252-no-rs	72228543	10982	0.57011	0.12261	0.23061	0.80337	0.40563		7	Hapmap42042-BTA-104105	39801912	7545	0.4973	-0.0046914	0.31487	0.68969	0.37715
5	ARS-BFGL-NGS-38733	43940765	5415	0.59972	0.17558	0.24391	0.82548	0.4475		1	BTB-00052737	119544478	1112	0.42048	-0.13932	0.38612	0.58572	0.3363		14	Hapmap26606-BTC-063486	10586742	13996	0.56531	0.11411	0.2362	0.80246	0.40544		12	BTA-117635-no-rs	24983974	12453	0.4969	-0.0053864	0.31741	0.68919	0.37705
21	Hapmap41289-BTA-53093	68751694	19365	0.59732	0.17125	0.24826	0.82481	0.44731		12	Hapmap41498-BTA-30049	78922242	12888	0.42509	-0.13113	0.37802	0.57908	0.33537		21	BTB-01533089	39716280	19109	0.56531	0.11411	0.2362	0.80085	0.4052		5	BTA-75130-no-rs	113435256	5951	0.4979	-0.0036488	0.31226	0.68371	0.37616
11	BTA-116639-no-rs	99043279	12186	0.59792	0.17233	0.24611	0.82456	0.44721		7	ARS-BFGL-NGS-109201	38674403	7526	0.41068	-0.15684	0.39399	0.57554	0.33482		4	BTB-00198956	75890428	4581	0.56091	0.10634	0.23894	0.79945	0.40502		18	ARS-BFGL-NGS-28825	14058919	16979	0.4997	-0.00052126	0.30959	0.68082	0.37564
19	ARS-BFGL-NGS-33946	57832194	17983	0.59492	0.16692	0.25037	0.82025	0.44649		8	BTB-00342185	37706259	8543	0.41428	-0.15039	0.38878	0.56497	0.33334		5	Hapmap41953-BTA-73422	38466360	5366	0.55531	0.09648	0.24687	0.79283	0.40392		11	ARS-BFGL-NGS-89483	87405137	12107	0.4765	-0.040862	0.32277	0.67418	0.37461
9	BTA-84397-no-rs	82927247	10049	0.59332	0.16403	0.25448	0.81511	0.44551		14	BTB-01532239	24437778	14155	0.42408	-0.13291	0.38077	0.5479	0.331		1	BTB-00037084	86029442	799	0.56011	0.10493	0.24162	0.79066	0.40353		19	UA-IFASA-6117	46075773	17874	0.4815	-0.032159	0.3201	0.66997	0.37391
1	ARS-BFGL-NGS-39807	150546427	1420	0.5219	0.038076	0.26292	0.71423	0.42658		13	Hapmap47569-BTA-32680	42281089	13400	0.39408	-0.18683	0.4019	0.54479	0.33042		5	BTA-73433-no-rs	38516646	5367	0.55691	0.099296	0.24427	0.78836	0.40317		24	Hapmap22882-BTA-161137	25108538	20701	0.46689	-0.057596	0.33315	0.66649	0.37339
7	ARS-BFGL-NGS-10897	37663110	7514	0.5227	0.039469	0.26016	0.70636	0.42506		26	ARS-BFGL-NGS-43432	15336560	21644	0.39488	-0.18538	0.39932	0.54	0.32975		10	ARS-BFGL-NGS-52145	71694404	10975	0.53771	0.065629	0.25228	0.76337	0.39906		26	Hapmap25649-BTA-62051	11802443	21611	0.46169	-0.066678	0.34048	0.65499	0.37144
1	BTB-02025707	22630942	182	0.5171	0.029723	0.26567	0.69795	0.42347		18	ARS-BFGL-NGS-107400	20890089	17028	0.38988	-0.19449	0.40697	0.5295	0.32823		2	Hapmap7226-BTA-49450	120775372	2605	0.54111	0.071574	0.24959	0.76006	0.3985		10	Hapmap41352-BTA-75284	73884120	10994	0.46489	-0.061088	0.33807	0.63293	0.36778
18	Hapmap48757-BTA-42449	12988265	16971	0.52511	0.043649	0.25734	0.69777	0.42339		1	Hapmap55404-rs29024815	85294656	797	0.38308	-0.20695	0.41196	0.52507	0.32761		10	BTA-66230-no-rs	36807581	10598	0.5057	0.0099043	0.25822	0.70602	0.38963		17	Hapmap49164-BTA-42015	74123863	16834	0.46529	-0.060389	0.33564	0.63128	0.36745
16	BTB-00828197	56952563	15878	0.5139	0.024158	0.27102	0.69079	0.42212		2	Hapmap53519-rs29024663	125632673	2651	0.39588	-0.18356	0.39668	0.52387	0.32752		10	BTB-01246946	71760152	10976	0.5051	0.0088617	0.26111	0.70538	0.38952		4	ARS-BFGL-NGS-60615	75741220	4580	0.45809	-0.072974	0.34967	0.63022	0.36731
24	Hapmap54014-rs29018901	541784	20482	0.5087	0.015118	0.28364	0.68989	0.42201		1	BTB-00037084	86029442	799	0.39088	-0.19266	0.40446	0.52352	0.32741		26	Hapmap53405-rs29014382	22339074	21714	0.5019	0.0033013	0.27466	0.70277	0.38912		2	BTA-47853-no-rs	63696865	2142	0.45649	-0.075774	0.35401	0.62628	0.3667
1	ARS-BFGL-NGS-108762	150574361	1421	0.5089	0.015466	0.28123	0.68663	0.42127		14	Hapmap46986-BTA-34282	25307116	14164	0.41068	-0.15684	0.39399	0.52218	0.32732		26	ARS-BFGL-NGS-101647	22550366	21717	0.5001	0.00017375	0.27971	0.7022	0.38901		4	Hapmap49518-BTA-19021	92742789	4762	0.45269	-0.082432	0.36026	0.62212	0.36597
8	ARS-BFGL-NGS-86682	54239367	8726	0.5101	0.017551	0.27365	0.6851	0.42096		5	ARS-BFGL-NGS-8495	116644790	5980	0.37948	-0.21357	0.4168	0.52241	0.32724		8	ARS-BFGL-NGS-30237	54105059	8724	0.5019	0.0033013	0.27466	0.70054	0.38872		19	ARS-BFGL-NGS-101671	28366979	17691	0.45509	-0.078226	0.3582	0.62194	0.36594
20	Hapmap49204-BTA-50868	57041322	18617	0.5163	0.028332	0.26836	0.68445	0.42091		2	ARS-BFGL-NGS-79459	43905458	1964	0.38388	-0.20548	0.40949	0.52075	0.327		26	ARS-BFGL-NGS-11271	22913016	21720	0.5015	0.0026063	0.27721	0.69641	0.38803		25	Hapmap27064-BTC-028223	30716026	21373	0.45789	-0.073323	0.35185	0.62153	0.36586
26	Hapmap48409-BTA-61200	33637025	21839	0.5091	0.015813	0.27876	0.68334	0.42077		10	ARS-BFGL-NGS-8227	77303582	11015	0.37467	-0.22245	0.41919	0.51654	0.32636		9	ARS-BFGL-NGS-34445	104529625	10269	0.4951	-0.0085141	0.28699	0.69396	0.38765		10	BTA-109792-no-rs	72658520	10986	0.45509	-0.078226	0.3582	0.62008	0.36562
12	Hapmap47518-BTA-117641	25066554	12454	0.5095	0.016508	0.27623	0.68156	0.42047		3	ARS-BFGL-NGS-91059	15950208	2876	0.37367	-0.22431	0.42385	0.51437	0.32605		3	Hapmap27186-BTA-151189	90912199	3556	0.4997	-0.00052126	0.28216	0.69291	0.38748		21	Hapmap41289-BTA-53093	68751694	19365	0.46049	-0.068776	0.34516	0.61956	0.36556
21	ARS-BFGL-NGS-42945	45019363	19162	0.4987	-0.0022588	0.28853	0.68045	0.42016		7	Hapmap43049-BTA-78931	52788724	7661	0.38028	-0.2121	0.4144	0.51357	0.32598		19	ARS-BFGL-NGS-54958	63354178	18046	0.4959	-0.007124	0.2846	0.68478	0.38613		1	ARS-BFGL-BAC-7317	1983902	23	0.47069	-0.050968	0.32803	0.61795	0.36519
11	ARS-BFGL-NGS-27262	32766825	11667	0.4991	-0.0015638	0.28611	0.66959	0.41815		24	ARS-BFGL-NGS-81093	55694540	21001	0.36987	-0.23137	0.42614	0.50798	0.32515		26	ARS-BFGL-NGS-10307	20259486	21693	0.4929	-0.012337	0.29391	0.68442	0.38604		15	Hapmap42192-BTA-37799	78966608	15388	0.44929	-0.088396	0.3623	0.60999	0.36396
16	BTB-00624204	3956884	15471	0.4975	-0.0043438	0.29091	0.66892	0.41802		18	Hapmap48757-BTA-42449	12988265	16971	0.37367	-0.22431	0.42385	0.50555	0.32478		28	ARS-BFGL-NGS-60192	25609489	22656	0.4903	-0.016856	0.29616	0.68147	0.38562		19	ARS-BFGL-NGS-21145	51215413	17927	0.47349	-0.046088	0.32542	0.59614	0.36153
7	Hapmap33678-BTA-161179	92135559	8027	0.4893	-0.018594	0.29332	0.66603	0.41737		15	ARS-BFGL-NGS-43586	65006607	15247	0.36487	-0.24072	0.42844	0.49921	0.32389		10	ARS-BFGL-NGS-107028	73622468	10991	0.4829	-0.029723	0.30895	0.67668	0.38484		11	Hapmap40862-BTA-100125	62144546	11885	0.45989	-0.069825	0.34743	0.58286	0.35939
26	ARS-BFGL-NGS-3094	14285303	21634	0.4769	-0.040165	0.29582	0.64368	0.41324		11	ARS-BFGL-NGS-89483	87405137	12107	0.34867	-0.27139	0.44791	0.4941	0.32314		15	ARS-BFGL-NGS-100198	64802379	15246	0.4885	-0.019985	0.30054	0.67605	0.3847		4	BTA-94736-no-rs	49414060	4308	0.46069	-0.068426	0.34285	0.58205	0.35922
18	UA-IFASA-9215	46641574	17280	0.47269	-0.047482	0.29831	0.6432	0.41308		8	Hapmap48090-BTA-81304	60269047	8794	0.36227	-0.2456	0.43071	0.48982	0.32256		14	ARS-BFGL-NGS-108994	63587920	14526	0.4761	-0.041559	0.31504	0.67347	0.38429		19	ARS-BFGL-NGS-16504	55967853	17966	0.43069	-0.12119	0.36451	0.57545	0.35822
8	ARS-BFGL-NGS-99489	108343690	9275	0.43189	-0.11907	0.31925	0.57334	0.40004		12	Hapmap47518-BTA-117641	25066554	12454	0.35647	-0.25654	0.43954	0.48424	0.32176		17	Hapmap23395-BTA-131365	35461879	16465	0.4799	-0.034943	0.311	0.67196	0.38407		14	BTB-00557532	24643266	14158	0.46769	-0.0562	0.33062	0.57391	0.35783
1	ARS-BFGL-NGS-70523	151125563	1423	0.42629	-0.129	0.32657	0.56529	0.39848		4	ARS-BFGL-NGS-60615	75741220	4580	0.35667	-0.25616	0.43739	0.48367	0.32167		13	ARS-BFGL-NGS-24069	39110625	13363	0.4773	-0.039469	0.31303	0.67192	0.38403		2	Hapmap7226-BTA-49450	120775372	2605	0.41868	-0.14253	0.36679	0.5692	0.35723
19	UA-IFASA-5831	53668468	17947	0.42849	-0.12509	0.32173	0.56487	0.39838		11	BTB-01693261	8943841	11394	0.35667	-0.25616	0.43739	0.4811	0.3213		10	Hapmap51024-BTA-67203	44868505	10682	0.4869	-0.022767	0.30479	0.66793	0.38342		8	ARS-BFGL-NGS-85447	90503999	9099	0.41108	-0.15613	0.37135	0.56228	0.35607
21	BTA-96927-no-rs	48509940	19188	0.42529	-0.13077	0.32893	0.56135	0.39777		12	BTA-117635-no-rs	24983974	12453	0.35367	-0.26185	0.44167	0.4762	0.32058		1	ARS-BFGL-NGS-98203	1009504	11	0.4831	-0.029375	0.30689	0.66323	0.38261		7	Hapmap38913-BTA-80438	102342232	8098	0.41308	-0.15254	0.36908	0.5543	0.35474
12	BTA-120860-no-rs	28205239	12483	0.42068	-0.13896	0.34241	0.55744	0.39693		16	BTB-00624204	3956884	15471	0.35047	-0.26795	0.44585	0.47592	0.32056		14	BTB-01530788	24524205	14157	0.5029	0.0050389	0.2694	0.65786	0.38165		19	BTB-00745347	28768067	17698	0.40768	-0.16223	0.37579	0.55142	0.35431
1	Hapmap39022-BTA-38447	83859398	787	0.42068	-0.13896	0.34241	0.55661	0.39685		29	UA-IFASA-7281	32594274	23146	0.34767	-0.2733	0.44993	0.47151	0.3199		2	Hapmap40749-BTA-47991	71185300	2215	0.5045	0.0078191	0.26393	0.65673	0.38151		5	Hapmap41950-BTA-72999	26082666	5265	0.40488	-0.16728	0.38011	0.55165	0.3543
7	Hapmap48468-BTA-78949	53468463	7662	0.42088	-0.1386	0.33807	0.55584	0.39668		14	Hapmap55171-rs29024078	47996787	14360	0.35967	-0.2505	0.43297	0.47095	0.31984		12	Hapmap23932-BTA-127704	54891162	12711	0.47209	-0.048527	0.31705	0.65636	0.38145		12	ARS-BFGL-NGS-30519	28235757	12484	0.40748	-0.16259	0.37796	0.5454	0.3533
26	BTB-00928670	19189998	21680	0.42649	-0.12864	0.32417	0.5551	0.39655		12	ARS-BFGL-NGS-58970	25775588	12461	0.35267	-0.26376	0.44377	0.46529	0.31906		24	BTB-00885964	31457933	20774	0.5085	0.01477	0.25527	0.65311	0.38088		18	Hapmap60587-rs29022095	48505668	17303	0.41008	-0.15792	0.37358	0.5412	0.35259
14	Hapmap38314-BTA-42171	17614674	14085	0.41828	-0.14324	0.34869	0.55453	0.39649		1	BTA-49375-no-rs	121363361	1128	0.34727	-0.27407	0.45192	0.465	0.31899		10	ARS-BFGL-NGS-11135	53484074	10792	0.5043	0.0074715	0.26669	0.64855	0.3801		3	Hapmap41420-BTA-108706	113937410	3797	0.40388	-0.16908	0.38222	0.53413	0.35139
19	ARS-USMARC-Parent-EF164803-rs29011141	55174260	17959	0.42088	-0.1386	0.33807	0.5534	0.39624		1	BTB-00052826	119790569	1115	0.34307	-0.28214	0.45773	0.46231	0.31862		14	Hapmap46986-BTA-34282	25307116	14164	0.4873	-0.022071	0.30268	0.64375	0.37938		8	ARS-BFGL-NGS-24376	83273697	9006	0.38488	-0.20364	0.39494	0.53293	0.35126
8	BTA-101429-no-rs	83693221	9013	0.41308	-0.15254	0.35669	0.54911	0.39544		19	ARS-BFGL-NGS-105337	35528889	17763	0.33547	-0.29687	0.4634	0.45732	0.31784		2	ARS-BFGL-NGS-35948	71161113	2214	0.4947	-0.0092092	0.28934	0.63814	0.37844		5	Hapmap25652-BTA-73867	65074617	5533	0.38988	-0.19449	0.38872	0.52625	0.35015
2	ARS-BFGL-NGS-86652	72790595	2232	0.41788	-0.14395	0.35072	0.54908	0.39541		2	Hapmap52627-rs29014567	100273809	2414	0.33707	-0.29375	0.46152	0.45247	0.31718		11	ARS-BFGL-NGS-89024	25634382	11593	0.4941	-0.010252	0.29164	0.63383	0.37771		11	ARS-BFGL-NGS-14714	41315430	11732	0.37508	-0.22171	0.40692	0.52508	0.35
10	ARS-BFGL-NGS-68102	73920310	10995	0.41828	-0.14324	0.34869	0.54899	0.39537		8	Hapmap26798-BTA-82382	11398105	8310	0.32787	-0.31176	0.46897	0.44297	0.31583		1	ARS-BFGL-BAC-14930	1782724	20	0.4899	-0.017551	0.29836	0.63171	0.37737		1	BTA-107196-no-rs	82468782	772	0.38828	-0.19741	0.39288	0.52052	0.34919
26	ARS-BFGL-NGS-30855	44120284	21935	0.40948	-0.159	0.36245	0.5456	0.39478		12	BTB-01625220	61608282	12777	0.32707	-0.31334	0.47258	0.42928	0.31386		15	ARS-BFGL-NGS-55584	43912856	15071	0.45789	-0.073323	0.31915	0.62558	0.37646		3	Hapmap50814-BTA-89905	38764361	3044	0.39068	-0.19303	0.38659	0.51723	0.34863
5	ARS-BFGL-NGS-4312	26911621	5273	0.41268	-0.15326	0.35863	0.54336	0.39434		8	Hapmap49140-BTA-38265	54351569	8727	0.32206	-0.32325	0.47438	0.42519	0.31327		26	BTB-00928670	19189998	21680	0.44429	-0.097184	0.32134	0.60269	0.37266		12	Hapmap59975-rs29022046	53870614	12695	0.38848	-0.19705	0.39082	0.51548	0.34836
8	BTA-82736-no-rs	108219813	9274	0.42048	-0.13932	0.34453	0.54278	0.39419		3	BTB-01405574	40333921	3060	0.32727	-0.31294	0.47079	0.42494	0.31326		20	Hapmap42401-BTA-102906	39538676	18452	0.43549	-0.1127	0.32996	0.60151	0.37249		17	BTB-00670675	9898390	16236	0.39108	-0.1923	0.38442	0.51459	0.34818
1	ARS-BFGL-NGS-91306	119725960	1114	0.41608	-0.14717	0.35273	0.54094	0.39395		14	Hapmap29973-BTA-129162	46264806	14340	0.34487	-0.27867	0.45582	0.42203	0.31293		2	ARS-BFGL-NGS-26965	131906865	2711	0.43089	-0.12084	0.33412	0.59626	0.37163		10	Hapmap53872-rs29020120	80942486	11042	0.38068	-0.21136	0.397	0.51074	0.34754
3	BTB-00157794	114672300	3804	0.44769	-0.091206	0.30101	0.5408	0.39393		6	Hapmap26308-BTC-057761	38576012	6361	0.31746	-0.33243	0.47971	0.42181	0.31279		8	Hapmap26798-BTA-82382	11398105	8310	0.43889	-0.1067	0.32569	0.59501	0.37141		10	ARS-BFGL-NGS-42841	12200563	10368	0.38028	-0.2121	0.39902	0.50069	0.34588
18	ARS-BFGL-NGS-13888	22544250	17047	0.41448	-0.15003	0.35472	0.5405	0.39388		19	BTB-01692321	28484744	17693	0.34587	-0.27675	0.45388	0.4204	0.31271		7	ARS-BFGL-NGS-73655	46293900	7602	0.43549	-0.1127	0.32996	0.5948	0.37138		1	BTB-00062051	134862036	1260	0.37588	-0.22023	0.40499	0.49936	0.3457
2	Hapmap59045-rs29026016	28283672	1796	0.44149	-0.10211	0.30372	0.53777	0.39336		5	ARS-BFGL-NGS-5790	26986116	5274	0.31746	-0.33243	0.47971	0.41883	0.31236		8	Hapmap49140-BTA-38265	54351569	8727	0.43989	-0.10493	0.32353	0.5917	0.37083		19	Hapmap54523-ss46526232	41488860	17824	0.37588	-0.22023	0.40499	0.4975	0.34538
8	Hapmap39142-BTA-80905	28870291	8461	0.41108	-0.15613	0.36055	0.53663	0.39309		26	Hapmap43307-BTA-61631	42311312	21910	0.31546	-0.33645	0.48145	0.41814	0.31226		15	ARS-BFGL-NGS-43586	65006607	15247	0.43509	-0.11341	0.33204	0.59147	0.37079		5	ARS-BFGL-NGS-4312	26911621	5273	0.37347	-0.22468	0.40883	0.49644	0.34518
24	BTB-00885964	31457933	20774	0.43649	-0.11093	0.30905	0.53507	0.39282		7	Hapmap48682-BTA-21048	30293550	7448	0.31826	-0.33083	0.47618	0.41618	0.31198		5	ARS-USMARC-610	44129994	5420	0.42669	-0.12829	0.34023	0.59097	0.37076		10	BTB-01866513	70231445	10965	0.37247	-0.22653	0.41072	0.49322	0.34464
13	BTB-00525367	47915618	13468	0.43909	-0.10634	0.3064	0.53297	0.39234		21	BTA-96927-no-rs	48509940	19188	0.30986	-0.34777	0.4832	0.41455	0.31168		1	BTB-00034294	79498250	733	0.42549	-0.13042	0.34222	0.58206	0.36928		5	ARS-BFGL-NGS-32476	26459925	5269	0.36887	-0.23324	0.41803	0.48582	0.34343
4	ARS-BFGL-NGS-35354	55746256	4371	0.43229	-0.11836	0.31677	0.52911	0.39174		14	BTB-00557532	24643266	14158	0.34247	-0.2833	0.45962	0.4106	0.31129		3	ARS-BFGL-NGS-8612	75596061	3365	0.42749	-0.12687	0.33822	0.581	0.36912		4	BTB-00168310	20425136	4047	0.36447	-0.24147	0.42159	0.48497	0.34334
11	ARS-BFGL-NGS-5488	25837168	11594	0.43489	-0.11376	0.31166	0.5268	0.39127		14	BTB-01530788	24524205	14157	0.33127	-0.30508	0.46712	0.40765	0.31087		28	Hapmap39169-BTA-92769	21014194	22625	0.42308	-0.13468	0.34419	0.5799	0.36893		7	ARS-BFGL-NGS-95196	19933529	7335	0.36987	-0.23137	0.41442	0.48467	0.34323
14	Hapmap49582-BTA-35282	66907798	14553	0.43429	-0.11482	0.31423	0.52236	0.39043		18	Hapmap48331-BTA-42464	13305495	16975	0.33207	-0.30351	0.46527	0.40576	0.31057		19	ARS-BFGL-NGS-25136	41540643	17825	0.42809	-0.1258	0.33619	0.57574	0.36824		12	BTA-93372-no-rs	42221127	12571	0.36487	-0.24072	0.41982	0.48078	0.34262
18	Hapmap48331-BTA-42464	13305495	16975	0.42388	-0.13326	0.33127	0.52183	0.39034		3	BTB-00141391	86715849	3490	0.30586	-0.35592	0.48496	0.40465	0.31027		1	Hapmap54568-rs29010311	91001080	861	0.41988	-0.14039	0.34616	0.56764	0.36691		19	BTB-00745293	28738511	17697	0.35907	-0.25163	0.42337	0.46878	0.34068
7	ARS-BFGL-NGS-84202	55345542	7678	0.42328	-0.13433	0.33356	0.51561	0.38916		6	Hapmap48889-BTA-77486	98054956	6929	0.29786	-0.37241	0.49355	0.39372	0.30872		10	Hapmap44110-BTA-63281	32930297	10564	0.40268	-0.17125	0.34823	0.53836	0.36209		8	BTB-00529163	58105422	8773	0.34707	-0.27445	0.43052	0.46392	0.33988
1	ARS-BFGL-NGS-27741	119579301	1113	0.38108	-0.21063	0.36455	0.50078	0.3863		2	ARS-BFGL-NGS-44323	131305612	2703	0.30126	-0.36537	0.48844	0.39254	0.30861		6	Hapmap38985-BTA-75752	33509143	6324	0.39668	-0.18211	0.35032	0.53455	0.3615		7	BTB-01176013	56989949	7691	0.34327	-0.28175	0.43402	0.45361	0.33814
20	Hapmap25540-BTA-135353	65998486	18711	0.37067	-0.22988	0.3667	0.49319	0.38484		4	Hapmap46719-BTA-71648	93622892	4769	0.29926	-0.36951	0.49016	0.38908	0.30807		10	BTB-00428084	51037416	10754	0.39028	-0.19376	0.35243	0.52328	0.35964		19	BTB-01987097	63166388	18043	0.36947	-0.23212	0.41624	0.44862	0.33721
11	BTB-00470332	27519615	11608	0.37027	-0.23063	0.36882	0.48329	0.38304		26	BTB-01134234	13523116	21626	0.30406	-0.35961	0.4867	0.38719	0.30783		21	ARS-BFGL-NGS-2582	67430616	19349	0.38068	-0.21136	0.36269	0.51859	0.35886		3	Hapmap42034-BTA-100462	51172850	3148	0.34887	-0.271	0.42697	0.44784	0.33712
22	UA-IFASA-6042	43595820	19815	0.36367	-0.24297	0.37096	0.47567	0.38152		3	BTA-66912-no-rs	23271534	2929	0.29426	-0.37992	0.4985	0.38624	0.30769		8	Hapmap41996-BTA-88124	106914734	9266	0.38948	-0.19522	0.35451	0.51514	0.35832		28	ARS-BFGL-NGS-107358	29084057	22694	0.33387	-0.29999	0.44417	0.44682	0.33704
14	Hapmap31390-BTA-129087	33309894	14266	0.35207	-0.2649	0.37316	0.46378	0.37929		5	ARS-BFGL-NGS-3921	54964499	5478	0.29586	-0.37657	0.49687	0.38098	0.30696		5	ARS-BFGL-NGS-60473	64933958	5532	0.37367	-0.22431	0.37804	0.51423	0.35815		6	Hapmap48889-BTA-77486	98054956	6929	0.33867	-0.29065	0.43917	0.44488	0.33669
2	ARS-BFGL-NGS-87101	88462321	2334	0.35027	-0.26833	0.37748	0.46086	0.37877		17	Hapmap49164-BTA-42015	74123863	16834	0.29326	-0.38201	0.5017	0.37837	0.30659		8	ARS-BFGL-NGS-24524	25435054	8427	0.38348	-0.20621	0.35864	0.51397	0.35811		7	BTB-01176025	56943610	7690	0.33987	-0.28832	0.43575	0.44489	0.33666
1	ARS-BFGL-BAC-13059	1760113	19	0.34647	-0.2756	0.38579	0.45638	0.37793		25	ARS-BFGL-NGS-22963	38856905	21472	0.29266	-0.38327	0.50327	0.3756	0.30618		2	Hapmap41407-BTA-102938	78199553	2276	0.38788	-0.19814	0.35657	0.51402	0.35809		1	ARS-BFGL-NGS-43799	66188527	618	0.34427	-0.27983	0.43228	0.44447	0.33663
12	BTA-117635-no-rs	24983974	12453	0.35067	-0.26757	0.37533	0.44995	0.37683		5	BTA-75130-no-rs	113435256	5951	0.29606	-0.37616	0.49522	0.37353	0.30587		1	BTB-01462011	45926861	412	0.38288	-0.20731	0.36067	0.50999	0.35745		14	Hapmap29973-BTA-129162	46264806	14340	0.37187	-0.22765	0.41258	0.44528	0.33661
1	ARS-BFGL-NGS-26781	52135065	468	0.34967	-0.26948	0.37959	0.44961	0.3767		10	BTB-01797755	71528114	10972	0.29126	-0.38621	0.50483	0.37329	0.30586		20	Hapmap25540-BTA-135353	65998486	18711	0.36927	-0.23249	0.39198	0.50839	0.35723		7	BTA-104712-no-rs	57011212	7692	0.33887	-0.29026	0.43748	0.44275	0.33634
11	Hapmap38184-BTA-100156	5462015	11349	0.34847	-0.27177	0.38375	0.44517	0.3759		24	Hapmap43742-BTA-100784	39694262	20869	0.29806	-0.372	0.49187	0.37266	0.30576		16	BTB-00647886	59638184	15906	0.38028	-0.2121	0.36469	0.5075	0.35701		11	ARS-BFGL-NGS-89024	25634382	11593	0.37648	-0.21912	0.40105	0.44322	0.33627
2	ARS-BFGL-NGS-71755	17461491	1670	0.34567	-0.27714	0.38781	0.44473	0.37582		1	ARS-BFGL-NGS-23720	37542495	334	0.29326	-0.38201	0.5017	0.3727	0.30575		13	BTB-00511781	4384637	13060	0.37828	-0.21579	0.3686	0.507	0.35697		5	ARS-BFGL-NGS-34382	26661043	5272	0.33827	-0.29142	0.44084	0.44164	0.33615
13	BTA-33314-no-rs	63939752	13631	0.34847	-0.27177	0.38375	0.44355	0.37555		15	Hapmap57542-rs29012408	64408726	15242	0.28606	-0.39721	0.51095	0.37281	0.30575		6	BTA-24425-no-rs	25669053	6258	0.37608	-0.21986	0.37054	0.50715	0.35693		2	ARS-BFGL-NGS-11319	6763227	1576	0.32326	-0.32086	0.4475	0.43587	0.33521
5	Hapmap53250-rs29027200	24934918	5255	0.33947	-0.2891	0.40314	0.44132	0.37515		29	BTB-01031450	42696595	23232	0.28786	-0.39339	0.50792	0.37272	0.30573		1	ARS-BFGL-NGS-15221	56983259	517	0.37067	-0.22988	0.38862	0.50582	0.35677		8	BTB-00375253	108845583	9282	0.33607	-0.2957	0.44251	0.43457	0.335
4	ARS-BFGL-NGS-102120	10883984	3940	0.34487	-0.27867	0.3898	0.4407	0.37503		1	BTB-02025707	22630942	182	0.28586	-0.39764	0.51243	0.37255	0.3057		8	BTB-01605981	70252582	8877	0.37928	-0.21394	0.36665	0.50583	0.35672		8	Hapmap25842-BTA-146062	87859949	9063	0.35507	-0.2592	0.42516	0.43387	0.33477
16	BTB-01593511	57032020	15880	0.34247	-0.2833	0.39564	0.44015	0.37493		11	BTA-116639-no-rs	99043279	12186	0.28246	-0.4049	0.51392	0.37101	0.3055		8	BTB-01634942	54961322	8734	0.37367	-0.22431	0.37804	0.50476	0.35656		14	BTB-00559128	25215027	14162	0.34827	-0.27215	0.42875	0.42954	0.33409
1	BTB-01490270	30414871	253	0.34427	-0.27983	0.39371	0.43971	0.37484		12	ARS-BFGL-NGS-55787	36475306	12548	0.28626	-0.39679	0.50944	0.37062	0.30543		16	ARS-BFGL-NGS-18751	32789225	15680	0.36947	-0.23212	0.39031	0.50393	0.35648		21	BTA-03263-rs29011028	68356479	19359	0.33227	-0.30312	0.44581	0.42905	0.33407
16	BTB-00651958	57545177	15885	0.34027	-0.28755	0.39944	0.43661	0.37427		5	ARS-BFGL-NGS-35987	60711494	5503	0.27445	-0.42219	0.51688	0.35228	0.30283		12	BTA-117645-no-rs	25216679	12455	0.37087	-0.22951	0.38691	0.50215	0.35616		18	ARS-BFGL-NGS-53913	18344555	17006	0.31846	-0.33043	0.44919	0.40445	0.32998
16	BTB-01593521	56996623	15879	0.33827	-0.29142	0.40496	0.43658	0.37426		18	ARS-BFGL-NGS-17797	52304421	17338	0.28886	-0.39127	0.50638	0.34313	0.30157		10	ARS-BFGL-NGS-84148	53289822	10788	0.37267	-0.22616	0.38166	0.50003	0.35584		5	ARS-BFGL-NGS-73201	76049319	5631	0.30846	-0.35062	0.46074	0.3985	0.32905
3	Hapmap27186-BTA-151189	90912199	3556	0.34467	-0.27906	0.39177	0.43289	0.37355		12	Hapmap43219-BTA-26954	56623014	12734	0.26925	-0.4336	0.52135	0.34255	0.30139		6	ARS-BFGL-NGS-10777	110265558	7080	0.37247	-0.22653	0.38342	0.50015	0.35583		15	BTA-37105-no-rs	55254553	15157	0.31266	-0.34209	0.45421	0.3977	0.32886
26	Hapmap49372-BTA-91009	23689229	21723	0.34047	-0.28716	0.39755	0.43062	0.37306		10	BTB-00442996	89393861	11129	0.27025	-0.4314	0.51988	0.33818	0.30079		7	Hapmap51050-BTA-79767	72882903	7849	0.36507	-0.24034	0.39528	0.49952	0.3557		24	ARS-BFGL-NGS-41313	42506011	20901	0.30166	-0.36455	0.46553	0.39713	0.32878
28	BTB-00981547	25296185	22655	0.33747	-0.29298	0.41029	0.43023	0.37306		8	ARS-BFGL-NGS-97573	34281082	8506	0.26165	-0.45054	0.53136	0.33785	0.30074		15	BTA-37105-no-rs	55254553	15157	0.37107	-0.22914	0.38518	0.49664	0.35524		1	BTB-00037084	86029442	799	0.31606	-0.33524	0.45088	0.39675	0.32873
2	ARS-BFGL-NGS-55270	87004473	2329	0.33947	-0.2891	0.40314	0.43011	0.37298		13	ARS-BFGL-NGS-2022	51513229	13498	0.27065	-0.43052	0.51839	0.33669	0.30059		26	Hapmap57957-rs29017349	26841116	21753	0.37287	-0.22579	0.37986	0.49605	0.35514		3	BTB-01405574	40333921	3060	0.30446	-0.35879	0.46235	0.394	0.32828
2	Hapmap7226-BTA-49450	120775372	2605	0.33787	-0.2922	0.40676	0.42959	0.37289		10	BTB-01646116	99103087	11238	0.26705	-0.43847	0.52426	0.33409	0.30022		5	BTA-75130-no-rs	113435256	5951	0.36807	-0.23473	0.39363	0.49564	0.35506		10	BTA-26321-no-rs	69394382	10951	0.29666	-0.37491	0.47173	0.39239	0.32803
21	ARS-BFGL-NGS-80218	23145690	18973	0.33747	-0.29298	0.41029	0.42933	0.37278		24	BTA-42867-no-rs	49418132	20951	0.26245	-0.44874	0.52998	0.33397	0.3002		10	ARS-BFGL-NGS-68102	73920310	10995	0.37367	-0.22431	0.37804	0.49488	0.35494		2	BTB-00917506	76759957	2261	0.29566	-0.37699	0.47475	0.39205	0.32799
13	ARS-BFGL-NGS-2022	51513229	13498	0.33247	-0.30273	0.41546	0.426	0.37222		10	Hapmap40024-BTA-79338	89269899	11128	0.26305	-0.44739	0.52715	0.33386	0.30017		13	Hapmap47569-BTA-32680	42281089	13400	0.37568	-0.2206	0.37244	0.49476	0.35491		27	ARS-BFGL-NGS-108281	35592055	22345	0.30886	-0.3498	0.45751	0.38727	0.32716
1	BTB-00052826	119790569	1115	0.33527	-0.29726	0.41375	0.42584	0.37218		13	BTA-33314-no-rs	63939752	13631	0.26285	-0.44784	0.52857	0.33351	0.30011		7	Hapmap57279-ss46526160	13934893	7293	0.35207	-0.2649	0.3987	0.48671	0.35363		13	ARS-BFGL-NGS-2022	51513229	13498	0.30286	-0.36208	0.46395	0.3854	0.32688
1	Hapmap32844-BTA-151959	23374361	188	0.33547	-0.29687	0.41203	0.42426	0.3719		2	Hapmap41407-BTA-102938	78199553	2276	0.26345	-0.4465	0.52572	0.33219	0.29994		5	ARS-BFGL-NGS-8495	116644790	5980	0.35227	-0.26452	0.397	0.46594	0.3502		1	BTB-00052826	119790569	1115	0.29266	-0.38327	0.47919	0.38451	0.32673
12	Hapmap48111-BTA-88515	50376022	12650	0.30746	-0.35265	0.41732	0.39329	0.36601		10	BTB-01203270	72769319	10988	0.26125	-0.45144	0.53409	0.33222	0.29993		6	BTB-01781807	112482664	7111	0.33827	-0.29142	0.41343	0.44478	0.34675		1	BTB-00132817	49161822	444	0.30146	-0.36496	0.46709	0.38388	0.32661
13	ARS-BFGL-NGS-25698	79991041	13803	0.29986	-0.36827	0.42102	0.39035	0.36542		6	ARS-BFGL-NGS-106835	73369629	6721	0.26845	-0.43537	0.52281	0.32923	0.29954		11	Hapmap44345-BTA-119580	23085190	11566	0.34027	-0.28755	0.41023	0.44068	0.34607		8	Hapmap57848-rs29015158	90714611	9102	0.29346	-0.38159	0.47625	0.38066	0.32611
21	BTB-00819524	41885781	19133	0.29306	-0.38243	0.42834	0.38344	0.36417		17	Hapmap29812-BTA-131753	71081308	16804	0.26125	-0.45144	0.53409	0.3284	0.29939		6	Hapmap26181-BTA-156071	63347756	6630	0.33447	-0.29882	0.4166	0.43967	0.34592		3	ARS-BFGL-NGS-8612	75596061	3365	0.29766	-0.37283	0.4702	0.37118	0.32451
24	Hapmap22882-BTA-161137	25108538	20701	0.29706	-0.37408	0.42471	0.38022	0.36362		12	BTA-26956-no-rs	56653121	12735	0.25345	-0.46917	0.53949	0.32744	0.29924		10	BTA-79342-no-rs	89447461	11130	0.33307	-0.30155	0.41817	0.43886	0.34577		10	BTB-01203179	72694329	10987	0.29926	-0.36951	0.46865	0.37083	0.32444
19	ARS-BFGL-NGS-37715	27491890	17687	0.29746	-0.37324	0.42288	0.3774	0.36302		2	BTA-26833-no-rs	135433480	2742	0.25165	-0.47331	0.54212	0.32691	0.29912		4	ARS-BFGL-NGS-31114	63838909	4456	0.33047	-0.30665	0.42127	0.43096	0.34447		17	BTB-01393971	32096554	16428	0.31586	-0.33564	0.45255	0.36508	0.32335
1	ARS-BFGL-NGS-10924	143109768	1338	0.30626	-0.3551	0.41916	0.37625	0.36286		4	BTB-01652821	44542142	4256	0.25885	-0.45685	0.53545	0.32452	0.29885		1	BTB-01702174	84424501	792	0.32266	-0.32205	0.43317	0.429	0.34414		4	ARS-BFGL-NGS-74821	92765126	4763	0.28906	-0.39085	0.48209	0.36358	0.32326
11	Hapmap54750-rs29013770	76579962	12012	0.29466	-0.37908	0.42653	0.36981	0.36161		4	ARS-BFGL-NGS-35354	55746256	4371	0.28206	-0.40575	0.51538	0.32302	0.2987		19	Hapmap41682-BTA-92866	47071991	17879	0.35147	-0.26604	0.40037	0.42902	0.34407		1	ARS-BFGL-NGS-39807	150546427	1420	0.29566	-0.37699	0.47475	0.36269	0.32308
1	BTB-00052737	119544478	1112	0.29066	-0.38747	0.43014	0.35595	0.35902		4	ARS-BFGL-NGS-48351	12526900	3959	0.25585	-0.46367	0.5368	0.32252	0.29853		18	BTA-22684-no-rs	54450227	17357	0.33007	-0.30743	0.42279	0.42825	0.34401		11	BTB-01693261	8943841	11394	0.29306	-0.38243	0.47773	0.36208	0.32299
4	ARS-BFGL-NGS-48351	12526900	3959	0.28466	-0.40019	0.43895	0.35202	0.35825		9	Hapmap51958-BTA-84395	82972692	10051	0.25285	-0.47054	0.54081	0.31366	0.29726		11	BTB-01693261	8943841	11394	0.32346	-0.32046	0.43026	0.42737	0.34386		2	Hapmap41195-BTA-17655	94601236	2374	0.28686	-0.39551	0.48353	0.36143	0.32295
14	Hapmap59709-rs29021868	31014368	14244	0.28586	-0.39764	0.43548	0.3512	0.35818		7	BTB-01176013	56989949	7691	0.25065	-0.47562	0.54343	0.31179	0.29702		20	ARS-BFGL-NGS-34049	35249040	18403	0.33047	-0.30665	0.42127	0.42678	0.34377		5	Hapmap25014-BTA-123017	113100000	5948	0.30846	-0.35062	0.46074	0.35841	0.32226
26	Hapmap54064-rs29011996	5526925	21545	0.28426	-0.40105	0.44235	0.34969	0.35785		6	ARS-BFGL-NGS-86449	112550743	7112	0.23305	-0.51733	0.56862	0.30997	0.29672		15	BTB-01398275	43157919	15064	0.32086	-0.32564	0.43461	0.42489	0.34348		28	ARS-BFGL-NGS-55934	31960726	22714	0.31066	-0.34614	0.45587	0.3521	0.3212
12	Hapmap53957-rs29016480	27954424	12479	0.28766	-0.39381	0.43194	0.34929	0.35784		7	ARS-BFGL-NGS-95196	19933529	7335	0.24865	-0.48025	0.54473	0.30907	0.29661		7	ARS-BFGL-NGS-70183	17913294	7319	0.32627	-0.31492	0.42729	0.42472	0.3434		28	ARS-BFGL-NGS-33494	36300699	22752	0.27906	-0.41221	0.4893	0.34981	0.321
24	Hapmap50040-BTA-58202	43919738	20910	0.28446	-0.40062	0.44066	0.34925	0.35779		18	ARS-BFGL-NGS-88567	2163914	16855	0.24685	-0.48445	0.5473	0.30645	0.29625		1	BTA-120764-no-rs	137284174	1285	0.32867	-0.31018	0.4258	0.42424	0.34338		20	Hapmap49387-BTA-96039	64868102	18701	0.27866	-0.41307	0.4907	0.34784	0.32061
28	Hapmap39169-BTA-92769	21014194	22625	0.28286	-0.40404	0.44402	0.34628	0.35724		14	ARS-BFGL-NGS-50023	18597213	14095	0.24365	-0.49196	0.55231	0.30502	0.29601		7	ARS-BFGL-NGS-64072	52288861	7658	0.35027	-0.26833	0.40204	0.42342	0.34316		5	ARS-BFGL-NGS-5790	26986116	5274	0.28046	-0.40919	0.48644	0.34448	0.32011
11	BTB-01693261	8943841	11394	0.28706	-0.39509	0.43372	0.34463	0.35694		2	BTA-48822-no-rs	106689988	2449	0.24605	-0.48632	0.54856	0.3038	0.29585		1	BTA-24432-no-rs	91093330	864	0.32366	-0.32007	0.42879	0.42145	0.34291		8	Hapmap39004-BTA-111126	50215945	8668	0.28126	-0.40747	0.485	0.34406	0.32001
21	BTB-00736348	45096714	19163	0.28506	-0.39934	0.43723	0.34445	0.35694		1	Hapmap60237-rs29019540	113490096	1073	0.23985	-0.50096	0.5595	0.30316	0.29577		5	ARS-BFGL-NGS-13748	110704158	5918	0.34347	-0.28137	0.40861	0.42095	0.34278		20	BTB-01412031	60722662	18650	0.27706	-0.41654	0.4921	0.34372	0.31999
15	Hapmap57542-rs29012408	64408726	15242	0.28006	-0.41005	0.45058	0.34361	0.35672		13	ARS-BFGL-NGS-32120	79337240	13797	0.24565	-0.48726	0.54982	0.3001	0.29537		29	ARS-BFGL-NGS-103780	45102557	23260	0.34507	-0.27829	0.40535	0.42065	0.34269		8	Hapmap48090-BTA-81304	60269047	8794	0.27365	-0.42394	0.49759	0.34334	0.31991
10	BTA-79342-no-rs	89447461	11130	0.27786	-0.4148	0.45992	0.34339	0.35666		7	BTA-104712-no-rs	57011212	7692	0.24205	-0.49574	0.55595	0.29971	0.29528		1	BTB-00028383	59796999	539	0.34387	-0.2806	0.40699	0.41646	0.34199		4	BTA-72259-no-rs	20510260	4048	0.28006	-0.41005	0.48788	0.34259	0.31974
14	Hapmap26606-BTC-063486	10586742	13996	0.28086	-0.40833	0.44734	0.3418	0.35643		5	BTA-73516-no-rs	48752237	5449	0.24105	-0.49811	0.55714	0.29884	0.29515		18	ARS-BFGL-NGS-32712	11537285	16962	0.34647	-0.2756	0.4037	0.41627	0.34196		10	BTB-00438634	86440173	11101	0.26145	-0.45099	0.50942	0.34126	0.31961
20	Hapmap49387-BTA-96039	64868102	18701	0.27966	-0.41092	0.45375	0.34004	0.35605		14	Hapmap59709-rs29021868	31014368	14244	0.24245	-0.49479	0.55475	0.29857	0.29508		24	ARS-BFGL-NGS-57713	27207444	20722	0.32266	-0.32205	0.43317	0.41107	0.34121		17	ARS-BFGL-NGS-94330	66115692	16747	0.27646	-0.41784	0.49349	0.34123	0.31958
14	BTB-01109852	15585398	14056	0.28106	-0.4079	0.44569	0.33939	0.35598		19	Hapmap58269-rs29018185	10897581	17512	0.24725	-0.48352	0.54602	0.29679	0.2949		24	Hapmap22882-BTA-161137	25108538	20701	0.30626	-0.3551	0.43899	0.40958	0.34101		7	BTA-104715-no-rs	56910268	7689	0.27546	-0.42001	0.49486	0.33975	0.31932
6	BTB-00270696	95060260	6894	0.27285	-0.42569	0.46587	0.33801	0.35568		18	ARS-BFGL-NGS-24004	25022927	17082	0.23985	-0.50096	0.5595	0.29696	0.29487		8	BTB-00364735	88545459	9070	0.33947	-0.2891	0.41184	0.41024	0.34098		10	BTB-02098111	81896955	11052	0.26165	-0.45054	0.50813	0.33871	0.3192
5	BTA-15558-no-rs	92074297	5772	0.27986	-0.41048	0.45218	0.33794	0.35564		4	ARS-BFGL-NGS-55059	5463939	3887	0.24265	-0.49432	0.55353	0.29528	0.29463		8	Hapmap48090-BTA-81304	60269047	8794	0.30986	-0.34777	0.43752	0.4089	0.34085		28	BTA-64009-no-rs	30809642	22708	0.27065	-0.43052	0.50158	0.33798	0.31903
25	ARS-BFGL-NGS-71416	34800159	21432	0.27866	-0.41307	0.45532	0.33654	0.35537		1	BTB-00062051	134862036	1260	0.23765	-0.50622	0.56183	0.29157	0.29408		3	Hapmap42034-BTA-100462	51172850	3148	0.31706	-0.33323	0.43605	0.40342	0.33994		11	Hapmap43430-BTA-100124	62263631	11886	0.29146	-0.38579	0.48064	0.33702	0.31875
7	Hapmap48682-BTA-21048	30293550	7448	0.27586	-0.41914	0.46439	0.33589	0.3553		5	Hapmap23955-BTA-163276	49485954	5451	0.23525	-0.512	0.56526	0.28705	0.29347		18	ARS-BFGL-NGS-86593	11377350	16961	0.33447	-0.29882	0.4166	0.39984	0.3393		8	ARS-BFGL-NGS-24524	25435054	8427	0.27345	-0.42438	0.49893	0.33546	0.3186
5	ARS-BFGL-NGS-8495	116644790	5980	0.27185	-0.42788	0.46733	0.33607	0.35528		24	BTB-00885964	31457933	20774	0.25405	-0.46779	0.53815	0.28645	0.29343		22	Hapmap47657-BTA-53851	21266612	19616	0.29566	-0.37699	0.44346	0.39354	0.33833		13	ARS-BFGL-NGS-18031	78184563	13789	0.26885	-0.43449	0.50421	0.32869	0.3175
6	Hapmap48889-BTA-77486	98054956	6929	0.27666	-0.41741	0.46142	0.33507	0.35513		9	ARS-BFGL-NGS-34445	104529625	10269	0.23145	-0.52122	0.57295	0.2848	0.29315		14	BTB-00557532	24643266	14158	0.32987	-0.30782	0.4243	0.39314	0.33818		27	ARS-BFGL-NGS-108861	34758932	22334	0.26185	-0.45009	0.50683	0.3221	0.31641
26	BTB-01134344	13630418	21628	0.27786	-0.4148	0.45992	0.33303	0.35474		18	ARS-BFGL-NGS-38367	23916486	17067	0.23305	-0.51733	0.56862	0.28275	0.29284		26	BTA-111275-no-rs	9195089	21584	0.29166	-0.38537	0.44786	0.37468	0.33523		7	ARS-BFGL-NGS-18096	55453345	7679	0.25925	-0.45595	0.51322	0.32224	0.31641
12	BTA-19588-no-rs	27684536	12477	0.27606	-0.41871	0.46292	0.33164	0.35453		5	Hapmap41950-BTA-72999	26082666	5265	0.23065	-0.52318	0.57401	0.2788	0.29227		20	ARS-BFGL-NGS-10108	31848979	18370	0.29106	-0.38663	0.4493	0.37442	0.33519		1	BTA-54318-no-rs	11887794	120	0.25725	-0.46048	0.51447	0.32077	0.31621
5	Hapmap47185-BTA-114173	99044605	5811	0.28026	-0.40962	0.44897	0.33162	0.35445		3	Hapmap27186-BTA-151189	90912199	3556	0.23225	-0.51927	0.57081	0.2777	0.29213		2	ARS-BFGL-NGS-55270	87004473	2329	0.29566	-0.37699	0.44346	0.37292	0.33495		1	BTB-01195945	89189213	832	0.26045	-0.45324	0.51069	0.31894	0.31585
3	BTB-00156546	110842832	3769	0.27786	-0.4148	0.45992	0.3305	0.35426		5	ARS-BFGL-NGS-100816	111909943	5933	0.23205	-0.51976	0.57188	0.27555	0.29181		20	ARS-BFGL-NGS-25567	67768487	18726	0.29426	-0.37992	0.44493	0.37099	0.33458		6	Hapmap60794-rs29022851	115008971	7148	0.27365	-0.42394	0.49759	0.31853	0.31574
5	Hapmap60862-rs29018508	91320953	5767	0.27165	-0.42832	0.46878	0.32662	0.35353		8	Hapmap27876-BTA-147931	106648392	9263	0.23545	-0.51151	0.56413	0.27436	0.29165		3	Hapmap58721-rs29026738	104874970	3705	0.30046	-0.36703	0.44048	0.3687	0.33422		13	Hapmap48297-BTA-33286	64977414	13637	0.25545	-0.46459	0.51572	0.31588	0.31535
1	BTB-01195945	89189213	832	0.26685	-0.43892	0.47592	0.3268	0.35349		13	BTA-111959-no-rs	47680091	13466	0.24405	-0.49102	0.55107	0.27376	0.29164		7	BTB-01273612	80165783	7920	0.28766	-0.39381	0.45216	0.36465	0.33354		22	Hapmap43133-BTA-106470	41974372	19796	0.25265	-0.471	0.51821	0.31526	0.31527
22	ARS-BFGL-NGS-85778	20451252	19604	0.26825	-0.43581	0.47024	0.3194	0.35221		5	ARS-BFGL-NGS-68670	104843055	5846	0.22525	-0.53651	0.57718	0.27344	0.29152		19	UA-IFASA-6117	46075773	17874	0.28986	-0.38916	0.45073	0.36271	0.33324		1	ARS-BFGL-BAC-13059	1760113	19	0.26585	-0.44114	0.50551	0.31311	0.31488
3	BTB-00141391	86715849	3490	0.26005	-0.45414	0.48008	0.31814	0.35192		6	Hapmap38985-BTA-75752	33509143	6324	0.23265	-0.5183	0.56972	0.27324	0.29151		13	BTB-01142552	1191877	13021	0.28446	-0.40062	0.45914	0.36124	0.33303		13	ARS-BFGL-NGS-41919	40777908	13383	0.24465	-0.48961	0.52548	0.31228	0.31478
1	BTB-00031129	61530474	564	0.24945	-0.4784	0.49222	0.31301	0.35094		24	ARS-BFGL-BAC-28286	37791212	20849	0.22464	-0.538	0.5803	0.27336	0.29151		13	ARS-BFGL-NGS-18031	78184563	13789	0.28526	-0.39891	0.45638	0.35985	0.33276		1	ARS-BFGL-NGS-26781	52135065	468	0.25085	-0.47515	0.52066	0.31081	0.31455
4	BTB-01687779	80545103	4622	0.25485	-0.46596	0.48555	0.31246	0.3508		18	ARS-BFGL-NGS-53913	18344555	17006	0.23005	-0.52465	0.57507	0.2712	0.29121		16	ARS-BFGL-NGS-3827	17993755	15560	0.28326	-0.40318	0.46185	0.35948	0.33271		9	ARS-BFGL-NGS-107084	105007436	10272	0.25105	-0.47469	0.51944	0.30688	0.31388
18	ARS-BFGL-NGS-31386	14208633	16981	0.25205	-0.47238	0.48958	0.31109	0.35064		12	Hapmap25509-BTA-126632	28275938	12485	0.23825	-0.50479	0.56067	0.27071	0.29118		17	ARS-BFGL-NGS-11930	18316220	16317	0.28666	-0.39594	0.45358	0.35701	0.33232		10	ARS-BFGL-NGS-33594	37290812	10605	0.26885	-0.43449	0.50421	0.30688	0.31381
4	ARS-BFGL-NGS-30249	28800179	4132	0.25305	-0.47008	0.48824	0.30892	0.35013		2	UA-IFASA-5357	106663843	2448	0.23385	-0.51538	0.56639	0.2709	0.29117		4	Hapmap49518-BTA-19021	92742789	4762	0.28506	-0.39934	0.45777	0.35668	0.33228		1	BTB-01490270	30414871	253	0.25425	-0.46733	0.51697	0.30585	0.31371
10	BTB-00433469	69862924	10958	0.25105	-0.47469	0.4909	0.3028	0.34899		5	BTA-75083-no-rs	110910712	5921	0.22244	-0.54351	0.58531	0.27096	0.29115		2	ARS-BFGL-NGS-10239	101307425	2420	0.28326	-0.40318	0.46185	0.3562	0.33222		15	ARS-BFGL-NGS-43586	65006607	15247	0.25065	-0.47562	0.52187	0.3051	0.31358
1	BTA-92181-no-rs	61540639	565	0.24305	-0.49337	0.49616	0.2977	0.34799		3	BTB-01463390	46842537	3109	0.22184	-0.54502	0.58629	0.2703	0.29106		10	ARS-BFGL-NGS-22113	73551579	10990	0.27726	-0.4161	0.46976	0.35352	0.33178		14	Hapmap46735-BTA-86653	25401722	14166	0.27165	-0.42832	0.50026	0.30501	0.31345
3	ARS-BFGL-NGS-14549	84764797	3466	0.26705	-0.43847	0.47311	0.29341	0.34719		8	Hapmap25842-BTA-146062	87859949	9063	0.23665	-0.50862	0.56298	0.26938	0.29098		18	Hapmap60587-rs29022095	48505668	17303	0.28106	-0.4079	0.46452	0.35333	0.33169		2	ARS-BFGL-NGS-66563	111575978	2504	0.23965	-0.50144	0.53141	0.30336	0.31334
14	BTB-00557532	24643266	14158	0.26645	-0.43981	0.4773	0.29242	0.34704		4	Hapmap49924-BTA-24223	11948629	3956	0.22464	-0.538	0.5803	0.26691	0.29058		10	Hapmap45147-BTA-106533	50866684	10752	0.27966	-0.41092	0.46584	0.35279	0.33162		21	BTB-01275085	43551754	19150	0.24845	-0.48072	0.52427	0.29909	0.31261
1	BTB-01437861	22662759	183	0.26685	-0.43892	0.47592	0.29027	0.34665		20	Hapmap49387-BTA-96039	64868102	18701	0.22484	-0.53751	0.57823	0.26662	0.29055		4	ARS-BFGL-NGS-74821	92765126	4763	0.27385	-0.4235	0.47234	0.35005	0.3312		17	Hapmap23395-BTA-131365	35461879	16465	0.24905	-0.47932	0.52308	0.29713	0.31227
5	Hapmap36414-SCAFFOLD150043_20489	93567346	5778	0.26725	-0.43803	0.47168	0.28997	0.3466		11	ARS-BFGL-NGS-98531	82548897	12072	0.22665	-0.53303	0.57613	0.26613	0.29047		9	BTB-01737039	32004342	9607	0.28306	-0.40361	0.46318	0.34947	0.33111		20	BTA-115955-no-rs	18663206	18255	0.22745	-0.53105	0.55116	0.29661	0.31223
10	ARS-BFGL-NGS-11135	53484074	10792	0.26325	-0.44695	0.47869	0.2898	0.34652		28	BTB-00981547	25296185	22655	0.22384	-0.54	0.58132	0.26566	0.29039		7	BTB-00320041	80573481	7927	0.27606	-0.41871	0.47105	0.34828	0.33089		14	ARS-BFGL-NGS-44032	25425357	14167	0.25985	-0.45459	0.51196	0.29692	0.31215
13	BTB-00511781	4384637	13060	0.24565	-0.48726	0.49354	0.28644	0.34595		23	Hapmap43293-BTA-55610	15610355	20140	0.22364	-0.5405	0.58233	0.26522	0.29032		2	Hapmap46066-BTA-25653	81236428	2309	0.27766	-0.41524	0.46847	0.34726	0.33072		16	Hapmap27900-BTA-38864	40425388	15752	0.23345	-0.51635	0.54048	0.29436	0.31188
23	Hapmap58661-rs29014446	18264611	20165	0.25525	-0.46504	0.48419	0.28629	0.34591		13	ARS-BFGL-NGS-71025	43113693	13412	0.22304	-0.542	0.58333	0.26509	0.29032		12	BTA-117635-no-rs	24983974	12453	0.27265	-0.42613	0.47362	0.34669	0.33065		1	ARS-BFGL-BAC-16299	25471181	219	0.23525	-0.512	0.53713	0.29163	0.31138
4	BTB-01327575	65172247	4464	0.23905	-0.50287	0.49878	0.28598	0.3458		20	ARS-BFGL-NGS-35804	2159884	18072	0.21544	-0.56129	0.59305	0.2649	0.29032		10	BTB-01693207	72060561	10980	0.26485	-0.44337	0.47493	0.34501	0.33039		9	ARS-BFGL-NGS-105322	85565030	10074	0.23025	-0.52416	0.54485	0.29051	0.31124
28	Hapmap56853-rs29009882	25726782	22657	0.25945	-0.4555	0.48282	0.28516	0.34569		27	ARS-BFGL-NGS-24531	11073757	22074	0.22164	-0.54552	0.58726	0.26213	0.2899		24	Hapmap50297-BTA-26520	36244045	20829	0.28646	-0.39636	0.45499	0.34525	0.33033		29	Hapmap47072-BTA-66156	48224534	23288	0.22705	-0.53204	0.55321	0.2859	0.31047
5	ARS-USMARC-226	101345410	5823	0.25325	-0.46962	0.4869	0.28508	0.34568		6	ARS-BFGL-NGS-10777	110265558	7080	0.22244	-0.54351	0.58531	0.25881	0.28942		5	ARS-BFGL-NGS-35956	58638702	5496	0.29246	-0.38369	0.4464	0.34288	0.32995		5	ARS-BFGL-NGS-7979	116553827	5977	0.23985	-0.50096	0.53024	0.28458	0.3102
4	Hapmap41484-BTA-22365	52419444	4338	0.25985	-0.45459	0.48146	0.28384	0.34543		18	Hapmap42167-BTA-28651	51917582	17332	0.21604	-0.55975	0.59019	0.25735	0.28919		4	BTB-00179514	42694771	4246	0.27886	-0.41264	0.46716	0.34244	0.32992		5	ARS-BFGL-NGS-45453	112521878	5943	0.24125	-0.49764	0.52787	0.28388	0.31006
22	ARS-BFGL-NGS-35507	18655823	19582	0.24105	-0.49811	0.49747	0.28242	0.34516		18	ARS-BFGL-NGS-35419	52664641	17342	0.21064	-0.57373	0.60468	0.25703	0.28915		9	ARS-BFGL-NGS-59160	74823338	9978	0.26305	-0.44739	0.47623	0.33351	0.32846		12	Hapmap49537-BTA-22748	47561381	12610	0.23725	-0.50718	0.536	0.2834	0.31003
3	Hapmap41420-BTA-108706	113937410	3797	0.23425	-0.51442	0.50519	0.28046	0.34481		15	ARS-BFGL-NGS-55584	43912856	15071	0.21324	-0.56697	0.59765	0.2551	0.28886		1	ARS-BFGL-NGS-26781	52135065	468	0.25665	-0.46185	0.4839	0.32059	0.3263		2	Hapmap53658-rs29027494	63834656	2143	0.23905	-0.50287	0.53257	0.28333	0.31001
24	ARS-BFGL-NGS-18561	45933554	20923	0.23525	-0.512	0.50265	0.27596	0.34403		8	ARS-BFGL-NGS-16216	30129534	8471	0.21144	-0.57164	0.6021	0.25455	0.28881		19	Hapmap54523-ss46526232	41488860	17824	0.25945	-0.4555	0.4801	0.31839	0.32597		8	BTB-01276600	3859393	8238	0.22164	-0.54552	0.56392	0.28152	0.30975
17	BTB-00670675	9898390	16236	0.23665	-0.50862	0.50136	0.27619	0.344		2	BTA-48880-no-rs	106952479	2451	0.21264	-0.56852	0.59855	0.25468	0.2888		18	BTA-43831-no-rs	56179705	17374	0.25285	-0.47054	0.49249	0.31748	0.32583		8	Hapmap50189-BTA-103065	22084349	8391	0.23785	-0.50574	0.53372	0.27832	0.30918
20	Hapmap24428-BTA-112183	53097198	18580	0.23465	-0.51345	0.50392	0.27583	0.34395		5	ARS-BFGL-NGS-23961	25995476	5264	0.21424	-0.56438	0.59674	0.25409	0.28871		13	BTB-01668668	46978300	13454	0.25285	-0.47054	0.49249	0.31485	0.32541		10	ARS-BFGL-NGS-34980	12224784	10369	0.24285	-0.49385	0.52668	0.27805	0.30906
7	Hapmap24150-BTA-145103	52224595	7657	0.24525	-0.4882	0.49485	0.27266	0.34338		6	BTB-01791576	13745976	6132	0.21564	-0.56078	0.5921	0.25373	0.28869		11	ARS-BFGL-NGS-102272	90876399	12131	0.25325	-0.46962	0.49008	0.31283	0.32506		20	Hapmap57270-ss46526311	16780563	18235	0.22024	-0.54905	0.56486	0.27658	0.30892
6	ARS-BFGL-NGS-2525	45813845	6462	0.23345	-0.51635	0.50644	0.27045	0.343		7	ARS-BFGL-NGS-98924	31217950	7456	0.21564	-0.56078	0.5921	0.25246	0.28849		3	BTB-01551546	100982336	3666	0.26265	-0.44829	0.47753	0.31275	0.32505		10	BTA-66230-no-rs	36807581	10598	0.23465	-0.51345	0.53825	0.27614	0.30885
1	ARS-BFGL-NGS-13821	118127187	1100	0.23105	-0.5222	0.50893	0.27065	0.34294		3	ARS-BFGL-NGS-8612	75596061	3365	0.21424	-0.56438	0.59674	0.25252	0.28849		10	Hapmap49423-BTA-105416	56704765	10828	0.25445	-0.46687	0.48641	0.31052	0.3247		6	Hapmap28546-BTC-072715	39172862	6370	0.23145	-0.52122	0.54267	0.27543	0.30873
27	BTB-00966237	30642183	22287	0.22444	-0.5385	0.52095	0.2671	0.3423		24	ARS-BFGL-NGS-57713	27207444	20722	0.21764	-0.55566	0.58824	0.25111	0.28832		26	BTB-01583927	29487603	21784	0.25445	-0.46687	0.48641	0.30865	0.32438		21	BTB-01303847	37088797	19087	0.24065	-0.49906	0.52906	0.27482	0.3086
3	ARS-BFGL-NGS-102149	110078547	3760	0.23045	-0.52367	0.51017	0.26543	0.342		5	ARS-BFGL-NGS-4312	26911621	5273	0.20884	-0.57845	0.60554	0.25035	0.28816		21	BTB-00736348	45096714	19163	0.25385	-0.46825	0.48764	0.30856	0.32437		14	UA-IFASA-7382	23475634	14146	0.23765	-0.50622	0.53486	0.27427	0.30843
19	Hapmap58269-rs29018185	10897581	17512	0.22765	-0.53056	0.51263	0.26541	0.34194		5	ARS-BFGL-NGS-7979	116553827	5977	0.21524	-0.56181	0.59398	0.24881	0.28798		7	BTB-01817019	24014128	7372	0.25165	-0.47331	0.49368	0.30849	0.32435		11	ARS-BFGL-NGS-14899	7214239	11368	0.22364	-0.5405	0.56297	0.27338	0.30839
4	Hapmap43914-BTA-70640	52037442	4333	0.22805	-0.52957	0.5114	0.26485	0.34184		8	ARS-BFGL-NGS-99489	108343690	9275	0.20364	-0.59224	0.6114	0.24757	0.28779		25	ARS-BFGL-NGS-36624	41497446	21499	0.24705	-0.48398	0.50401	0.30747	0.32417		2	BTB-01410432	15730233	1652	0.23265	-0.5183	0.54158	0.27337	0.3083
8	ARS-BFGL-NGS-69264	56213886	8749	0.22404	-0.5395	0.5221	0.26445	0.34179		7	ARS-BFGL-NGS-70183	17913294	7319	0.21064	-0.57373	0.60468	0.24688	0.2877		10	BTB-01434144	50705459	10749	0.25065	-0.47562	0.49719	0.30672	0.32405		8	ARS-BFGL-NGS-11499	21284778	8386	0.23025	-0.52416	0.54485	0.27165	0.30807
2	Hapmap52382-rs29019574	37584534	1907	0.21944	-0.55108	0.52776	0.26398	0.34171		12	Hapmap47215-BTA-20719	35886159	12543	0.21224	-0.56956	0.60034	0.24622	0.2876		26	Hapmap33073-BTA-162864	21180893	21704	0.25105	-0.47469	0.49603	0.30543	0.32387		10	Hapmap53900-rs29027193	50251003	10741	0.22965	-0.52563	0.54592	0.27028	0.30782
19	Hapmap54523-ss46526232	41488860	17824	0.23285	-0.51781	0.50769	0.26378	0.34166		2	ARS-BFGL-NGS-998	126764887	2660	0.21604	-0.55975	0.59019	0.24376	0.2873		27	ARS-BFGL-NGS-103033	42055498	22408	0.25365	-0.46871	0.48887	0.30498	0.32374		1	BTB-01187418	82261456	770	0.22605	-0.53452	0.55522	0.26631	0.30719
21	ARS-BFGL-NGS-11820	29808549	19028	0.22384	-0.54	0.52325	0.26255	0.34144		17	ARS-BFGL-NGS-20893	6669905	16207	0.21124	-0.57216	0.60297	0.24406	0.2873		11	ARS-BFGL-NGS-14392	102237822	12217	0.24485	-0.48914	0.50623	0.30091	0.32313		13	Hapmap33575-BTA-128424	52065761	13506	0.22004	-0.54956	0.56672	0.26574	0.30711
7	Hapmap42042-BTA-104105	39801912	7545	0.22364	-0.5405	0.52438	0.26123	0.34122		8	BTA-82736-no-rs	108219813	9274	0.20864	-0.57897	0.60639	0.24167	0.28697		22	ARS-BFGL-NGS-35507	18655823	19582	0.25125	-0.47423	0.49486	0.29979	0.32293		28	Hapmap56893-rs29013584	28317627	22686	0.21764	-0.55566	0.56857	0.26364	0.30678
15	BTA-37105-no-rs	55254553	15157	0.22725	-0.53155	0.51384	0.2615	0.3412		9	ARS-BFGL-NGS-107084	105007436	10272	0.21164	-0.57112	0.60122	0.24173	0.28695		12	BTA-19588-no-rs	27684536	12477	0.24265	-0.49432	0.51058	0.29894	0.32278		8	ARS-BFGL-NGS-106650	29464724	8464	0.21584	-0.56026	0.57308	0.26351	0.30677
1	BTA-49368-no-rs	121093829	1125	0.23845	-0.50431	0.50007	0.26073	0.34111		1	ARS-BFGL-NGS-43799	66188527	618	0.20524	-0.58797	0.61057	0.23903	0.28659		10	BTB-00419069	39702260	10627	0.24125	-0.49764	0.51377	0.29882	0.32277		21	BTA-96927-no-rs	48509940	19188	0.22424	-0.539	0.56108	0.26366	0.30674
29	Hapmap42430-BTA-112191	15520726	22992	0.22665	-0.53303	0.51743	0.26012	0.34102		15	ARS-BFGL-NGS-65623	65990096	15261	0.20664	-0.58425	0.60807	0.23905	0.28658		14	Hapmap55171-rs29024078	47996787	14360	0.24205	-0.49574	0.51165	0.29813	0.32263		10	ARS-BFGL-NGS-64755	16432723	10424	0.22505	-0.53701	0.55915	0.26276	0.30658
22	Hapmap29107-BTA-149070	29520183	19687	0.22444	-0.5385	0.52095	0.25949	0.34089		11	Hapmap54800-rs29014906	26222312	11598	0.20144	-0.59816	0.61222	0.2375	0.28636		12	ARS-BFGL-NGS-102285	64745304	12797	0.25925	-0.45595	0.48137	0.29757	0.32252		15	Hapmap57927-rs29025966	39724096	15033	0.21644	-0.55873	0.57219	0.26203	0.3065
5	ARS-BFGL-NGS-23961	25995476	5264	0.22705	-0.53204	0.51505	0.2594	0.34087		14	Hapmap38314-BTA-42171	17614674	14085	0.20064	-0.60032	0.61305	0.23707	0.28628		15	ARS-BFGL-NGS-14225	28604794	14913	0.24385	-0.49149	0.50842	0.29678	0.32244		19	Hapmap25532-BTA-132698	8968428	17497	0.21004	-0.5753	0.58256	0.26116	0.30636
15	Hapmap59089-rs29024353	65408389	15251	0.21584	-0.56026	0.53	0.25976	0.34084		10	Hapmap59040-rs29025644	72202330	10981	0.19984	-0.60249	0.61387	0.23649	0.28621		9	Hapmap42473-BTA-21724	67074512	9929	0.24885	-0.47979	0.50064	0.29694	0.32242		19	ARS-BFGL-NGS-25136	41540643	17825	0.22444	-0.5385	0.56012	0.26072	0.30625
28	ARS-BFGL-NGS-107358	29084057	22694	0.21524	-0.56181	0.53111	0.25877	0.34077		16	ARS-BFGL-NGS-28226	3035722	15465	0.19964	-0.60304	0.61468	0.23426	0.28589		16	ARS-BFGL-NGS-62674	51595210	15834	0.23905	-0.50287	0.51587	0.29649	0.32241		18	UA-IFASA-3993	22858309	17052	0.22585	-0.53502	0.55621	0.26042	0.30618
14	UA-IFASA-6233	10090807	13986	0.22224	-0.54401	0.52663	0.25756	0.34046		4	BTB-01142924	84118706	4666	0.19664	-0.61124	0.62025	0.23332	0.28575		10	BTA-100668-no-rs	67118053	10922	0.24545	-0.48773	0.50512	0.29598	0.3223		14	BTB-01530778	24482969	14156	0.21224	-0.56956	0.57833	0.26002	0.30615
9	ARS-BFGL-NGS-34445	104529625	10269	0.22685	-0.53254	0.51624	0.25697	0.34037		23	ARS-BFGL-NGS-5653	45245295	20397	0.19924	-0.60413	0.61549	0.23291	0.28569		23	ARS-BFGL-NGS-76846	16021555	20141	0.26085	-0.45234	0.47882	0.29555	0.32217		5	ARS-BFGL-NGS-103839	98753414	5809	0.22665	-0.53303	0.55422	0.25782	0.3058
19	ARS-BFGL-NGS-34770	21145204	17626	0.21704	-0.55719	0.52888	0.25449	0.33991		1	ARS-BFGL-BAC-14930	1782724	20	0.21504	-0.56232	0.59491	0.23127	0.28552		8	ARS-BFGL-NGS-85447	90503999	9099	0.24345	-0.49243	0.5095	0.29379	0.32191		1	ARS-BFGL-NGS-22536	80269992	744	0.21504	-0.56232	0.57397	0.25724	0.30571
1	Hapmap51445-BTA-41490	90242919	848	0.22224	-0.54401	0.52663	0.25399	0.33979		13	BTA-32863-no-rs	48233706	13471	0.20624	-0.58531	0.60891	0.22781	0.285		17	ARS-BFGL-NGS-35622	18444975	16319	0.22645	-0.53353	0.518	0.29051	0.32144		23	ARS-BFGL-NGS-11172	10823037	20086	0.22565	-0.53551	0.5572	0.25719	0.30563
1	ARS-BFGL-NGS-44794	80896616	750	0.22505	-0.53701	0.51861	0.25371	0.33978		4	ARS-BFGL-NGS-23095	93769513	4771	0.21224	-0.56956	0.60034	0.22701	0.2849		5	ARS-BFGL-NGS-43980	88878999	5746	0.23885	-0.50335	0.51691	0.29043	0.32138		29	BTA-65424-no-rs	32286495	23144	0.21004	-0.5753	0.58256	0.25546	0.30545
13	ARS-BFGL-NGS-1120	54865583	13531	0.20344	-0.59278	0.53227	0.24035	0.33723		11	ARS-BFGL-NGS-4101	104325453	12243	0.20804	-0.58055	0.60723	0.22628	0.2848		10	BTB-01147175	95923129	11208	0.25665	-0.46185	0.4839	0.29033	0.32132		1	ARS-BFGL-NGS-4848	146131914	1366	0.23445	-0.51393	0.53937	0.25517	0.30526
5	Hapmap27803-BTA-66694	65095289	5534	0.20324	-0.59332	0.53341	0.23826	0.3368		13	BTB-00527671	48522460	13476	0.19824	-0.60685	0.6171	0.22598	0.28472		7	BTB-01503516	85462590	7972	0.24745	-0.48305	0.50289	0.28991	0.32131		11	ARS-BFGL-NGS-5488	25837168	11594	0.22905	-0.52711	0.54909	0.25077	0.30453
27	BTA-62621-no-rs	24658347	22232	0.20044	-0.60087	0.53569	0.23425	0.33605		5	ARS-BFGL-NGS-75998	108257925	5882	0.20524	-0.58797	0.61057	0.22251	0.28425		5	Hapmap24085-BTA-143102	46364432	5436	0.24125	-0.49764	0.51377	0.28935	0.32119		16	BTA-39308-no-rs	4393652	15477	0.21684	-0.5577	0.57129	0.2493	0.30435
13	ARS-BFGL-NGS-76148	54829615	13530	0.20184	-0.59708	0.53455	0.2302	0.33531		24	Hapmap40275-BTA-58181	42384422	20899	0.19704	-0.61014	0.61868	0.22278	0.28425		10	Hapmap25237-BTA-125338	34907534	10584	0.23965	-0.50144	0.51483	0.28759	0.32089		14	BTB-01530788	24524205	14157	0.22545	-0.53601	0.55818	0.24942	0.3043
15	Hapmap58710-rs29020911	66170427	15264	0.19304	-0.62121	0.55878	0.2274	0.33474		19	ARS-BFGL-NGS-25136	41540643	17825	0.19544	-0.61455	0.62331	0.22274	0.28424		3	BTB-00157794	114672300	3804	0.24925	-0.47886	0.49835	0.28259	0.32004		15	ARS-BFGL-NGS-55584	43912856	15071	0.20764	-0.58161	0.58586	0.24804	0.30419
26	ARS-BFGL-NGS-85679	51358645	21989	0.19584	-0.61344	0.5487	0.22409	0.33421		10	ARS-BFGL-NGS-101359	21274787	10479	0.19484	-0.61621	0.62407	0.22255	0.28419		13	BTA-111959-no-rs	47680091	13466	0.24825	-0.48118	0.50177	0.27833	0.31935		10	Hapmap38976-BTA-71247	54582753	10804	0.20764	-0.58161	0.58586	0.24678	0.30395
11	ARS-BFGL-NGS-73132	78290130	12033	0.19944	-0.60358	0.54124	0.22435	0.33418		17	UA-IFASA-6850	74256192	16835	0.19364	-0.61954	0.62631	0.22217	0.28416		15	BTB-00620646	80069939	15396	0.24405	-0.49102	0.50733	0.27783	0.31928		17	ARS-BFGL-NGS-33185	69111646	16788	0.21324	-0.56697	0.57573	0.24641	0.30388
4	ARS-BFGL-NGS-105821	58072287	4393	0.19144	-0.62568	0.56727	0.21999	0.33348		22	Hapmap43133-BTA-106470	41974372	19796	0.19804	-0.6074	0.61789	0.2221	0.28415		3	Hapmap51790-BTA-103080	101076596	3667	0.22625	-0.53402	0.51907	0.27548	0.31894		5	Hapmap51300-BTA-73606	53668065	5468	0.20704	-0.58319	0.58908	0.24632	0.30388
5	ARS-BFGL-NGS-33745	51064864	5460	0.20024	-0.60141	0.53794	0.21951	0.33333		8	BTB-01276600	3859393	8238	0.18844	-0.63415	0.6402	0.22197	0.28409		18	ARS-BFGL-NGS-17797	52304421	17338	0.24905	-0.47932	0.4995	0.27581	0.31892		27	ARS-BFGL-NGS-39846	33788321	22323	0.22925	-0.52661	0.54804	0.24498	0.30357
1	BTB-01462011	45926861	412	0.19904	-0.60467	0.54341	0.21947	0.33328		2	ARS-BFGL-NGS-103465	61822538	2125	0.19384	-0.61898	0.62557	0.22103	0.28398		11	ARS-BFGL-NGS-34952	46406314	11767	0.21544	-0.56129	0.53064	0.2609	0.31656		10	ARS-BFGL-NGS-77430	85743848	11094	0.20364	-0.59224	0.59146	0.24415	0.30354
3	BTA-68507-no-rs	81945861	3438	0.19284	-0.62177	0.56167	0.21714	0.33285		26	ARS-BFGL-NGS-36382	14755039	21640	0.19824	-0.60685	0.6171	0.21992	0.28385		2	ARS-BFGL-NGS-64846	121992956	2616	0.21684	-0.5577	0.52859	0.25985	0.31634		16	ARS-BFGL-NGS-38175	77260672	16094	0.20404	-0.59117	0.59067	0.24395	0.30352
11	BTA-28849-no-rs	69835914	11959	0.19984	-0.60249	0.54015	0.217	0.33281		9	Hapmap44146-BTA-83959	50922485	9747	0.19144	-0.62568	0.62923	0.21832	0.28362		26	BTB-01134344	13630418	21628	0.22144	-0.54603	0.52122	0.25962	0.3163		11	ARS-BFGL-NGS-68850	5252617	11345	0.21244	-0.56904	0.57747	0.24408	0.30351
3	Hapmap49273-BTA-69030	98521644	3634	0.19684	-0.61069	0.54766	0.21621	0.33272		19	UA-IFASA-6117	46075773	17874	0.19064	-0.62793	0.63208	0.21701	0.28343		14	UA-IFASA-8135	28575850	14220	0.21384	-0.56541	0.53468	0.25632	0.3158		4	BTB-00198956	75890428	4581	0.21284	-0.568	0.5766	0.24401	0.30347
12	BTA-21660-no-rs	35860041	12542	0.19504	-0.61565	0.5518	0.21596	0.33268		17	ARS-BFGL-NGS-39284	64308786	16720	0.18784	-0.63586	0.64149	0.21674	0.28337		5	ARS-BFGL-NGS-69000	109274268	5898	0.22444	-0.5385	0.52014	0.25488	0.31555		6	Hapmap51120-BTA-103089	111177481	7090	0.21144	-0.57164	0.58088	0.24355	0.30339
6	BTB-02041372	4636950	6054	0.19244	-0.62288	0.56356	0.21547	0.33258		6	Hapmap44850-BTA-76107	45602259	6460	0.19344	-0.62009	0.62777	0.21649	0.28335		21	BTB-01303847	37088797	19087	0.21424	-0.56438	0.53368	0.25475	0.31553		11	Hapmap51788-BTA-102182	70703633	11969	0.20744	-0.58214	0.58748	0.2434	0.30339
28	BTB-00995363	45969025	22854	0.19984	-0.60249	0.54015	0.21561	0.33256		4	BTB-01327575	65172247	4464	0.19244	-0.62288	0.6285	0.21569	0.28323		17	ARS-BFGL-NGS-62271	70776835	16802	0.21924	-0.55159	0.52441	0.25444	0.31549		24	BTA-57595-no-rs	23827359	20693	0.21444	-0.56387	0.57485	0.24285	0.30333
8	BTB-00364397	85117915	9026	0.20024	-0.60141	0.53794	0.21475	0.33247		5	ARS-USMARC-652	45807839	5433	0.18924	-0.63189	0.63622	0.21575	0.28323		10	ARS-BFGL-NGS-69577	65139528	10907	0.21904	-0.5521	0.52546	0.25454	0.31548		2	BTB-00078999	4779103	1556	0.22705	-0.53204	0.55321	0.24353	0.30332
1	BTB-00076647	138762745	1299	0.19504	-0.61565	0.5518	0.21273	0.33208		26	BTB-01547128	29287851	21782	0.19584	-0.61344	0.62255	0.21461	0.28308		18	ARS-BFGL-NGS-13888	22544250	17047	0.22044	-0.54855	0.52335	0.25417	0.31542		10	Hapmap47099-BTA-76301	80005765	11033	0.20744	-0.58214	0.58748	0.24253	0.30329
1	Hapmap52416-rs29016842	84175752	789	0.19284	-0.62177	0.56167	0.21249	0.33203		5	ARS-BFGL-NGS-87170	27235668	5276	0.18904	-0.63245	0.63823	0.21405	0.283		23	Hapmap57192-rs29027634	51938161	20479	0.22124	-0.54653	0.52229	0.25219	0.3151		12	ARS-BFGL-BAC-12462	24824923	12452	0.22885	-0.5276	0.55013	0.243	0.30324
14	Hapmap55171-rs29024078	47996787	14360	0.19824	-0.60685	0.54448	0.21213	0.33194		17	BTA-41643-no-rs	64281632	16719	0.18924	-0.63189	0.63622	0.21399	0.28299		12	ARS-BFGL-NGS-55816	34365374	12529	0.21744	-0.55617	0.52651	0.25133	0.31494		6	BTB-01986839	114134405	7132	0.20024	-0.60141	0.59913	0.24184	0.30321
27	ARS-BFGL-NGS-1389	33400664	22316	0.19904	-0.60467	0.54341	0.21181	0.33189		19	Hapmap25532-BTA-132698	8968428	17497	0.18144	-0.65433	0.65591	0.21408	0.28296		2	ARS-BFGL-NGS-86652	72790595	2232	0.21424	-0.56438	0.53368	0.25075	0.31487		8	BTB-00342185	37706259	8543	0.20964	-0.57635	0.58339	0.24192	0.30317
28	Hapmap56893-rs29013584	28317627	22686	0.19724	-0.60959	0.5466	0.21151	0.33181		2	ARS-BFGL-NGS-200	71710397	2223	0.19004	-0.62962	0.63417	0.21363	0.28295		1	ARS-BFGL-NGS-43799	66188527	618	0.21244	-0.56904	0.53567	0.25035	0.31481		15	Hapmap50533-BTA-99607	41339715	15045	0.20944	-0.57687	0.58422	0.24136	0.30306
1	ARS-BFGL-NGS-3794	90311323	849	0.18604	-0.641	0.57871	0.21141	0.33175		16	BTB-01724000	73148406	16042	0.18724	-0.63757	0.6434	0.21387	0.28295		12	BTA-19373-no-rs	50591762	12653	0.21684	-0.5577	0.52859	0.24752	0.31431		16	BTB-01724000	73148406	16042	0.20704	-0.58319	0.58908	0.24113	0.30301
9	BTB-01931984	51243021	9751	0.19784	-0.60795	0.54555	0.21069	0.33168		2	BTA-49198-no-rs	121289591	2610	0.19084	-0.62737	0.63067	0.21347	0.28291		1	BTB-02025707	22630942	182	0.21644	-0.55873	0.52962	0.24725	0.31429		11	BTB-00455896	8567411	11388	0.20664	-0.58425	0.58987	0.23984	0.3028
15	Hapmap41247-BTA-37094	54686691	15151	0.19464	-0.61676	0.55282	0.20992	0.33152		14	ARS-BFGL-NGS-15935	23571854	14147	0.19684	-0.61069	0.61947	0.21318	0.28289		7	ARS-BFGL-NGS-101854	6134663	7258	0.20864	-0.57897	0.54341	0.24637	0.31417		7	Hapmap59438-rs29012637	6669157	7268	0.21864	-0.55311	0.56765	0.23984	0.30279
7	Hapmap54492-rs29018585	38023859	7518	0.19444	-0.61732	0.55383	0.20967	0.33148		21	ARS-BFGL-NGS-2398	5551876	18794	0.19044	-0.6285	0.63348	0.21284	0.28284		7	Hapmap47411-BTA-78553	24490069	7375	0.21184	-0.5706	0.53862	0.24537	0.314		24	BTB-00885964	31457933	20774	0.22925	-0.52661	0.54804	0.23868	0.30251
1	BTA-54318-no-rs	11887794	120	0.19264	-0.62232	0.56262	0.20931	0.33137		12	Hapmap49537-BTA-22748	47561381	12610	0.18904	-0.63245	0.63823	0.21294	0.28284		21	Hapmap50229-BTA-113939	40681426	19119	0.20764	-0.58161	0.54622	0.24487	0.31394		18	ARS-BFGL-NGS-104890	39772580	17214	0.21204	-0.57008	0.57919	0.23751	0.30237
18	Hapmap44238-BTA-42338	14401871	16982	0.19524	-0.6151	0.54974	0.20837	0.33126		7	Hapmap42042-BTA-104105	39801912	7545	0.18884	-0.63302	0.63955	0.21276	0.28281		19	ARS-BFGL-NGS-16348	54852003	17958	0.21144	-0.57164	0.54055	0.2444	0.31383		10	ARS-BFGL-NGS-22113	73551579	10990	0.21144	-0.57164	0.58088	0.23694	0.30234
12	BTA-93372-no-rs	42221127	12571	0.19384	-0.61898	0.55583	0.20838	0.3312		2	Hapmap49519-BTA-19205	68058489	2185	0.18484	-0.64446	0.64713	0.21295	0.2828		6	Hapmap48889-BTA-77486	98054956	6929	0.21424	-0.56438	0.53368	0.24215	0.31344		11	ARS-BFGL-NGS-4101	104325453	12243	0.21704	-0.55719	0.57039	0.2367	0.30224
9	ARS-BFGL-NGS-1335	104730150	10270	0.19184	-0.62456	0.56635	0.20764	0.33108		20	Hapmap49204-BTA-50868	57041322	18617	0.18704	-0.63814	0.64465	0.21129	0.28259		2	BTB-01720538	50744605	2010	0.21204	-0.57008	0.53666	0.24108	0.31329		3	ARS-BFGL-NGS-91059	15950208	2876	0.20244	-0.59547	0.59381	0.23643	0.30223
1	ARS-BFGL-NGS-98138	136443961	1277	0.18944	-0.63132	0.57354	0.20652	0.33091		3	BTB-00962887	99463049	3649	0.18744	-0.637	0.64277	0.21081	0.28257		7	Hapmap33678-BTA-161179	92135559	8027	0.21184	-0.5706	0.53862	0.24046	0.31317		1	ARS-BFGL-NGS-56254	81859735	764	0.22004	-0.54956	0.56672	0.23628	0.30213
12	Hapmap53545-rs29023676	52828641	12681	0.19064	-0.62793	0.56818	0.2064	0.33088		8	BTB-01520357	54779775	8731	0.18784	-0.63586	0.64149	0.21001	0.28244		16	BTB-00624204	3956884	15471	0.20844	-0.5795	0.54435	0.23939	0.31299		14	BTB-01953819	23817572	14149	0.21744	-0.55617	0.56948	0.23408	0.3018
13	UA-IFASA-9680	79546003	13799	0.19364	-0.61954	0.55682	0.20665	0.33087		4	BTA-70508-no-rs	47428767	4287	0.19344	-0.62009	0.62777	0.21005	0.28243		1	BTB-00052737	119544478	1112	0.20604	-0.58584	0.54808	0.23619	0.31246		2	ARS-BFGL-NGS-21164	126126854	2655	0.22404	-0.5395	0.56203	0.23338	0.30166
4	Hapmap39941-BTA-70878	64386271	4461	0.18164	-0.65374	0.5886	0.2049	0.33062		20	BTB-00783208	41331921	18480	0.19064	-0.62793	0.63208	0.20975	0.28238		1	ARS-BFGL-BAC-14872	137467169	1287	0.20784	-0.58108	0.54529	0.23044	0.31155		1	ARS-BFGL-NGS-69661	83132079	780	0.19884	-0.60522	0.60279	0.23026	0.30123
5	Hapmap25652-BTA-73867	65074617	5533	0.18564	-0.64215	0.57956	0.20477	0.33058		21	Hapmap50717-BTA-51691	22358430	18961	0.18884	-0.63302	0.63955	0.20976	0.28238		13	Hapmap47208-BTA-15912	1299992	13023	0.21084	-0.57321	0.5415	0.22985	0.31142		10	BTB-00437473	80546262	11035	0.20284	-0.59439	0.59303	0.2285	0.30093
11	ARS-BFGL-NGS-102066	32954702	11669	0.18864	-0.63359	0.57614	0.20451	0.33055		7	ARS-BFGL-NGS-18669	39027951	7534	0.18444	-0.64561	0.64774	0.20965	0.28237		5	ARS-USMARC-Parent-DQ500958-no-rs	27825118	5281	0.19504	-0.61565	0.56722	0.22964	0.31141		12	Hapmap47215-BTA-20719	35886159	12543	0.20064	-0.60032	0.59838	0.2274	0.3008
12	ARS-BFGL-NGS-42200	15573724	12382	0.19304	-0.62121	0.55878	0.20368	0.33035		19	UA-IFASA-5831	53668468	17947	0.18324	-0.64908	0.65249	0.20948	0.28232		19	ARS-BFGL-NGS-105337	35528889	17763	0.19824	-0.60685	0.56222	0.2295	0.3114		20	Hapmap40826-BTA-87264	496304	18056	0.20064	-0.60032	0.59838	0.22656	0.30062
22	Hapmap39758-BTA-53663	16407075	19557	0.18644	-0.63986	0.57786	0.20243	0.33012		28	ARS-BFGL-NGS-55934	31960726	22714	0.19044	-0.6285	0.63348	0.20878	0.28225		1	BTB-02047820	117318567	1091	0.20444	-0.5901	0.55082	0.22825	0.31117		2	ARS-BFGL-NGS-13938	111650859	2505	0.20284	-0.59439	0.59303	0.22486	0.30033
24	ARS-BFGL-NGS-52760	26312936	20713	0.18264	-0.65083	0.58457	0.2028	0.33012		10	Hapmap51558-BTA-117380	71985171	10979	0.18524	-0.6433	0.64528	0.209	0.28225		1	Hapmap48393-BTA-58266	152772804	1437	0.19704	-0.61014	0.5664	0.22643	0.31088		29	UA-IFASA-7281	32594274	23146	0.20144	-0.59816	0.59535	0.22306	0.30005
8	Hapmap26798-BTA-82382	11398105	8310	0.18324	-0.64908	0.58292	0.20069	0.32976		24	Hapmap22882-BTA-161137	25108538	20701	0.18744	-0.637	0.64277	0.20867	0.28224		17	Hapmap32352-BTA-153912	42917193	16524	0.18644	-0.63986	0.58722	0.22573	0.31077		3	ARS-BFGL-NGS-20008	85520539	3477	0.18724	-0.63757	0.61672	0.22175	0.29985
28	BTB-01128535	20680034	22622	0.18644	-0.63986	0.57786	0.20036	0.32975		2	ARS-BFGL-NGS-25939	101255449	2419	0.19384	-0.61898	0.62557	0.20853	0.28222		6	Hapmap59651-rs29009956	111876968	7101	0.19704	-0.61014	0.5664	0.22525	0.31071		1	ARS-BFGL-NGS-17305	52493772	471	0.19324	-0.62065	0.60848	0.22137	0.2998
24	Hapmap23074-BTA-138067	61109709	21050	0.18084	-0.65609	0.59097	0.2003	0.32972		14	Hapmap40120-BTA-34288	24787245	14159	0.18324	-0.64908	0.65249	0.20857	0.2822		16	BTB-00828197	56952563	15878	0.19744	-0.60904	0.56391	0.22385	0.31045		16	BTB-00624204	3956884	15471	0.19424	-0.61787	0.60778	0.22071	0.29968
17	Hapmap32352-BTA-153912	42917193	16524	0.18364	-0.64792	0.58125	0.20027	0.32969		5	ARS-BFGL-NGS-73201	76049319	5631	0.18244	-0.65141	0.65478	0.20768	0.28209		19	BTB-01433589	47055470	17878	0.18904	-0.63245	0.58285	0.2227	0.31028		17	Hapmap51732-BTA-46639	26519589	16374	0.19984	-0.60249	0.60061	0.22048	0.2996
4	Hapmap40772-BTA-61438	54446327	4357	0.18944	-0.63132	0.57354	0.20025	0.32968		5	ARS-BFGL-NGS-6559	114594935	5961	0.18384	-0.64734	0.64955	0.20674	0.28196		12	ARS-BFGL-NGS-58970	25775588	12461	0.19844	-0.60631	0.56137	0.22222	0.31018		12	ARS-BFGL-NGS-55787	36475306	12548	0.19964	-0.60304	0.60206	0.22036	0.29958
7	ARS-BFGL-NGS-18596	38613662	7525	0.19004	-0.62962	0.57178	0.19953	0.3295		14	ARS-BFGL-NGS-29622	47615069	14355	0.17804	-0.66435	0.66349	0.20677	0.28191		1	ARS-BFGL-BAC-685	12996787	122	0.18864	-0.63359	0.58505	0.22165	0.31012		20	BTB-00774300	14259661	18210	0.20004	-0.60195	0.59987	0.21986	0.29948
11	Hapmap40665-BTA-119811	82726422	12075	0.18344	-0.6485	0.58208	0.19901	0.32947		18	BTA-23545-no-rs	50686020	17316	0.18244	-0.65141	0.65478	0.20605	0.28185		4	BTB-01327575	65172247	4464	0.19844	-0.60631	0.56137	0.2208	0.30994		7	Hapmap38264-BTA-96587	102398654	8099	0.19724	-0.60959	0.60423	0.21858	0.29929
16	Hapmap27900-BTA-38864	40425388	15752	0.18204	-0.65258	0.58781	0.19664	0.32902		2	BTA-101359-no-rs	56409074	2084	0.18344	-0.6485	0.65132	0.2052	0.28172		14	BTB-01532239	24437778	14155	0.21164	-0.57112	0.53959	0.22092	0.30991		2	ARS-BFGL-NGS-53911	11458935	1613	0.20204	-0.59654	0.59458	0.21768	0.29916
1	BTB-01777594	82059960	767	0.19204	-0.624	0.5645	0.19613	0.32894		20	ARS-BFGL-NGS-78613	41239866	18479	0.18504	-0.64388	0.6459	0.20461	0.28163		24	ARS-BFGL-NGS-52760	26312936	20713	0.18904	-0.63245	0.58285	0.22029	0.30991		15	ARS-BFGL-NGS-37613	29162110	14918	0.19704	-0.61014	0.60495	0.21686	0.29901
22	BTB-00851968	50993959	19891	0.19044	-0.6285	0.56909	0.1952	0.32872		4	Hapmap25788-BTA-123085	30890614	4151	0.17944	-0.6602	0.66085	0.20451	0.28163		24	BTA-69592-no-rs	34657985	20809	0.20564	-0.58691	0.54991	0.21968	0.30973		3	INRA-533	19860064	2905	0.18384	-0.64734	0.62259	0.21572	0.29886
15	ARS-BFGL-NGS-90546	47135215	15099	0.17784	-0.66494	0.59408	0.19497	0.32871		5	ARS-BFGL-NGS-34153	27214378	5275	0.18984	-0.63019	0.63486	0.20379	0.28155		3	ARS-BFGL-NGS-12670	121374825	3857	0.18984	-0.63019	0.57986	0.21939	0.30973		10	Hapmap51558-BTA-117380	71985171	10979	0.19284	-0.62177	0.60918	0.2157	0.29882
5	BTA-119247-no-rs	73419142	5606	0.17904	-0.66138	0.59253	0.19479	0.32868		11	ARS-BFGL-NGS-5488	25837168	11594	0.19604	-0.61289	0.62102	0.20369	0.28154		9	ARS-BFGL-NGS-74565	14989177	9435	0.19704	-0.61014	0.5664	0.21925	0.30969		21	Hapmap50229-BTA-113939	40681426	19119	0.19424	-0.61787	0.60778	0.2137	0.2985
1	Hapmap40527-BTA-38457	84111692	788	0.18304	-0.64966	0.58374	0.19471	0.32865		15	BTB-01430463	4586930	14712	0.18904	-0.63245	0.63823	0.20299	0.28144		2	Hapmap53891-rs29021231	45554413	1976	0.20944	-0.57687	0.54246	0.21935	0.30967		21	Hapmap38656-BTA-117256	52608666	19229	0.18424	-0.64619	0.62131	0.21173	0.29816
19	Hapmap50968-BTA-45597	48050643	17890	0.17944	-0.6602	0.59175	0.19445	0.32861		3	Hapmap41420-BTA-108706	113937410	3797	0.18264	-0.65083	0.65364	0.20199	0.28127		12	Hapmap47518-BTA-117641	25066554	12454	0.19444	-0.61732	0.56805	0.21903	0.30965		2	ARS-BFGL-BAC-2683	30131000	1825	0.19684	-0.61069	0.60566	0.21151	0.29812
24	BTA-58423-no-rs	55284787	20996	0.18464	-0.64503	0.5804	0.1941	0.32855		4	Hapmap39941-BTA-70878	64386271	4461	0.18084	-0.65609	0.65647	0.20193	0.28127		1	BTB-00132817	49161822	444	0.19344	-0.62009	0.56968	0.21777	0.30945		8	Hapmap59091-rs29024524	28795833	8459	0.18784	-0.63586	0.61471	0.21033	0.29793
2	Hapmap32159-BTA-46703	21155409	1707	0.19184	-0.62456	0.56635	0.19419	0.32852		1	ARS-BFGL-NGS-39807	150546427	1420	0.18364	-0.64792	0.65074	0.20104	0.28112		8	Hapmap45349-BTA-121854	70146951	8876	0.19304	-0.62121	0.57129	0.21739	0.30943		3	ARS-BFGL-NGS-36272	100323316	3655	0.20084	-0.59978	0.59688	0.20929	0.29771
3	Hapmap42636-BTA-68725	93306873	3578	0.19424	-0.61787	0.55483	0.19247	0.32819		2	ARS-BFGL-NGS-87101	88462321	2334	0.18404	-0.64677	0.64895	0.20098	0.28111		19	UA-IFASA-5934	59147851	17997	0.18904	-0.63245	0.58285	0.21746	0.3094		27	BTB-00119229	22922395	22204	0.18864	-0.63359	0.61266	0.20856	0.29766
1	ARS-BFGL-BAC-16299	25471181	219	0.17083	-0.68607	0.60741	0.19157	0.32803		8	Hapmap59091-rs29024524	28795833	8459	0.17904	-0.66138	0.66138	0.20095	0.2811		11	Hapmap43778-BTA-117655	100186623	12195	0.20384	-0.59171	0.55262	0.21675	0.30924		8	ARS-BFGL-NGS-38053	828888	8219	0.19964	-0.60304	0.60206	0.20871	0.29761
24	Hapmap49668-BTA-57642	24791721	20698	0.19284	-0.62177	0.56167	0.19078	0.32788		12	Hapmap51180-BTA-18566	26883203	12466	0.18364	-0.64792	0.65074	0.20046	0.28103		7	Hapmap24150-BTA-145103	52224595	7657	0.20684	-0.58372	0.54715	0.21627	0.3092		10	ARS-BFGL-NGS-68102	73920310	10995	0.19744	-0.60904	0.60351	0.2081	0.29759
5	Hapmap57466-rs29018274	107362671	5873	0.18904	-0.63245	0.57528	0.19076	0.32788		10	ARS-BFGL-NGS-43385	82579290	11061	0.19584	-0.61344	0.62255	0.20002	0.281		5	BTA-75083-no-rs	110910712	5921	0.19384	-0.61898	0.56886	0.21535	0.30905		20	ARS-BFGL-NGS-93937	70644666	18761	0.18744	-0.637	0.61605	0.20745	0.29745
13	Hapmap31057-BTA-115291	20457510	13191	0.17744	-0.66613	0.59485	0.18961	0.3277		12	BTB-02000681	51757685	12666	0.18704	-0.63814	0.64465	0.19883	0.28082		19	ARS-BFGL-NGS-21145	51215413	17927	0.20364	-0.59224	0.55351	0.21515	0.30896		14	BTA-34248-no-rs	23444537	14145	0.20084	-0.59978	0.59688	0.2071	0.29737
6	ARS-BFGL-NGS-10082	27284785	6272	0.18144	-0.65433	0.59019	0.18935	0.32769		1	BTA-35637-no-rs	5610335	68	0.17824	-0.66375	0.66297	0.19842	0.28074		13	Hapmap40712-BTA-33406	67101174	13665	0.19084	-0.62737	0.57758	0.2144	0.3089		17	Hapmap41258-BTA-41381	60289891	16674	0.19004	-0.62962	0.61128	0.2056	0.29715
24	ARS-BFGL-BAC-28286	37791212	20849	0.17564	-0.67151	0.5979	0.18935	0.32765		14	BTB-01530778	24482969	14156	0.16843	-0.69347	0.68122	0.19842	0.28073		10	ARS-BFGL-NGS-35605	36626462	10597	0.20184	-0.59708	0.55529	0.21432	0.30887		24	ARS-BFGL-NGS-57713	27207444	20722	0.18444	-0.64561	0.62067	0.20538	0.29712
16	BTB-00827920	56786826	15876	0.18924	-0.63189	0.57441	0.18906	0.32754		19	ARS-BFGL-NGS-101671	28366979	17691	0.18424	-0.64619	0.64835	0.19787	0.28067		19	ARS-BFGL-NGS-75816	36674728	17778	0.19044	-0.6285	0.5791	0.2141	0.30887		13	ARS-BFGL-NGS-4261	3398628	13050	0.17864	-0.66257	0.62827	0.20457	0.29703
27	Hapmap42114-BTA-122792	42673983	22417	0.18204	-0.65258	0.58781	0.18844	0.32745		2	ARS-BFGL-NGS-55270	87004473	2329	0.18044	-0.65726	0.65758	0.19788	0.28067		11	ARS-BFGL-NGS-75350	49734417	11798	0.20584	-0.58638	0.54899	0.21429	0.30882		19	ARS-BFGL-NGS-18463	27706098	17689	0.19644	-0.61179	0.60636	0.20498	0.29697
4	Hapmap33251-BTA-160264	69693905	4514	0.16883	-0.69223	0.61296	0.18762	0.32729		18	ARS-BFGL-NGS-64457	12784439	16970	0.19084	-0.62737	0.63067	0.19751	0.28066		19	ARS-BFGL-NGS-18463	27706098	17689	0.20384	-0.59171	0.55262	0.21426	0.30878		12	BTA-19588-no-rs	27684536	12477	0.19044	-0.6285	0.61058	0.20461	0.29697
3	ARS-BFGL-NGS-43845	53661660	3168	0.17383	-0.67693	0.60089	0.18622	0.32704		3	Hapmap40460-BTA-69362	107779560	3735	0.18204	-0.65258	0.65535	0.19771	0.28066		28	BTB-00981547	25296185	22655	0.19084	-0.62737	0.57758	0.21352	0.30874		1	ARS-BFGL-NGS-108762	150574361	1421	0.18504	-0.64388	0.61871	0.20399	0.29686
20	BTB-00783208	41331921	18480	0.17504	-0.67331	0.59865	0.18584	0.32701		8	ARS-BFGL-NGS-86682	54239367	8726	0.17684	-0.66792	0.66607	0.19712	0.28057		10	BTA-98744-no-rs	68089016	10931	0.19324	-0.62065	0.57049	0.21325	0.30872		8	ARS-USMARC-Parent-DQ650636-rs29024525	28799249	8460	0.18464	-0.64503	0.62002	0.20384	0.29684
18	ARS-BFGL-BAC-33779	53281931	17347	0.19024	-0.62906	0.56999	0.18411	0.32664		12	Hapmap53545-rs29023676	52828641	12681	0.18044	-0.65726	0.65758	0.19659	0.28049		12	ARS-BFGL-NGS-72624	35454037	12540	0.20344	-0.59278	0.5544	0.21337	0.3087		1	BTA-18114-no-rs	30543596	254	0.19064	-0.62793	0.60988	0.2035	0.29681
10	BTA-109243-no-rs	33218475	10569	0.16703	-0.69782	0.61956	0.18298	0.3264		5	Hapmap60420-rs29010136	112045991	5936	0.18004	-0.65844	0.65868	0.19656	0.28049		13	BTB-00527671	48522460	13476	0.20004	-0.60195	0.55879	0.21236	0.30856		26	ARS-BFGL-NGS-3094	14285303	21634	0.18024	-0.65785	0.62578	0.20282	0.29675
11	ARS-BFGL-BAC-12994	41854251	11736	0.18224	-0.65199	0.58538	0.18215	0.32626		10	Hapmap60941-rs29011199	74701672	10999	0.18484	-0.64446	0.64713	0.19625	0.28046		16	Hapmap27900-BTA-38864	40425388	15752	0.18784	-0.63586	0.58577	0.2118	0.30851		2	ARS-BFGL-NGS-83221	70719167	2211	0.18384	-0.64734	0.62259	0.20303	0.29672
8	BTB-01975364	72803853	8894	0.18144	-0.65433	0.59019	0.18205	0.32623		29	UA-IFASA-2489	36274932	23185	0.18024	-0.65785	0.65813	0.19573	0.28035		11	Hapmap59882-rs29018917	63505299	11899	0.20064	-0.60032	0.55617	0.21212	0.30848		23	ARS-BFGL-NGS-8427	4970070	20036	0.18044	-0.65726	0.62515	0.20242	0.29662
16	BTB-00647119	54775716	15862	0.19004	-0.62962	0.57178	0.18153	0.32616		24	ARS-BFGL-NGS-67339	45497032	20918	0.17303	-0.67935	0.67343	0.19405	0.28011		8	Hapmap50189-BTA-103065	22084349	8391	0.19124	-0.62625	0.57525	0.21112	0.30835		5	ARS-BFGL-NGS-68670	104843055	5846	0.18764	-0.63643	0.61538	0.20122	0.29641
29	Hapmap47072-BTA-66156	48224534	23288	0.16423	-0.70663	0.62583	0.18043	0.32596		5	Hapmap44687-BTA-73295	26507844	5270	0.17183	-0.68301	0.67485	0.19354	0.28005		5	ARS-BFGL-NGS-7979	116553827	5977	0.19224	-0.62344	0.57289	0.21105	0.30834		4	ARS-BFGL-NGS-48351	12526900	3959	0.18064	-0.65667	0.62388	0.20068	0.29637
13	Hapmap48297-BTA-33286	64977414	13637	0.16883	-0.69223	0.61296	0.17984	0.32585		2	BTB-01146113	56694744	2086	0.17684	-0.66792	0.66607	0.19352	0.28003		11	ARS-BFGL-NGS-2573	101602103	12211	0.19104	-0.62681	0.57603	0.21045	0.30825		5	Hapmap28359-BTA-142912	23147391	5239	0.18524	-0.6433	0.61805	0.20029	0.29629
23	ARS-BFGL-NGS-20503	13267795	20112	0.16783	-0.69533	0.61761	0.17991	0.32584		8	ARS-USMARC-Parent-DQ650636-rs29024525	28799249	8460	0.17824	-0.66375	0.66297	0.19114	0.27973		7	ARS-BFGL-NGS-18596	38613662	7525	0.19224	-0.62344	0.57289	0.21021	0.30821		4	ARS-BFGL-NGS-55059	5463939	3887	0.18484	-0.64446	0.61936	0.19973	0.2962
20	ARS-BFGL-BAC-34277	1961868	18070	0.18204	-0.65258	0.58781	0.17874	0.32564		24	ARS-BFGL-NGS-41313	42506011	20901	0.17463	-0.67451	0.67103	0.19115	0.27969		20	ARS-BFGL-NGS-102895	24228836	18309	0.19884	-0.60522	0.55966	0.21042	0.30819		21	ARS-BFGL-NGS-92434	36136065	19077	0.17784	-0.66494	0.63072	0.1981	0.29595
1	BTB-00037084	86029442	799	0.17323	-0.67875	0.60162	0.17874	0.32561		7	Hapmap58358-rs29011315	38075277	7519	0.17884	-0.66198	0.66191	0.19099	0.27967		14	Hapmap29973-BTA-129162	46264806	14340	0.20024	-0.60141	0.55792	0.2101	0.30816		10	ARS-BFGL-NGS-29248	54514075	10802	0.17043	-0.68729	0.64658	0.19664	0.29574
11	ARS-BFGL-NGS-103450	100751591	12199	0.17183	-0.68301	0.60309	0.1787	0.32559		14	UA-IFASA-6753	13432581	14043	0.17764	-0.66553	0.66401	0.19038	0.2796		20	Hapmap42572-BTA-50505	37630456	18433	0.18864	-0.63359	0.58505	0.20792	0.30787		8	ARS-BFGL-NGS-24437	54528592	8728	0.18984	-0.63019	0.61197	0.19601	0.29551
10	Hapmap53872-rs29020120	80942486	11042	0.17564	-0.67151	0.5979	0.17853	0.32558		27	ARS-BFGL-NGS-34386	40048472	22395	0.17604	-0.67031	0.66759	0.19017	0.27957		1	Hapmap60237-rs29019540	113490096	1073	0.19144	-0.62568	0.57368	0.20772	0.30784		25	ARS-BFGL-NGS-28648	104438	21067	0.16983	-0.68914	0.64868	0.19501	0.29546
8	ARS-BFGL-NGS-101846	9133270	8286	0.17483	-0.67391	0.5994	0.17839	0.32557		5	ARS-BFGL-NGS-101258	65184723	5535	0.17564	-0.67151	0.66858	0.1899	0.27952		21	BTA-96927-no-rs	48509940	19188	0.18384	-0.64734	0.58866	0.2079	0.30783		6	ARS-BFGL-NGS-10777	110265558	7080	0.17343	-0.67814	0.64058	0.19533	0.29545
17	UA-IFASA-6850	74256192	16835	0.16923	-0.69099	0.61021	0.17704	0.32538		4	BTB-00198956	75890428	4581	0.17524	-0.67271	0.67006	0.18955	0.27948		18	Hapmap40737-BTA-44406	7840467	16916	0.20024	-0.60141	0.55792	0.20782	0.30777		6	BTA-78204-no-rs	17456425	6176	0.17824	-0.66375	0.63011	0.19406	0.29522
16	ARS-BFGL-NGS-28112	77110928	16091	0.17644	-0.66911	0.59562	0.17692	0.32532		10	Hapmap53900-rs29027193	50251003	10741	0.17624	-0.66971	0.66708	0.18956	0.27947		11	Hapmap28132-BTA-149463	88377200	12114	0.19124	-0.62625	0.57525	0.20736	0.30775		5	BTA-15558-no-rs	92074297	5772	0.17584	-0.67091	0.63488	0.194	0.29522
20	BTA-115955-no-rs	18663206	18255	0.16483	-0.70473	0.62522	0.17702	0.32531		5	BTA-73433-no-rs	38516646	5367	0.17383	-0.67693	0.672	0.18958	0.27946		15	ARS-BFGL-BAC-19924	48905274	15117	0.18864	-0.63359	0.58505	0.20763	0.30775		2	Hapmap53388-rs29010903	63581955	2141	0.18804	-0.63529	0.61403	0.19383	0.2952
2	ARS-BFGL-NGS-32608	22946115	1726	0.15943	-0.722	0.63531	0.17682	0.32529		17	Hapmap39420-BTA-65875	29129642	16396	0.17323	-0.67875	0.67296	0.18859	0.27933		2	BTA-48880-no-rs	106952479	2451	0.18224	-0.65199	0.58938	0.20718	0.30772		1	BTB-00052737	119544478	1112	0.17764	-0.66553	0.63132	0.19324	0.29515
11	Hapmap54844-rs29022274	41833490	11735	0.17083	-0.68607	0.60741	0.17679	0.32527		1	BTB-02047820	117318567	1091	0.17203	-0.6824	0.67438	0.188	0.27928		10	Hapmap50870-BTA-111277	50445303	10746	0.19744	-0.60904	0.56391	0.20597	0.30747		2	ARS-BFGL-NGS-103616	100407427	2416	0.17724	-0.66672	0.63252	0.19292	0.29505
28	BTB-01137045	37873240	22769	0.17584	-0.67091	0.59638	0.1765	0.32522		4	Hapmap43914-BTA-70640	52037442	4333	0.17163	-0.68362	0.67578	0.18789	0.27924		7	BTB-00322452	81910678	7935	0.19064	-0.62793	0.57834	0.20143	0.30674		27	ARS-BFGL-NGS-24942	36592652	22354	0.17884	-0.66198	0.62766	0.19184	0.2949
1	ARS-BFGL-NGS-26946	80974985	752	0.16843	-0.69347	0.6143	0.17621	0.32515		15	Hapmap50533-BTA-99607	41339715	15045	0.17483	-0.67391	0.67055	0.18709	0.27912		15	BTA-29693-no-rs	48371375	15110	0.18624	-0.64043	0.58794	0.19888	0.30634		7	ARS-BFGL-NGS-106936	46626888	7606	0.17964	-0.65961	0.62641	0.19179	0.29488
1	ARS-BFGL-NGS-96340	81209053	755	0.17143	-0.68423	0.60455	0.17428	0.32479		1	Hapmap39022-BTA-38447	83859398	787	0.17063	-0.68668	0.67625	0.18706	0.27911		1	Hapmap44640-BTA-24435	91117527	865	0.18944	-0.63132	0.58061	0.19799	0.30624		11	ARS-BFGL-NGS-98531	82548897	12072	0.18044	-0.65726	0.62515	0.19173	0.29485
5	ARS-BFGL-NGS-93667	107141795	5871	0.17824	-0.66375	0.59331	0.17382	0.32469		5	ARS-BFGL-NGS-33745	51064864	5460	0.17363	-0.67754	0.67248	0.18567	0.27895		12	BTA-23803-no-rs	52641232	12678	0.17884	-0.66198	0.59639	0.19781	0.30616		18	Hapmap30221-BTA-132169	26075864	17091	0.16703	-0.69782	0.65277	0.19062	0.29473
5	Hapmap60677-ss46526967	25597342	5259	0.16783	-0.69533	0.61761	0.1732	0.32462		2	ARS-BFGL-NGS-35045	63355675	2137	0.17043	-0.68729	0.67717	0.18527	0.2789		24	ARS-BFGL-NGS-54587	33989659	20800	0.17383	-0.67693	0.60759	0.19677	0.30603		10	ARS-BFGL-NGS-18574	77391821	11016	0.18684	-0.63871	0.61738	0.19098	0.29465
13	ARS-BFGL-NGS-35385	64920640	13636	0.16963	-0.68976	0.60882	0.17229	0.32448		22	BTB-00851968	50993959	19891	0.17664	-0.66851	0.66658	0.1851	0.27888		14	Hapmap31390-BTA-129087	33309894	14266	0.18704	-0.63814	0.5865	0.1971	0.30601		12	ARS-BFGL-NGS-74890	47047124	12603	0.17544	-0.67211	0.63604	0.18925	0.29446
7	BTB-01268955	77700319	7901	0.16663	-0.69907	0.6221	0.17271	0.32448		1	ARS-BFGL-NGS-22536	80269992	744	0.17023	-0.68791	0.67808	0.18431	0.27871		23	ARS-BFGL-NGS-13215	5524345	20041	0.17984	-0.65902	0.59502	0.19555	0.3058		13	Hapmap41414-BTA-107108	49300389	13485	0.18804	-0.63529	0.61403	0.18948	0.29442
18	ARS-BFGL-NGS-28297	27051794	17105	0.17103	-0.68545	0.60527	0.17216	0.32445		6	Hapmap60794-rs29022851	115008971	7148	0.17423	-0.67572	0.67152	0.18338	0.27862		8	Hapmap57848-rs29015158	90714611	9102	0.17864	-0.66257	0.59708	0.19535	0.30575		10	Hapmap48701-BTA-26317	69502865	10952	0.17644	-0.66911	0.6337	0.1886	0.29436
9	ARS-BFGL-NGS-105703	15672990	9443	0.17163	-0.68362	0.60382	0.1722	0.32441		2	Hapmap40749-BTA-47991	71185300	2215	0.18264	-0.65083	0.65364	0.1828	0.27855		4	Hapmap53600-rs29010856	39719917	4225	0.18064	-0.65667	0.59363	0.19482	0.30568		12	BTA-93265-no-rs	41267489	12568	0.17383	-0.67693	0.64002	0.18818	0.29429
13	ARS-BFGL-NGS-100187	72280054	13727	0.16883	-0.69223	0.61296	0.17179	0.32432		23	Hapmap58661-rs29014446	18264611	20165	0.17544	-0.67211	0.66957	0.18181	0.27841		8	ARS-BFGL-NGS-104416	88669234	9071	0.18064	-0.65667	0.59363	0.19385	0.30556		2	ARS-BFGL-NGS-55270	87004473	2329	0.18084	-0.65609	0.62324	0.18712	0.2941
23	BTA-55567-no-rs	3664434	20022	0.16823	-0.69409	0.61497	0.17147	0.32428		19	BTA-108328-no-rs	43856171	17845	0.16843	-0.69347	0.68122	0.18179	0.27838		5	Hapmap60668-rs29018280	57681031	5491	0.17804	-0.66435	0.59978	0.19354	0.30548		2	ARS-BFGL-NGS-79459	43905458	1964	0.17564	-0.67151	0.63546	0.18658	0.29399
5	BTA-72900-no-rs	4441759	5072	0.16743	-0.69658	0.61826	0.17112	0.32422		19	ARS-BFGL-NGS-68861	51148913	17926	0.17043	-0.68729	0.67717	0.18142	0.2783		13	ARS-BFGL-NGS-57137	46577054	13449	0.18184	-0.65316	0.59081	0.1933	0.30544		8	BTB-01520357	54779775	8731	0.17223	-0.68179	0.64114	0.18575	0.29389
26	BTB-00935571	26547375	21749	0.16703	-0.69782	0.61956	0.1707	0.32414		13	ARS-BFGL-NGS-23830	45325633	13430	0.17003	-0.68852	0.67899	0.18113	0.27829		10	Hapmap60155-rs29010222	38376013	10615	0.17343	-0.67814	0.60822	0.19339	0.30543		19	UA-IFASA-5831	53668468	17947	0.17824	-0.66375	0.63011	0.18559	0.29383
22	ARS-BFGL-NGS-39442	43620882	19816	0.17383	-0.67693	0.60089	0.17093	0.32412		19	ARS-USMARC-Parent-AY916666-no-rs	44799390	17856	0.17023	-0.68791	0.67808	0.17873	0.27794		10	BTA-73310-no-rs	62675184	10884	0.18084	-0.65609	0.59222	0.19297	0.3054		1	BTB-01201574	109284636	1039	0.17383	-0.67693	0.64002	0.18525	0.2938
25	BTA-60770-no-rs	10448562	21172	0.16243	-0.71235	0.63183	0.17059	0.32412		11	Hapmap40862-BTA-100125	62144546	11885	0.17704	-0.66732	0.66453	0.17834	0.2779		20	ARS-BFGL-NGS-84088	35557902	18405	0.17984	-0.65902	0.59502	0.19206	0.30523		29	ARS-BFGL-NGS-105265	38038122	23202	0.17463	-0.67451	0.63776	0.18474	0.29374
18	ARS-BFGL-NGS-66258	26045554	17090	0.17243	-0.68118	0.60236	0.17041	0.32408		1	BTB-00076647	138762745	1299	0.17163	-0.68362	0.67578	0.17838	0.2779		10	BTA-105411-no-rs	56756581	10829	0.17564	-0.67151	0.60438	0.19165	0.30516		2	Hapmap52627-rs29014567	100273809	2414	0.17524	-0.67271	0.63662	0.18388	0.29358
17	ARS-BFGL-NGS-33185	69111646	16788	0.16903	-0.69161	0.6109	0.17071	0.32407		1	Hapmap51901-BTA-42438	6187555	75	0.16543	-0.70284	0.68598	0.17772	0.27776		19	Hapmap25532-BTA-132698	8968428	17497	0.17243	-0.68118	0.61073	0.19091	0.30506		22	Hapmap47657-BTA-53851	21266612	19616	0.17924	-0.66079	0.62703	0.18373	0.29355
8	BTB-01276600	3859393	8238	0.16183	-0.71427	0.63241	0.17009	0.32398		19	ARS-BFGL-NGS-42914	47525998	17886	0.17944	-0.6602	0.66085	0.17731	0.27775		1	ARS-BFGL-BAC-13059	1760113	19	0.17684	-0.66792	0.60177	0.19042	0.30494		7	Hapmap50468-BTA-78490	21347602	7348	0.17704	-0.66732	0.63311	0.18366	0.29352
24	BTB-01588458	33904918	20799	0.16943	-0.69037	0.60952	0.1699	0.32396		5	Hapmap60677-ss46526967	25597342	5259	0.16523	-0.70347	0.6864	0.1772	0.27769		4	BTB-01652821	44542142	4256	0.17964	-0.65961	0.59571	0.19005	0.30491		11	ARS-BFGL-NGS-32754	67626052	11937	0.16003	-0.72006	0.66481	0.18271	0.29345
7	ARS-BFGL-NGS-13798	43653110	7586	0.15903	-0.7233	0.63588	0.16957	0.32396		10	ARS-BFGL-NGS-93998	37220076	10604	0.17263	-0.68057	0.67391	0.17594	0.27754		1	BTB-01490270	30414871	253	0.17564	-0.67151	0.60438	0.18879	0.3047		28	Hapmap39169-BTA-92769	21014194	22625	0.17103	-0.68545	0.64604	0.18277	0.29339
14	ARS-BFGL-NGS-104836	13023286	14035	0.15663	-0.73114	0.64148	0.1697	0.3239		12	Hapmap58301-rs29026494	54935437	12712	0.16263	-0.71171	0.69173	0.17595	0.27752		15	ARS-BFGL-NGS-77871	37107956	15010	0.17323	-0.67875	0.60885	0.18866	0.30467		4	Hapmap46719-BTA-71648	93622892	4769	0.17443	-0.67512	0.63833	0.18221	0.29328
5	ARS-BFGL-NGS-75998	108257925	5882	0.17043	-0.68729	0.60811	0.16937	0.32387		7	ARS-BFGL-NGS-18596	38613662	7525	0.16863	-0.69285	0.68033	0.17568	0.27751		5	ARS-BFGL-NGS-8293	110435582	5914	0.17123	-0.68484	0.61439	0.18789	0.30455		18	ARS-BFGL-NGS-12625	25624516	17086	0.17143	-0.68423	0.64443	0.18145	0.29316
12	BTA-93265-no-rs	41267489	12568	0.16683	-0.69845	0.6202	0.16914	0.32385		11	ARS-BFGL-NGS-89024	25634382	11593	0.17984	-0.65902	0.65923	0.17539	0.27749		11	ARS-BFGL-BAC-12412	88537653	12116	0.17183	-0.68301	0.61257	0.18782	0.30454		24	BTA-58423-no-rs	55284787	20996	0.17483	-0.67391	0.63719	0.18136	0.2931
5	ARS-BFGL-NGS-100816	111909943	5933	0.16663	-0.69907	0.6221	0.16891	0.32377		15	BTB-00620646	80069939	15396	0.17944	-0.6602	0.66085	0.17553	0.27749		14	Hapmap48727-BTA-36014	18876940	14097	0.17483	-0.67391	0.60567	0.18685	0.30438		13	ARS-BFGL-NGS-4010	39545522	13368	0.17824	-0.66375	0.63011	0.1802	0.29299
4	BTB-00197128	73861517	4556	0.16583	-0.70158	0.62336	0.16847	0.3237		1	BTB-01086841	94882093	888	0.16623	-0.70033	0.68384	0.17573	0.27749		20	ARS-BFGL-NGS-94020	34158865	18390	0.17684	-0.66792	0.60177	0.18648	0.30432		21	ARS-BFGL-NGS-80218	23145690	18973	0.17103	-0.68545	0.64604	0.18052	0.29298
19	Hapmap25532-BTA-132698	8968428	17497	0.15503	-0.73642	0.64312	0.16812	0.32365		5	ARS-BFGL-NGS-13748	110704158	5918	0.17684	-0.66792	0.66607	0.17509	0.27745		20	BTA-50386-no-rs	34667591	18395	0.18184	-0.65316	0.59081	0.18596	0.30428		28	BTB-01462216	23712356	22642	0.17183	-0.68301	0.64335	0.17934	0.29284
2	Hapmap50975-BTA-47969	70753898	2212	0.16663	-0.69907	0.6221	0.1676	0.32359		28	BTB-00981721	24845323	22652	0.16823	-0.69409	0.68166	0.17479	0.27738		3	ARS-BFGL-NGS-43684	99212078	3644	0.18084	-0.65609	0.59222	0.18628	0.30425		7	Hapmap54976-rs29019286	57334500	7696	0.17724	-0.66672	0.63252	0.1785	0.29266
4	Hapmap53600-rs29010856	39719917	4225	0.16643	-0.6997	0.62273	0.16712	0.32346		28	BTB-01128535	20680034	22622	0.16723	-0.6972	0.68297	0.17444	0.27732		10	BTB-01250839	42432658	10656	0.17824	-0.66375	0.59911	0.18595	0.30423		24	Hapmap43742-BTA-100784	39694262	20869	0.16943	-0.69037	0.64971	0.17826	0.29262
11	Hapmap50540-BTA-101086	7460663	11373	0.15743	-0.72851	0.63927	0.16697	0.32342		16	BTB-00647886	59638184	15906	0.16983	-0.68914	0.67944	0.17438	0.27729		3	ARS-BFGL-NGS-104366	49704834	3142	0.17644	-0.66911	0.60243	0.18562	0.30419		17	UA-IFASA-6850	74256192	16835	0.16903	-0.69161	0.65074	0.17799	0.29259
7	Hapmap58358-rs29011315	38075277	7519	0.16803	-0.69471	0.6163	0.16703	0.32341		6	Hapmap55427-rs29012305	79006685	6753	0.16603	-0.70095	0.6847	0.17369	0.2772		5	Hapmap39895-BTA-15668	13311842	5185	0.17423	-0.67572	0.60632	0.18555	0.30415		3	ARS-BFGL-NGS-16268	13109132	2854	0.16783	-0.69533	0.65176	0.17775	0.29255
20	ARS-BFGL-NGS-78613	41239866	18479	0.16283	-0.71107	0.63006	0.16654	0.32335		12	BTA-93372-no-rs	42221127	12571	0.16343	-0.70916	0.6893	0.17336	0.27718		23	BTA-122365-no-rs	49762070	20453	0.16903	-0.69161	0.61738	0.18477	0.30405		29	ARS-BFGL-NGS-98534	31061295	23130	0.16283	-0.71107	0.66013	0.17735	0.29254
8	ARS-BFGL-NGS-23110	88119170	9065	0.17083	-0.68607	0.60741	0.16624	0.32331		18	ARS-BFGL-NGS-55981	16869103	16993	0.16403	-0.70726	0.68848	0.17349	0.27716		3	BTA-100704-no-rs	31013438	2980	0.17383	-0.67693	0.60759	0.18458	0.30401		29	Hapmap23225-BTA-159474	6325387	22906	0.17183	-0.68301	0.64335	0.17769	0.29253
15	ARS-BFGL-NGS-32103	66421792	15266	0.16243	-0.71235	0.63183	0.16641	0.32328		1	BTA-54318-no-rs	11887794	120	0.16663	-0.69907	0.68341	0.17305	0.27715		8	BTB-00364397	85117915	9026	0.17163	-0.68362	0.61379	0.18446	0.30397		13	ARS-BFGL-NGS-32176	76008898	13766	0.16923	-0.69099	0.65023	0.17737	0.29249
4	Hapmap25788-BTA-123085	30890614	4151	0.15303	-0.74309	0.64739	0.16537	0.3231		2	ARS-BFGL-NGS-83221	70719167	2211	0.16463	-0.70536	0.68765	0.1731	0.27711		10	Hapmap53311-rs29018232	38856220	10620	0.16923	-0.69099	0.61679	0.18395	0.3039		17	ARS-BFGL-NGS-20893	6669905	16207	0.17023	-0.68791	0.64763	0.17639	0.29232
19	ARS-BFGL-NGS-25136	41540643	17825	0.16363	-0.70853	0.62706	0.16461	0.32299		5	Hapmap50081-BTA-73122	27601323	5279	0.16063	-0.71812	0.69487	0.17191	0.27696		4	ARS-BFGL-NGS-38976	15749339	3990	0.17704	-0.66732	0.60044	0.18337	0.30381		9	Hapmap58501-rs29017499	30134814	9587	0.16063	-0.71812	0.66389	0.17482	0.29206
7	ARS-BFGL-NGS-18669	39027951	7534	0.16123	-0.71619	0.633	0.16444	0.32297		17	Hapmap47218-BTA-21816	4979691	16188	0.17003	-0.68852	0.67899	0.17158	0.2769		5	BTB-00226386	44268500	5422	0.17163	-0.68362	0.61379	0.18248	0.30369		11	ARS-BFGL-NGS-18890	88712798	12118	0.17584	-0.67091	0.63488	0.17365	0.29187
14	Hapmap41993-BTA-86407	21790724	14125	0.16863	-0.69285	0.61363	0.16462	0.32294		4	ARS-BFGL-NGS-89379	119407450	5009	0.16323	-0.7098	0.68971	0.17075	0.2768		7	ARS-BFGL-NGS-67859	23519206	7367	0.17303	-0.67935	0.6101	0.18172	0.30354		22	ARS-BFGL-NGS-30239	59951940	19982	0.15403	-0.73975	0.67859	0.17337	0.29186
11	ARS-BFGL-NGS-14899	7214239	11368	0.16083	-0.71748	0.63358	0.16456	0.32293		13	BTA-115847-no-rs	48826815	13481	0.16403	-0.70726	0.68848	0.17049	0.27677		29	BTA-65424-no-rs	32286495	23144	0.16203	-0.71363	0.63199	0.18106	0.30345		12	Hapmap43219-BTA-26954	56623014	12734	0.16983	-0.68914	0.64868	0.17341	0.29185
2	Hapmap39412-BTA-48779	13709935	1631	0.15803	-0.72655	0.63702	0.16424	0.32291		11	ARS-BFGL-NGS-59502	100519715	12197	0.17584	-0.67091	0.66809	0.16995	0.27672		3	ARS-BFGL-NGS-23295	36520253	3033	0.16803	-0.69471	0.61973	0.18026	0.30332		27	ARS-BFGL-NGS-103033	42055498	22408	0.16423	-0.70663	0.65675	0.17234	0.29165
14	UA-IFASA-6753	13432581	14043	0.16563	-0.70221	0.62398	0.16408	0.32286		26	BTB-01491485	11478058	21610	0.17544	-0.67211	0.66957	0.16974	0.27666		14	Hapmap27836-BTC-052671	8551460	13963	0.17303	-0.67935	0.6101	0.17788	0.30287		21	ARS-BFGL-NGS-56427	67403252	19348	0.16103	-0.71683	0.66296	0.1721	0.29162
3	Hapmap59143-ss46526687	21489190	2911	0.16243	-0.71235	0.63183	0.16351	0.3228		2	ARS-BFGL-NGS-60714	102060979	2424	0.16223	-0.71299	0.69213	0.16968	0.27664		26	BTB-01491485	11478058	21610	0.17824	-0.66375	0.59911	0.17759	0.30281		15	Hapmap22996-BTA-123258	61503101	15218	0.16523	-0.70347	0.65527	0.17166	0.29151
2	BTB-01410599	15652034	1650	0.16043	-0.71876	0.63473	0.16169	0.32243		11	ARS-BFGL-NGS-20722	11209209	11429	0.15683	-0.73048	0.70338	0.1697	0.27663		10	Hapmap38526-BTA-76305	79569443	11029	0.17183	-0.68301	0.61257	0.17677	0.30273		7	Hapmap54492-rs29018585	38023859	7518	0.17183	-0.68301	0.64335	0.1709	0.29146
14	Hapmap40120-BTA-34288	24787245	14159	0.15323	-0.74242	0.64581	0.16037	0.32215		8	BTB-01916334	66653491	8850	0.16563	-0.70221	0.68555	0.16924	0.27658		3	Hapmap49707-BTA-68355	75543048	3363	0.16943	-0.69037	0.6162	0.17646	0.30267		12	Hapmap23932-BTA-127704	54891162	12711	0.17123	-0.68484	0.64497	0.17143	0.29145
22	ARS-BFGL-NGS-105963	35413050	19734	0.16803	-0.69471	0.6163	0.15936	0.32201		3	ARS-BFGL-NGS-20008	85520539	3477	0.15263	-0.74443	0.71053	0.1695	0.27656		19	ARS-BFGL-NGS-106336	36736261	17779	0.17043	-0.68729	0.61499	0.17618	0.30263		12	BTA-23803-no-rs	52641232	12678	0.16683	-0.69845	0.65378	0.17079	0.29145
28	BTB-01183623	18107065	22597	0.16323	-0.7098	0.62887	0.15933	0.32198		12	ARS-BFGL-NGS-74890	47047124	12603	0.16503	-0.7041	0.68682	0.16871	0.27652		10	BTB-00442996	89393861	11129	0.16583	-0.70158	0.62488	0.17356	0.30222		20	Hapmap49204-BTA-50868	57041322	18617	0.16403	-0.70726	0.65869	0.17091	0.29143
5	Hapmap57211-rs29026125	114290454	5957	0.15763	-0.72786	0.63871	0.15832	0.32183		1	BTB-01490270	30414871	253	0.16383	-0.70789	0.68889	0.16861	0.2765		12	ARS-BFGL-NGS-21160	20129895	12426	0.17824	-0.66375	0.59911	0.17361	0.30219		10	ARS-BFGL-NGS-11135	53484074	10792	0.17403	-0.67633	0.6389	0.17075	0.29131
3	ARS-BFGL-NGS-15623	111276607	3773	0.15663	-0.73114	0.64148	0.15827	0.32179		5	ARS-BFGL-NGS-11281	76200813	5632	0.15743	-0.72851	0.70267	0.16857	0.27648		14	BTB-01530778	24482969	14156	0.15763	-0.72786	0.64364	0.17326	0.30219		15	BTB-01059544	61098317	15210	0.17183	-0.68301	0.64335	0.17018	0.29122
5	ARS-BFGL-NGS-42349	73841338	5609	0.15483	-0.73709	0.64366	0.15832	0.32179		21	ARS-BFGL-NGS-24407	66287283	19339	0.16763	-0.69595	0.6821	0.16842	0.27647		15	ARS-BFGL-NGS-41288	42861362	15060	0.16063	-0.71812	0.63821	0.17325	0.30214		8	ARS-BFGL-NGS-16216	30129534	8471	0.16223	-0.71299	0.66155	0.16827	0.29099
2	ARS-BFGL-NGS-100369	96410491	2387	0.16363	-0.70853	0.62706	0.15812	0.32178		6	ARS-BFGL-NGS-29047	45568520	6459	0.15923	-0.72265	0.69641	0.16873	0.27647		11	ARS-BFGL-NGS-27262	32766825	11667	0.16843	-0.69347	0.61856	0.17196	0.30193		10	ARS-BFGL-NGS-42256	50282066	10742	0.16223	-0.71299	0.66155	0.16822	0.29097
14	ARS-BFGL-BAC-22425	62549674	14510	0.15183	-0.74712	0.64897	0.15765	0.32168		1	BTB-00028383	59796999	539	0.16603	-0.70095	0.6847	0.16742	0.27633		19	Hapmap40357-BTA-46514	15000767	17546	0.16183	-0.71427	0.63462	0.17117	0.30182		11	ARS-BFGL-NGS-74492	15070600	11467	0.17023	-0.68791	0.64763	0.168	0.29093
11	BTB-01397376	33143114	11670	0.16323	-0.7098	0.62887	0.15684	0.32155		4	BTB-00194107	66583105	4479	0.16883	-0.69223	0.67989	0.16635	0.27618		21	ARS-BFGL-NGS-75411	64727056	19325	0.15603	-0.73311	0.64652	0.17093	0.30179		18	Hapmap58715-rs29021176	13109858	16973	0.16683	-0.69845	0.65378	0.16783	0.29091
9	Hapmap31053-BTA-111664	27017136	9556	0.15463	-0.73775	0.64474	0.15662	0.32147		2	ARS-BFGL-NGS-10239	101307425	2420	0.15783	-0.72721	0.70088	0.16642	0.27616		6	ARS-BFGL-NGS-17026	73734080	6725	0.16583	-0.70158	0.62488	0.17099	0.30178		10	BTB-00380148	49624848	10734	0.16703	-0.69782	0.65277	0.16758	0.29086
14	BTB-01530778	24482969	14156	0.14763	-0.76146	0.66315	0.15653	0.32144		25	ARS-BFGL-NGS-30199	42150487	21506	0.16203	-0.71363	0.69252	0.16627	0.27614		7	BTB-00319755	75697428	7880	0.16183	-0.71427	0.63462	0.17066	0.30174		10	ARS-BFGL-NGS-31962	89619897	11132	0.16323	-0.7098	0.65918	0.16725	0.29085
18	ARS-BFGL-NGS-104890	39772580	17214	0.16483	-0.70473	0.62522	0.15658	0.3214		14	Hapmap41993-BTA-86407	21790724	14125	0.16083	-0.71748	0.6941	0.16538	0.27603		4	BTB-00167579	20136412	4037	0.16703	-0.69782	0.62204	0.16998	0.30161		8	ARS-BFGL-NGS-3675	39475460	8556	0.16883	-0.69223	0.65125	0.16789	0.29084
1	Hapmap54019-rs29023016	156538750	1481	0.16343	-0.70916	0.62766	0.15629	0.3214		8	BTA-101429-no-rs	83693221	9013	0.16263	-0.71171	0.69173	0.1653	0.27602		4	BTA-56392-no-rs	63617795	4455	0.16703	-0.69782	0.62204	0.16967	0.30158		10	ARS-BFGL-NGS-107028	73622468	10991	0.17143	-0.68423	0.64443	0.16719	0.29074
2	ARS-BFGL-NGS-5680	80666057	2306	0.15063	-0.75119	0.65305	0.15562	0.32134		21	ARS-BFGL-NGS-56427	67403252	19348	0.16143	-0.71555	0.69292	0.16514	0.27599		10	Hapmap40024-BTA-79338	89269899	11128	0.16183	-0.71427	0.63462	0.16977	0.30157		25	ARS-BFGL-NGS-71416	34800159	21432	0.15843	-0.72525	0.66886	0.16675	0.29074
26	ARS-BFGL-NGS-35579	26058953	21743	0.15783	-0.72721	0.63759	0.15522	0.3212		11	ARS-BFGL-NGS-102272	90876399	12131	0.16003	-0.72006	0.69526	0.16529	0.27599		23	ARS-BFGL-NGS-5653	45245295	20397	0.15863	-0.7246	0.64218	0.16935	0.3015		9	BTA-56214-no-rs	87689696	10096	0.15243	-0.7451	0.68218	0.16632	0.29074
8	ARS-BFGL-NGS-97573	34281082	8506	0.15423	-0.73908	0.64527	0.15465	0.32108		1	BTB-01702174	84424501	792	0.15803	-0.72655	0.69979	0.16503	0.27596		19	ARS-BFGL-NGS-67396	54645063	17956	0.15403	-0.73975	0.64982	0.1689	0.30145		1	Hapmap51901-BTA-42438	6187555	75	0.15563	-0.73444	0.67489	0.16619	0.29065
13	ARS-BFGL-NGS-19638	35974760	13329	0.15143	-0.74847	0.65052	0.1543	0.32105		6	ARS-BFGL-NGS-29722	95716469	6903	0.15883	-0.72395	0.69755	0.16466	0.27592		1	Hapmap40040-BTA-104644	110037865	1046	0.17524	-0.67271	0.60503	0.16904	0.3014		2	BTB-00079551	9454144	1602	0.16043	-0.71876	0.66435	0.16592	0.29063
29	Hapmap23993-BTA-140467	15902913	22996	0.15523	-0.73576	0.64258	0.15274	0.32077		13	ARS-BFGL-NGS-4261	3398628	13050	0.14523	-0.7698	0.72923	0.16462	0.2759		13	Hapmap31215-BTA-32775	47879982	13467	0.16463	-0.70536	0.62655	0.1685	0.30135		4	BTB-01652821	44542142	4256	0.15663	-0.73114	0.67148	0.16593	0.29062
3	ARS-BFGL-NGS-23119	106412527	3720	0.16303	-0.71043	0.62947	0.15283	0.32074		13	Hapmap48297-BTA-33286	64977414	13637	0.15583	-0.73377	0.70409	0.16422	0.27584		29	Hapmap45307-BTA-65775	41686158	23220	0.16703	-0.69782	0.62204	0.16831	0.30132		13	Hapmap47569-BTA-32680	42281089	13400	0.16403	-0.70726	0.65869	0.1655	0.29051
18	ARS-BFGL-NGS-77376	55552981	17368	0.14803	-0.76008	0.66268	0.15183	0.32058		27	ARS-BFGL-NGS-76178	40015948	22394	0.15863	-0.7246	0.69793	0.16425	0.27583		19	ARS-BFGL-NGS-11174	42613950	17833	0.15543	-0.7351	0.64747	0.16796	0.30129		1	Hapmap40421-BTA-39479	83110583	779	0.16463	-0.70536	0.65626	0.16496	0.29045
8	ARS-BFGL-NGS-26796	20439428	8374	0.15303	-0.74309	0.64739	0.15164	0.32056		18	ARS-BFGL-NGS-13888	22544250	17047	0.15903	-0.7233	0.69679	0.164	0.27582		7	ARS-BFGL-NGS-37513	50056139	7643	0.16643	-0.6997	0.62261	0.16785	0.30127		1	Hapmap54584-rs29014870	24430863	205	0.16643	-0.6997	0.65477	0.16479	0.29039
6	Hapmap53612-rs29011400	18723072	6189	0.15683	-0.73048	0.64038	0.15058	0.32037		11	Hapmap43430-BTA-100124	62263631	11886	0.16723	-0.6972	0.68297	0.16375	0.27581		3	BTB-01784003	121025205	3852	0.16763	-0.69595	0.62031	0.16786	0.30125		8	ARS-BFGL-NGS-99489	108343690	9275	0.15523	-0.73576	0.67614	0.16437	0.29038
15	ARS-BFGL-NGS-37613	29162110	14918	0.15303	-0.74309	0.64739	0.15021	0.32026		28	BTB-01183623	18107065	22597	0.15743	-0.72851	0.70267	0.16376	0.27578		28	ARS-BFGL-NGS-108324	39225422	22779	0.17203	-0.6824	0.61134	0.16804	0.30124		18	ARS-BFGL-NGS-9708	44064689	17260	0.16163	-0.71491	0.66202	0.16444	0.29036
1	Hapmap45405-BTA-111896	133428858	1249	0.15103	-0.74983	0.65255	0.14966	0.32016		8	Hapmap48952-BTA-94977	39745401	8559	0.16123	-0.71619	0.69331	0.16369	0.27577		21	ARS-BFGL-BAC-29183	42440611	19136	0.16123	-0.71619	0.63668	0.16731	0.30118		12	ARS-BFGL-NGS-106902	86535900	12966	0.15863	-0.7246	0.66842	0.16374	0.29026
4	Hapmap49924-BTA-24223	11948629	3956	0.14903	-0.75664	0.65893	0.1492	0.32009		12	ARS-BFGL-NGS-55816	34365374	12529	0.16263	-0.71171	0.69173	0.16363	0.27576		8	ARS-BFGL-NGS-106650	29464724	8464	0.15903	-0.7233	0.6412	0.16727	0.30117		21	ARS-BFGL-NGS-5568	7070882	18804	0.16503	-0.7041	0.65577	0.16277	0.29007
19	ARS-BFGL-NGS-101671	28366979	17691	0.15863	-0.7246	0.63645	0.14859	0.32		5	Hapmap57211-rs29026125	114290454	5957	0.16583	-0.70158	0.68513	0.16215	0.27558		8	BTB-00375253	108845583	9282	0.15843	-0.72525	0.64267	0.16612	0.30097		12	BTB-00776333	47953450	12616	0.15463	-0.73775	0.67696	0.16179	0.28997
28	BTA-104046-no-rs	23385803	22637	0.14623	-0.76631	0.66542	0.14823	0.31988		7	BTB-01273612	80165783	7920	0.15843	-0.72525	0.6983	0.16195	0.27553		7	Hapmap41088-BTA-78936	52419683	7659	0.16883	-0.69223	0.61797	0.16638	0.30096		5	ARS-BFGL-NGS-101258	65184723	5535	0.15863	-0.7246	0.66842	0.162	0.28996
10	BTB-00410309	14037907	10398	0.15123	-0.74915	0.65205	0.14764	0.31984		11	ARS-BFGL-NGS-68850	5252617	11345	0.15543	-0.7351	0.70513	0.16204	0.27553		1	Hapmap54019-rs29023016	156538750	1481	0.16563	-0.70221	0.62543	0.16632	0.30096		16	ARS-BFGL-NGS-32521	74512606	16060	0.15783	-0.72721	0.67061	0.16215	0.28996
2	BTB-00109355	107880854	2461	0.14863	-0.75801	0.65988	0.14802	0.31984		28	ARS-BFGL-NGS-60822	18447627	22601	0.15323	-0.74242	0.70921	0.16163	0.27545		23	ARS-BFGL-NGS-55476	7627089	20057	0.16223	-0.71299	0.63038	0.16591	0.30095		4	ARS-BFGL-NGS-22851	115170139	4954	0.15803	-0.72655	0.66974	0.16121	0.28983
2	ARS-BFGL-NGS-91327	12533969	1623	0.15463	-0.73775	0.64474	0.14765	0.31977		1	BTB-01195945	89189213	832	0.15783	-0.72721	0.70088	0.16105	0.27542		5	BTA-46975-no-rs	68220538	5555	0.16963	-0.68976	0.6156	0.16584	0.30093		11	Hapmap48902-BTA-81093	5806008	11353	0.15643	-0.7318	0.67277	0.16057	0.28982
7	ARS-BFGL-NGS-65574	85737117	7979	0.14463	-0.7719	0.67072	0.1474	0.31976		24	BTA-57595-no-rs	23827359	20693	0.15763	-0.72786	0.7016	0.16088	0.27538		1	BTB-01568926	110070985	1047	0.17604	-0.67031	0.60308	0.16602	0.30092		15	ARS-BFGL-NGS-34342	28998023	14917	0.14883	-0.75733	0.69224	0.16072	0.28981
16	Hapmap27200-BTA-154249	2098881	15459	0.14923	-0.75596	0.65701	0.14739	0.31971		19	ARS-BFGL-NGS-16504	55967853	17966	0.16263	-0.71171	0.69173	0.16078	0.27537		11	ARS-BFGL-NGS-68850	5252617	11345	0.16203	-0.71363	0.63199	0.16514	0.30082		8	BTB-01093337	82099108	8997	0.16143	-0.71555	0.66249	0.16137	0.2898
6	ARS-BFGL-NGS-7423	72338329	6712	0.15723	-0.72917	0.63983	0.14727	0.31969		3	ARS-BFGL-NGS-91142	93523689	3580	0.15783	-0.72721	0.70088	0.16056	0.27534		8	ARS-BFGL-NGS-19430	16917289	8343	0.16003	-0.72006	0.63971	0.16499	0.30078		20	Hapmap48788-BTA-49979	16553485	18233	0.14963	-0.75459	0.68901	0.16068	0.28977
19	UA-IFASA-9045	59300925	17998	0.15563	-0.73444	0.64203	0.14686	0.31969		3	Hapmap42034-BTA-100462	51172850	3148	0.15563	-0.73444	0.70444	0.16049	0.27533		12	BTA-93265-no-rs	41267489	12568	0.16623	-0.70033	0.62318	0.16447	0.30072		27	ARS-BFGL-NGS-15147	34943234	22335	0.15523	-0.73576	0.67614	0.16087	0.28976
24	BTA-111854-no-rs	26634972	20717	0.15183	-0.74712	0.64897	0.14659	0.31961		14	UA-IFASA-6858	45843102	14335	0.16463	-0.70536	0.68765	0.16016	0.27528		8	BTA-82770-no-rs	108652993	9279	0.15683	-0.73048	0.64509	0.16399	0.30065		18	ARS-BFGL-NGS-66258	26045554	17090	0.15823	-0.7259	0.6693	0.16013	0.28968
18	ARS-BFGL-NGS-86593	11377350	16961	0.16043	-0.71876	0.63473	0.14686	0.31958		3	ARS-BFGL-NGS-24548	34847957	3021	0.15963	-0.72135	0.69603	0.15994	0.27524		8	ARS-BFGL-NGS-64795	105124888	9244	0.16163	-0.71491	0.63514	0.16402	0.3006		13	Hapmap38668-BTA-34221	18149664	13168	0.15163	-0.7478	0.68373	0.15964	0.28962
1	BTA-89689-no-rs	42570535	371	0.14823	-0.75939	0.66176	0.14621	0.31954		8	ARS-BFGL-NGS-24524	25435054	8427	0.15883	-0.72395	0.69755	0.15988	0.27523		21	ARS-BFGL-NGS-80218	23145690	18973	0.16203	-0.71363	0.63199	0.16354	0.30057		1	Hapmap50694-BTA-44240	96299260	902	0.16643	-0.6997	0.65477	0.16005	0.2896
11	Hapmap28132-BTA-149463	88377200	12114	0.14903	-0.75664	0.65893	0.14596	0.31952		10	ARS-BFGL-NGS-36898	77206128	11014	0.15483	-0.73709	0.70651	0.15951	0.27516		7	ARS-BFGL-NGS-84417	47954688	7624	0.16143	-0.71555	0.63566	0.16386	0.30057		4	BTB-01298917	54781445	4360	0.15903	-0.7233	0.66753	0.15965	0.2896
2	BTA-47853-no-rs	63696865	2142	0.14563	-0.7684	0.66766	0.14622	0.31952		5	Hapmap41953-BTA-73422	38466360	5366	0.15363	-0.74108	0.70821	0.15945	0.27516		21	Hapmap22752-BTA-151718	37358573	19089	0.16283	-0.71107	0.62875	0.16287	0.30041		1	BTB-02025707	22630942	182	0.15603	-0.73311	0.67362	0.15971	0.28957
7	Hapmap43181-BTA-121808	48013516	7626	0.15003	-0.75323	0.65505	0.14586	0.31943		5	ARS-USMARC-Parent-DQ500958-no-rs	27825118	5281	0.15443	-0.73841	0.70719	0.159	0.27511		11	ARS-BFGL-NGS-92888	28577854	11619	0.16603	-0.70095	0.62375	0.16276	0.30036		18	ARS-BFGL-NGS-101829	2971984	16862	0.16403	-0.70726	0.65869	0.1598	0.28956
7	ARS-BFGL-NGS-36580	38879723	7530	0.14843	-0.7587	0.66036	0.14586	0.31942		1	BTB-00058659	131533041	1228	0.16263	-0.71171	0.69173	0.15883	0.2751		10	BTB-00445223	93463666	11181	0.15643	-0.7318	0.64605	0.16235	0.30036		11	Hapmap32992-BTA-126190	7118255	11366	0.15783	-0.72721	0.67061	0.159	0.28956
4	Hapmap43334-BTA-70880	64287547	4460	0.15163	-0.7478	0.65	0.14556	0.31938		4	Hapmap52040-rs29011076	11520676	3950	0.16103	-0.71683	0.6937	0.15884	0.27509		24	BTB-02092251	8293809	20560	0.15003	-0.75323	0.66254	0.16182	0.30028		18	ARS-BFGL-NGS-37708	49928003	17310	0.16083	-0.71748	0.66342	0.15943	0.28955
2	BTA-05855-no-rs	100216300	2413	0.14903	-0.75664	0.65893	0.14527	0.31933		7	ARS-BFGL-NGS-84202	55345542	7678	0.16063	-0.71812	0.69487	0.15852	0.27505		29	Hapmap42284-BTA-65181	27465875	23093	0.16043	-0.71876	0.63871	0.16203	0.30027		20	Hapmap51602-BTA-51147	65682914	18710	0.15963	-0.72135	0.66618	0.15948	0.28954
16	Hapmap50677-BTA-39741	68272784	15993	0.15183	-0.74712	0.64897	0.14516	0.31931		5	ARS-BFGL-NGS-103839	98753414	5809	0.15763	-0.72786	0.7016	0.15834	0.27503		1	Hapmap14994-rs29012500	81345283	756	0.15443	-0.73841	0.64888	0.16126	0.3002		1	BTB-01131178	55359042	505	0.16963	-0.68976	0.6492	0.15957	0.2895
18	ARS-BFGL-NGS-19902	44238908	17264	0.14603	-0.767	0.66632	0.1447	0.31922		1	ARS-BFGL-NGS-26781	52135065	468	0.15523	-0.73576	0.70582	0.15819	0.27499		6	Hapmap33176-BTA-104879	327345	6011	0.16183	-0.71427	0.63462	0.16129	0.30017		4	ARS-BFGL-NGS-74263	11176127	3946	0.15983	-0.7207	0.66527	0.15917	0.28949
10	BTB-00419069	39702260	10627	0.15003	-0.75323	0.65505	0.14391	0.31909		5	BTA-73200-no-rs	5477307	5089	0.15143	-0.74847	0.71437	0.1583	0.27499		15	BTB-01706506	64436323	15243	0.15683	-0.73048	0.64509	0.16127	0.30017		26	BTB-01134234	13523116	21626	0.15543	-0.7351	0.67531	0.15918	0.28947
5	ARS-BFGL-NGS-7979	116553827	5977	0.14823	-0.75939	0.66176	0.14347	0.31906		25	ARS-BFGL-NGS-71416	34800159	21432	0.15183	-0.74712	0.71311	0.15826	0.27498		1	ARS-BFGL-NGS-23720	37542495	334	0.16403	-0.70726	0.6271	0.16049	0.30008		7	BTB-00314778	63255889	7750	0.15963	-0.72135	0.66618	0.1575	0.28921
24	Hapmap42596-BTA-58793	62169295	21062	0.14923	-0.75596	0.65701	0.14355	0.319		9	ARS-BFGL-NGS-105703	15672990	9443	0.15263	-0.74443	0.71053	0.15808	0.27494		21	ARS-BFGL-NGS-13743	66258467	19338	0.16803	-0.69471	0.61973	0.1608	0.30007		16	ARS-BFGL-NGS-49806	833078	15443	0.15643	-0.7318	0.67277	0.15752	0.28918
3	ARS-BFGL-NGS-20008	85520539	3477	0.14683	-0.76422	0.66497	0.14321	0.31896		22	ARS-BFGL-NGS-103404	35442308	19735	0.15983	-0.7207	0.69564	0.15757	0.27491		18	ARS-BFGL-NGS-69002	11200241	16959	0.16523	-0.70347	0.62599	0.16064	0.30004		13	BTA-28181-no-rs	82336468	13832	0.15583	-0.73377	0.67447	0.15733	0.28916
25	ARS-BFGL-NGS-36624	41497446	21499	0.15123	-0.74915	0.65205	0.14296	0.31888		5	Hapmap28359-BTA-142912	23147391	5239	0.15343	-0.74175	0.70854	0.15757	0.27489		10	ARS-BFGL-NGS-92893	4340696	10305	0.15783	-0.72721	0.64316	0.16038	0.30004		12	Hapmap49878-BTA-118994	51591161	12664	0.15443	-0.73841	0.67737	0.15721	0.28916
12	ARS-BFGL-NGS-1426	33576827	12524	0.14603	-0.767	0.66632	0.14279	0.31886		17	BTB-00670675	9898390	16236	0.15523	-0.73576	0.70582	0.15734	0.27485		14	Hapmap22665-BTC-070320	7175839	13935	0.16223	-0.71299	0.63038	0.16017	0.30003		1	Hapmap38969-BTA-58311	154602704	1455	0.15283	-0.74376	0.68139	0.15713	0.28916
13	ARS-BFGL-NGS-95285	63096370	13619	0.14363	-0.77542	0.67285	0.1427	0.31882		6	BTB-01923620	67691024	6674	0.15143	-0.74847	0.71437	0.15715	0.27484		7	ARS-BFGL-NGS-65574	85737117	7979	0.15463	-0.73775	0.64794	0.16	0.30001		21	ARS-BFGL-NGS-38270	68152356	19355	0.15603	-0.73311	0.67362	0.15674	0.28909
15	ARS-BFGL-NGS-100198	64802379	15246	0.15163	-0.7478	0.65	0.14228	0.31877		15	Hapmap42143-BTA-23359	5097507	14720	0.15823	-0.7259	0.69905	0.15608	0.2747		19	BTA-93483-no-rs	12515399	17525	0.15443	-0.73841	0.64888	0.16037	0.30001		22	BTA-102233-no-rs	57410486	19955	0.14903	-0.75664	0.69082	0.15643	0.28909
2	ARS-BFGL-NGS-5566	107378666	2453	0.14903	-0.75664	0.65893	0.14164	0.31863		11	ARS-BFGL-NGS-73132	78290130	12033	0.15703	-0.72982	0.70303	0.15494	0.27453		10	ARS-BFGL-NGS-108215	85085819	11084	0.16343	-0.70916	0.62765	0.16041	0.29999		7	BTB-01207097	42811272	7576	0.15903	-0.7233	0.66753	0.15601	0.28897
10	Hapmap48701-BTA-26317	69502865	10952	0.14083	-0.78539	0.67904	0.14075	0.31846		18	ARS-BFGL-NGS-91355	23488631	17060	0.14803	-0.76008	0.72213	0.15477	0.2745		10	ARS-BFGL-NGS-22303	18230679	10443	0.15663	-0.73114	0.64557	0.15989	0.29999		2	ARS-BFGL-NGS-52961	7457310	1583	0.14883	-0.75733	0.69224	0.15597	0.28897
1	ARS-BFGL-NGS-17305	52493772	471	0.14563	-0.7684	0.66766	0.13972	0.31834		24	Hapmap50297-BTA-26520	36244045	20829	0.15663	-0.73114	0.70373	0.15435	0.27447		14	Hapmap40120-BTA-34288	24787245	14159	0.15243	-0.7451	0.65657	0.15918	0.29987		7	Hapmap26235-BTA-79759	72824476	7848	0.16403	-0.70726	0.65869	0.15578	0.28887
6	Hapmap55427-rs29012305	79006685	6753	0.14983	-0.75391	0.65554	0.13978	0.31833		7	ARS-BFGL-NGS-50498	36178539	7503	0.15803	-0.72655	0.69979	0.15458	0.27446		12	BTB-01625220	61608282	12777	0.16123	-0.71619	0.63668	0.15851	0.29975		10	ARS-BFGL-NGS-100272	57634236	10839	0.14423	-0.77331	0.70202	0.15467	0.28879
1	BTB-00070923	140276805	1309	0.14243	-0.77967	0.67578	0.13978	0.31833		8	ARS-BFGL-NGS-26796	20439428	8374	0.15223	-0.74578	0.71215	0.15444	0.27446		25	Hapmap29912-BTC-019837	6292680	21137	0.16103	-0.71683	0.63719	0.15861	0.29974		2	Hapmap47638-BTA-47957	85026752	2317	0.15943	-0.722	0.66663	0.15344	0.28855
11	ARS-BFGL-NGS-30157	104493462	12245	0.14363	-0.77542	0.67285	0.13887	0.31819		13	BTB-01186659	49204396	13484	0.14663	-0.76492	0.72548	0.15418	0.27442		1	BTB-01201574	109284636	1039	0.16263	-0.71171	0.6293	0.15835	0.2997		12	ARS-BFGL-NGS-17075	85798850	12962	0.15183	-0.74712	0.68334	0.15296	0.28848
4	Hapmap46719-BTA-71648	93622892	4769	0.13983	-0.78899	0.68221	0.13926	0.31819		9	ARS-BFGL-NGS-10559	104196469	10266	0.15003	-0.75323	0.71744	0.15381	0.27438		1	Hapmap59715-rs29022224	107384385	1016	0.15963	-0.72135	0.6407	0.15836	0.29969		12	ARS-BFGL-NGS-32310	80707508	12904	0.15503	-0.73642	0.67655	0.15278	0.28846
13	Hapmap41510-BTA-33767	75240419	13757	0.14483	-0.7712	0.66942	0.13918	0.31818		5	BTA-61857-no-rs	90322318	5761	0.14883	-0.75733	0.7204	0.15378	0.27437		24	BTA-42867-no-rs	49418132	20951	0.15863	-0.7246	0.64218	0.15629	0.29937		13	ARS-BFGL-NGS-15975	40815971	13384	0.15043	-0.75186	0.68565	0.15277	0.28842
15	ARS-BFGL-NGS-55584	43912856	15071	0.14203	-0.7811	0.67619	0.13869	0.31808		7	ARS-BFGL-NGS-33929	69898570	7824	0.15543	-0.7351	0.70513	0.15339	0.27431		4	BTB-00194107	66583105	4479	0.16003	-0.72006	0.63971	0.15616	0.29931		8	BTB-00364397	85117915	9026	0.14843	-0.7587	0.69365	0.15266	0.28842
20	Hapmap61109-rs29012067	48772205	18545	0.14703	-0.76353	0.66452	0.13846	0.31807		10	UA-IFASA-4740	80602211	11037	0.15003	-0.75323	0.71744	0.15313	0.27422		5	Hapmap40676-BTA-121691	75461246	5627	0.15703	-0.72982	0.64413	0.15553	0.29926		24	ARS-BFGL-BAC-28286	37791212	20849	0.15643	-0.7318	0.67277	0.15225	0.28831
5	BTA-72980-no-rs	25775985	5262	0.14443	-0.7726	0.67158	0.13844	0.31805		10	BTA-26321-no-rs	69394382	10951	0.15243	-0.7451	0.71151	0.1529	0.27421		6	ARS-BFGL-NGS-12798	78561987	6752	0.16303	-0.71043	0.6282	0.1553	0.29922		18	Hapmap42167-BTA-28651	51917582	17332	0.14823	-0.75939	0.69469	0.15188	0.2883
24	ARS-BFGL-NGS-13089	13722994	20609	0.15043	-0.75186	0.65356	0.13853	0.31804		14	Hapmap58177-rs29027340	66194561	14548	0.14783	-0.76077	0.72241	0.15254	0.27414		16	ARS-BFGL-NGS-39956	47268530	15795	0.16183	-0.71427	0.63462	0.15491	0.2991		27	BTA-115188-no-rs	4433466	22031	0.15423	-0.73908	0.67778	0.15198	0.28829
19	ARS-BFGL-NGS-105337	35528889	17763	0.14583	-0.7677	0.66677	0.13797	0.31798		11	BTB-00455896	8567411	11388	0.15243	-0.7451	0.71151	0.15187	0.2741		29	ARS-BFGL-NGS-75664	30982151	23128	0.14683	-0.76422	0.66862	0.15421	0.29906		11	ARS-BFGL-NGS-22188	102326974	12219	0.14963	-0.75459	0.68901	0.15147	0.28829
28	UA-IFASA-5633	35354394	22747	0.14503	-0.7705	0.66854	0.13801	0.31791		19	UA-IFASA-3438	42776646	17838	0.14983	-0.75391	0.71804	0.15143	0.27403		6	BTB-01986839	114134405	7132	0.14303	-0.77754	0.67666	0.1535	0.29896		17	Hapmap42205-BTA-41451	66508518	16753	0.14883	-0.75733	0.69224	0.15192	0.28828
16	Hapmap51565-BTA-122868	74046418	16054	0.14303	-0.77754	0.67412	0.13765	0.3179		4	BTA-72259-no-rs	20510260	4048	0.14703	-0.76353	0.72382	0.15125	0.274		2	Hapmap47020-BTA-48569	95709778	2384	0.15323	-0.74242	0.65211	0.15336	0.29888		11	ARS-BFGL-NGS-18208	62657356	11890	0.15023	-0.75254	0.68602	0.15122	0.28819
13	ARS-BFGL-NGS-101035	58456868	13569	0.15763	-0.72786	0.63871	0.1378	0.31788		1	ARS-BFGL-NGS-98203	1009504	11	0.15183	-0.74712	0.71311	0.15062	0.27391		5	ARS-BFGL-NGS-80785	75518275	5628	0.16083	-0.71748	0.6377	0.15308	0.29884		19	ARS-BFGL-NGS-101611	50447799	17922	0.14823	-0.75939	0.69469	0.15109	0.28819
13	BTA-111959-no-rs	47680091	13466	0.15003	-0.75323	0.65505	0.13743	0.31782		1	Hapmap54568-rs29010311	91001080	861	0.15423	-0.73908	0.70753	0.15048	0.27389		4	BTB-00185536	51655250	4327	0.15543	-0.7351	0.64747	0.15277	0.29881		7	ARS-BFGL-NGS-50498	36178539	7503	0.15263	-0.74443	0.68178	0.15108	0.28816
21	ARS-BFGL-NGS-87431	12793997	18871	0.13583	-0.80361	0.69297	0.13686	0.31781		16	BTB-00647119	54775716	15862	0.15743	-0.72851	0.70267	0.1503	0.27388		3	ARS-BFGL-NGS-102149	110078547	3760	0.15023	-0.75254	0.66129	0.15289	0.29881		5	ARS-BFGL-NGS-13728	118708739	6002	0.15063	-0.75119	0.68527	0.15084	0.28813
24	ARS-BFGL-NGS-23259	60642880	21045	0.14863	-0.75801	0.65988	0.13728	0.3178		14	UA-IFASA-8135	28575850	14220	0.15123	-0.74915	0.7153	0.15036	0.27387		8	Hapmap51679-BTA-108591	102831948	9216	0.15963	-0.72135	0.6407	0.15275	0.2988		6	Hapmap23862-BTC-069949	40530400	6386	0.15343	-0.74175	0.6794	0.15082	0.28811
5	ARS-BFGL-NGS-11281	76200813	5632	0.14103	-0.78467	0.67864	0.1371	0.3178		19	BTB-00745347	28768067	17698	0.14663	-0.76492	0.72548	0.15036	0.27385		12	ARS-BFGL-NGS-103143	34013716	12528	0.15243	-0.7451	0.65657	0.15274	0.29876		3	ARS-BFGL-NGS-14549	84764797	3466	0.16223	-0.71299	0.66155	0.15103	0.28807
20	ARS-BFGL-NGS-20999	1596434	18064	0.14803	-0.76008	0.66268	0.13688	0.31779		15	ARS-BFGL-BAC-19924	48905274	15117	0.15083	-0.75051	0.71561	0.15012	0.27384		5	Hapmap60420-rs29010136	112045991	5936	0.15263	-0.74443	0.65481	0.15184	0.29867		11	ARS-BFGL-NGS-75350	49734417	11798	0.16303	-0.71043	0.65966	0.15036	0.28797
21	Hapmap34392-BES8_Contig590_1341	9465131	18828	0.14043	-0.78683	0.67984	0.13669	0.31776		14	ARS-BFGL-BAC-8052	23893220	14151	0.15003	-0.75323	0.71744	0.14978	0.27377		13	Hapmap26161-BTA-151057	739720	13015	0.15303	-0.74309	0.65302	0.15191	0.2986		3	Hapmap27186-BTA-151189	90912199	3556	0.14923	-0.75596	0.69046	0.14964	0.28795
1	Hapmap54568-rs29010311	91001080	861	0.14483	-0.7712	0.66942	0.13635	0.31764		13	ARS-BFGL-NGS-75040	53550674	13518	0.15123	-0.74915	0.7153	0.14973	0.27375		26	Hapmap49372-BTA-91009	23689229	21723	0.15403	-0.73975	0.64982	0.15151	0.29859		2	ARS-BFGL-NGS-26965	131906865	2711	0.15143	-0.74847	0.68412	0.14961	0.28792
1	BTB-01965833	34179096	293	0.15123	-0.74915	0.65205	0.13644	0.31763		15	BTB-00600805	52415557	15127	0.15023	-0.75254	0.71622	0.14936	0.27371		6	Hapmap44850-BTA-76107	45602259	6460	0.15243	-0.7451	0.65657	0.15119	0.29851		7	Hapmap51318-BTA-78584	24982024	7384	0.15363	-0.74108	0.679	0.14954	0.28791
9	BTB-01126763	1488019	9334	0.13983	-0.78899	0.68221	0.13614	0.31761		14	Hapmap50246-BTA-117246	22363637	14131	0.15023	-0.75254	0.71622	0.14919	0.2737		25	ARS-BFGL-NGS-33887	41703966	21502	0.15043	-0.75186	0.66045	0.14997	0.29834		9	BTB-01678771	20734430	9491	0.15403	-0.73975	0.67859	0.14888	0.2878
26	ARS-BFGL-NGS-85813	12972133	21620	0.14283	-0.77825	0.67453	0.13581	0.31756		25	ARS-BFGL-NGS-94708	36265032	21454	0.14883	-0.75733	0.7204	0.14931	0.2737		22	BTA-53922-no-rs	25141851	19653	0.15263	-0.74443	0.65481	0.14958	0.29829		24	ARS-BFGL-BAC-30716	39629608	20868	0.15183	-0.74712	0.68334	0.1482	0.2877
5	ARS-BFGL-NGS-43407	104426051	5843	0.14443	-0.7726	0.67158	0.13588	0.31755		4	ARS-BFGL-NGS-102120	10883984	3940	0.15183	-0.74712	0.71311	0.14908	0.27369		9	Hapmap59494-rs29020429	54062560	9787	0.15323	-0.74242	0.65211	0.14924	0.29822		16	Hapmap47493-BTA-108616	73332361	16044	0.15303	-0.74309	0.6802	0.14805	0.28758
4	ARS-BFGL-NGS-40647	1376938	3860	0.14523	-0.7698	0.6681	0.13539	0.31748		28	ARS-BFGL-NGS-107963	26786093	22664	0.14683	-0.76422	0.72438	0.14915	0.27369		1	BTA-111771-no-rs	37174447	327	0.15383	-0.74041	0.65074	0.14884	0.29815		13	ARS-BFGL-NGS-75040	53550674	13518	0.14843	-0.7587	0.69365	0.14736	0.28755
17	Hapmap59353-rs29024188	58686592	16659	0.14303	-0.77754	0.67412	0.13471	0.31741		26	ARS-BFGL-NGS-12990	38443689	21885	0.14543	-0.7691	0.72818	0.14912	0.27368		7	ARS-BFGL-NGS-11731	21677064	7351	0.14843	-0.7587	0.66582	0.14885	0.29815		8	ARS-BFGL-NGS-30466	85786900	9035	0.14563	-0.7684	0.69841	0.14685	0.28748
2	BTB-01332453	67407561	2180	0.13503	-0.80658	0.69541	0.13505	0.31741		8	BTB-00258020	32450361	8498	0.14843	-0.7587	0.72156	0.14894	0.27367		2	ARS-BFGL-NGS-998	126764887	2660	0.15323	-0.74242	0.65211	0.14894	0.29813		26	Hapmap43307-BTA-61631	42311312	21910	0.14583	-0.7677	0.69808	0.14681	0.28745
1	ARS-BFGL-NGS-26782	154299737	1451	0.13603	-0.80287	0.69119	0.13478	0.31739		29	ARS-BFGL-NGS-78864	47713433	23282	0.14563	-0.7684	0.72738	0.1491	0.27366		19	ARS-USMARC-Parent-EF164803-rs29011141	55174260	17959	0.14783	-0.76077	0.66703	0.14864	0.29809		5	Hapmap57211-rs29026125	114290454	5957	0.14783	-0.76077	0.69537	0.14674	0.28742
18	Hapmap39226-BTA-42295	10117349	16946	0.14823	-0.75939	0.66176	0.13492	0.31738		7	Hapmap38264-BTA-96587	102398654	8099	0.15323	-0.74242	0.70921	0.14884	0.27365		28	BTB-01137045	37873240	22769	0.15103	-0.74983	0.65874	0.14849	0.29807		19	ARS-BFGL-BAC-32484	44345164	17852	0.14923	-0.75596	0.69046	0.14652	0.28741
4	BTA-106667-no-rs	68431204	4499	0.14423	-0.77331	0.672	0.13333	0.31708		5	Hapmap60862-rs29018508	91320953	5767	0.14963	-0.75459	0.71893	0.14865	0.27364		10	BTB-00432889	62653672	10883	0.15003	-0.75323	0.66254	0.14824	0.29805		2	Hapmap33198-BTA-134378	95752707	2385	0.14983	-0.75391	0.6864	0.14626	0.28737
22	Hapmap54956-rs29010379	20434643	19603	0.13703	-0.79919	0.68901	0.13291	0.31702		5	Hapmap40368-BTA-73779	6618844	5107	0.14903	-0.75664	0.71952	0.14883	0.27363		5	ARS-BFGL-NGS-6559	114594935	5961	0.15243	-0.7451	0.65657	0.14828	0.29804		7	ARS-BFGL-NGS-25179	7822111	7270	0.14243	-0.77967	0.70611	0.14622	0.28737
5	BTA-73985-no-rs	74435895	5617	0.14703	-0.76353	0.66452	0.13263	0.31697		3	BTB-00156546	110842832	3769	0.15143	-0.74847	0.71437	0.1486	0.27361		26	ARS-BFGL-NGS-36382	14755039	21640	0.15083	-0.75051	0.65917	0.14821	0.29804		17	ARS-BFGL-NGS-13495	69267462	16789	0.15223	-0.74578	0.68257	0.14575	0.28723
14	UA-IFASA-8705	11440482	14012	0.14143	-0.78324	0.67701	0.1321	0.31688		1	BTA-120764-no-rs	137284174	1285	0.14963	-0.75459	0.71893	0.14843	0.27359		15	ARS-BFGL-NGS-105708	67734760	15285	0.15103	-0.74983	0.65874	0.14751	0.29794		2	Hapmap33359-BTA-133718	22604508	1723	0.14123	-0.78396	0.70914	0.14502	0.28719
3	INRA-533	19860064	2905	0.14043	-0.78683	0.67984	0.13158	0.31683		11	BTA-98135-no-rs	61294221	11880	0.14843	-0.7587	0.72156	0.14838	0.27358		12	BTA-50103-no-rs	48131404	12619	0.14843	-0.7587	0.66582	0.14738	0.29791		26	Hapmap38196-BTA-114696	23461479	21721	0.15303	-0.74309	0.6802	0.14474	0.28713
10	BTB-01203270	72769319	10988	0.14463	-0.7719	0.67072	0.13125	0.31674		10	ARS-BFGL-NGS-64755	16432723	10424	0.15163	-0.7478	0.71343	0.14795	0.27352		29	UA-IFASA-8427	1573172	22866	0.15043	-0.75186	0.66045	0.14702	0.29788		16	ARS-BFGL-NGS-106233	73923140	16053	0.14963	-0.75459	0.68901	0.14462	0.28711
24	ARS-BFGL-NGS-100146	36464131	20832	0.14003	-0.78827	0.68103	0.13117	0.31667		6	Hapmap60022-ss46526536	92623916	6862	0.15303	-0.74309	0.70987	0.14757	0.27347		8	BTB-01184997	34367019	8507	0.14823	-0.75939	0.66623	0.14733	0.29788		9	ARS-BFGL-NGS-105440	26678862	9554	0.14143	-0.78324	0.70884	0.14417	0.28707
4	BTB-00171908	28350426	4127	0.14963	-0.75459	0.65603	0.13061	0.31656		27	ARS-BFGL-NGS-103033	42055498	22408	0.14683	-0.76422	0.72438	0.14743	0.27343		19	UA-IFASA-6767	59393627	18000	0.15023	-0.75254	0.66129	0.14717	0.29786		15	BTB-00613489	71467340	15320	0.14583	-0.7677	0.69808	0.14426	0.28705
14	BTB-01530788	24524205	14157	0.14463	-0.7719	0.67072	0.13055	0.31655		1	BTB-00034294	79498250	733	0.14743	-0.76215	0.72298	0.14742	0.27342		13	Hapmap41173-BTA-119010	43940108	13417	0.15263	-0.74443	0.65481	0.14688	0.29781		7	ARS-BFGL-NGS-29980	13788371	7290	0.14963	-0.75459	0.68901	0.14427	0.28703
15	Hapmap58582-ss46526544	81818289	15405	0.14123	-0.78396	0.67742	0.12929	0.31636		28	BTA-64009-no-rs	30809642	22708	0.14723	-0.76284	0.72326	0.14722	0.27342		29	ARS-BFGL-NGS-41686	45187114	23261	0.15163	-0.7478	0.65701	0.14707	0.29781		23	ARS-BFGL-BAC-31319	4847028	20034	0.14443	-0.7726	0.70105	0.14364	0.28701
5	ARS-BFGL-NGS-58126	113040432	5946	0.14723	-0.76284	0.6636	0.12947	0.31634		5	ARS-BFGL-NGS-13728	118708739	6002	0.14523	-0.7698	0.72923	0.147	0.27338		19	BTB-00765796	61395535	18023	0.13823	-0.7948	0.6918	0.14635	0.29776		1	ARS-BFGL-NGS-28832	5962522	72	0.14663	-0.76492	0.69673	0.14326	0.28684
11	BTB-01118794	5290404	11347	0.13163	-0.81936	0.7037	0.12898	0.31626		2	Hapmap53388-rs29010903	63581955	2141	0.14583	-0.7677	0.72684	0.1471	0.27337		18	ARS-BFGL-NGS-9708	44064689	17260	0.14983	-0.75391	0.66296	0.14602	0.29767		12	Hapmap39927-BTA-50117	48241605	12620	0.14683	-0.76422	0.69639	0.14283	0.28679
11	ARS-BFGL-NGS-18890	88712798	12118	0.14023	-0.78755	0.68024	0.12881	0.31623		14	BTB-01728481	33604665	14269	0.14643	-0.76561	0.72603	0.14682	0.27335		2	ARS-BFGL-NGS-31922	93961513	2370	0.14723	-0.76284	0.66783	0.14553	0.29762		6	BTA-76116-no-rs	47140778	6477	0.15283	-0.74376	0.68139	0.14271	0.28678
12	ARS-BFGL-NGS-103078	25412732	12457	0.13983	-0.78899	0.68221	0.12865	0.31622		28	ARS-BFGL-NGS-33494	36300699	22752	0.14523	-0.7698	0.72923	0.14676	0.27335		25	Hapmap58226-rs29016369	11937399	21194	0.14583	-0.7677	0.67058	0.14548	0.29759		15	ARS-BFGL-NGS-32103	66421792	15266	0.14943	-0.75527	0.68937	0.1424	0.28677
16	ARS-BFGL-NGS-105721	52379029	15842	0.13763	-0.79699	0.68828	0.12815	0.31615		3	BTA-68573-no-rs	84966080	3468	0.15503	-0.73642	0.70617	0.14643	0.27332		28	ARS-BFGL-NGS-55934	31960726	22714	0.15043	-0.75186	0.66045	0.14545	0.29755		3	ARS-BFGL-NGS-43845	53661660	3168	0.14803	-0.76008	0.69503	0.14268	0.28677
5	Hapmap42391-BTA-04861	98693360	5808	0.13583	-0.80361	0.69297	0.12789	0.31608		1	ARS-BFGL-NGS-108762	150574361	1421	0.14523	-0.7698	0.72923	0.14664	0.27331		7	BTA-62449-no-rs	83866963	7955	0.14883	-0.75733	0.6646	0.14483	0.29747		1	Hapmap53346-ss46526210	82176939	769	0.14863	-0.75801	0.6926	0.14254	0.28671
8	Hapmap59091-rs29024524	28795833	8459	0.13863	-0.79334	0.68414	0.12781	0.31606		28	Hapmap39169-BTA-92769	21014194	22625	0.14123	-0.78396	0.73791	0.14636	0.27328		13	BTA-32863-no-rs	48233706	13471	0.15303	-0.74309	0.65302	0.14434	0.29738		10	BTB-01797755	71528114	10972	0.14583	-0.7677	0.69808	0.14184	0.28666
1	Hapmap31069-BTA-124454	98552740	926	0.12723	-0.83633	0.71784	0.12744	0.31603		15	BTA-36084-no-rs	24328172	14869	0.14143	-0.78324	0.73745	0.14615	0.27325		10	BTA-88344-no-rs	55719332	10816	0.14903	-0.75664	0.66337	0.14411	0.29738		20	ARS-BFGL-NGS-94020	34158865	18390	0.14963	-0.75459	0.68901	0.14195	0.28664
17	BTB-02011105	46757291	16564	0.14103	-0.78467	0.67864	0.12763	0.31602		2	ARS-BFGL-NGS-31922	93961513	2370	0.14843	-0.7587	0.72156	0.14579	0.27322		10	BTB-00433433	69966083	10959	0.15263	-0.74443	0.65481	0.14418	0.29737		3	ARS-BFGL-NGS-61739	19818747	2904	0.14963	-0.75459	0.68901	0.1418	0.28663
21	BTB-01533089	39716280	19109	0.13863	-0.79334	0.68414	0.1275	0.31602		13	ARS-BFGL-NGS-18073	51901646	13504	0.15363	-0.74108	0.70821	0.1456	0.27321		20	ARS-BFGL-NGS-26474	6029026	18115	0.15383	-0.74041	0.65074	0.14313	0.29723		10	ARS-BFGL-NGS-43385	82579290	11061	0.15583	-0.73377	0.67447	0.14218	0.2866
21	BTB-01480441	47928210	19182	0.13143	-0.82012	0.70528	0.12726	0.31598		18	Hapmap30221-BTA-132169	26075864	17091	0.13803	-0.79553	0.74336	0.14554	0.27317		17	BTB-00670675	9898390	16236	0.14883	-0.75733	0.6646	0.14315	0.29721		2	Hapmap38603-BTA-48461	96891951	2391	0.14823	-0.75939	0.69469	0.14123	0.28656
13	Hapmap51780-BTA-93959	34047662	13316	0.13083	-0.82241	0.70683	0.12746	0.31594		19	BTA-45452-no-rs	41570503	17826	0.15303	-0.74309	0.70987	0.14516	0.27313		16	ARS-BFGL-NGS-2382	2933483	15463	0.14403	-0.77401	0.67404	0.14199	0.29699		24	BTA-57612-no-rs	22705989	20686	0.14483	-0.7712	0.70039	0.14131	0.28653
7	UA-IFASA-2263	38123606	7520	0.14323	-0.77684	0.67328	0.12691	0.31593		6	Hapmap30134-BTC-034283	38464203	6360	0.14903	-0.75664	0.71952	0.14475	0.27308		5	Hapmap25014-BTA-123017	113100000	5948	0.14803	-0.76008	0.66663	0.14206	0.29698		1	ARS-BFGL-NGS-39684	56084928	512	0.14303	-0.77754	0.70487	0.14052	0.28651
5	ARS-BFGL-NGS-93819	105018618	5847	0.13123	-0.82089	0.70621	0.12692	0.31593		1	UA-IFASA-1795	115133648	1085	0.14103	-0.78467	0.73838	0.14464	0.27307		1	BTB-00031129	61530474	564	0.14663	-0.76492	0.66902	0.14176	0.29697		10	Hapmap50870-BTA-111277	50445303	10746	0.14843	-0.7587	0.69365	0.14152	0.2865
10	BTB-01646116	99103087	11238	0.13243	-0.81633	0.70112	0.12709	0.31591		14	Hapmap54398-rs29020900	21870878	14127	0.15443	-0.73841	0.70719	0.14476	0.27306		4	Hapmap60804-rs29027881	43860090	4253	0.14523	-0.7698	0.67136	0.14108	0.2969		11	ARS-BFGL-NGS-72428	62593469	11889	0.14723	-0.76284	0.69605	0.14057	0.28646
21	ARS-BFGL-NGS-19338	66679072	19341	0.14243	-0.77967	0.67578	0.1266	0.31584		19	ARS-BFGL-NGS-75816	36674728	17778	0.14823	-0.75939	0.72184	0.14464	0.27303		20	BTB-01412031	60722662	18650	0.14443	-0.7726	0.67328	0.14102	0.29687		13	ARS-BFGL-NGS-54592	35465554	13325	0.15063	-0.75119	0.68527	0.14062	0.28644
8	Hapmap58885-rs29013453	31265066	8485	0.13643	-0.8014	0.69047	0.12594	0.31573		1	ARS-BFGL-NGS-34525	75588102	699	0.14583	-0.7677	0.72684	0.14451	0.27302		10	Hapmap30523-BTA-133067	32006964	10555	0.14743	-0.76215	0.66743	0.14032	0.29682		15	ARS-BFGL-NGS-100339	66456600	15267	0.14483	-0.7712	0.70039	0.14043	0.28643
20	ARS-BFGL-NGS-93937	70644666	18761	0.13543	-0.8051	0.69437	0.12581	0.31568		4	ARS-BFGL-NGS-98878	47329385	4285	0.15823	-0.7259	0.69905	0.14419	0.273		16	BTA-108613-no-rs	73308430	16043	0.13903	-0.79189	0.68921	0.14039	0.29677		26	ARS-BFGL-NGS-17408	17279165	21661	0.14883	-0.75733	0.69224	0.1405	0.28639
12	Hapmap41201-BTA-20646	32840998	12517	0.14263	-0.77896	0.67495	0.12534	0.31557		12	Hapmap50625-BTA-23801	52767067	12679	0.14383	-0.77471	0.73027	0.14403	0.27294		6	Hapmap31284-BTC-039204	45096462	6453	0.14583	-0.7677	0.67058	0.13983	0.29666		1	UA-IFASA-1795	115133648	1085	0.14323	-0.77684	0.70393	0.14011	0.28636
12	ARS-BFGL-NGS-102285	64745304	12797	0.13803	-0.79553	0.68567	0.12489	0.31549		10	ARS-BFGL-NGS-100272	57634236	10839	0.14223	-0.78039	0.73357	0.1439	0.27293		6	BTB-01211574	63137386	6626	0.13763	-0.79699	0.69494	0.13932	0.29661		5	ARS-BFGL-NGS-28026	67586221	5552	0.15283	-0.74376	0.68139	0.14043	0.28635
3	Hapmap46132-BTA-29718	54082178	3172	0.13223	-0.81709	0.70178	0.1242	0.31545		8	BTB-00364397	85117915	9026	0.14703	-0.76353	0.72382	0.14379	0.27292		14	BTB-01109852	15585398	14056	0.15003	-0.75323	0.66254	0.13965	0.29659		16	BTB-00647886	59638184	15906	0.14423	-0.77331	0.70202	0.13988	0.28633
13	ARS-BFGL-NGS-66442	60094367	13593	0.13603	-0.80287	0.69119	0.12462	0.31543		22	BTA-102233-no-rs	57410486	19955	0.14323	-0.77684	0.73104	0.14342	0.27288		10	BTB-00436535	84388256	11074	0.14243	-0.77967	0.67922	0.13932	0.29657		14	Hapmap24414-BTC-073009	27321716	14202	0.15743	-0.72851	0.67105	0.1401	0.28627
10	ARS-BFGL-NGS-42256	50282066	10742	0.14143	-0.78324	0.67701	0.12442	0.31542		13	BTB-00546606	77922330	13785	0.14303	-0.77754	0.73257	0.14321	0.27282		29	ARS-BFGL-NGS-30371	43129250	23236	0.13823	-0.7948	0.6918	0.13895	0.29656		4	ARS-BFGL-NGS-38976	15749339	3990	0.14763	-0.76146	0.69571	0.13905	0.28619
11	BTB-01118293	4848397	11340	0.13243	-0.81633	0.70112	0.12429	0.3154		10	BTA-100668-no-rs	67118053	10922	0.14363	-0.77542	0.73079	0.14306	0.27281		6	BTB-01068702	67721544	6675	0.15103	-0.74983	0.65874	0.13913	0.29654		2	Hapmap53519-rs29024663	125632673	2651	0.15123	-0.74915	0.6845	0.13914	0.28614
3	ARS-BFGL-NGS-40609	106963577	3726	0.13463	-0.80807	0.6961	0.12426	0.31539		26	ARS-BFGL-NGS-35579	26058953	21743	0.14263	-0.77896	0.73282	0.14305	0.2728		12	ARS-BFGL-NGS-40668	29031334	12491	0.14283	-0.77825	0.67703	0.13889	0.29649		18	ARS-BFGL-NGS-19902	44238908	17264	0.14543	-0.7691	0.69941	0.13877	0.28614
6	BTA-75905-no-rs	41969496	6408	0.13043	-0.82394	0.70926	0.12409	0.31538		2	Hapmap41195-BTA-17655	94601236	2374	0.14643	-0.76561	0.72603	0.14284	0.27278		7	BTB-00319402	73711288	7858	0.14643	-0.76561	0.66941	0.13845	0.29645		9	BTA-84124-no-rs	73417713	9968	0.14483	-0.7712	0.70039	0.13871	0.28613
17	Hapmap47218-BTA-21816	4979691	16188	0.13963	-0.78971	0.68298	0.12398	0.31533		10	ARS-BFGL-NGS-3778	86905558	11107	0.15243	-0.7451	0.71151	0.14245	0.27275		29	ARS-BFGL-NGS-104458	20706709	23026	0.14623	-0.76631	0.6698	0.13813	0.29642		21	ARS-BFGL-NGS-37484	68683196	19364	0.14283	-0.77825	0.70549	0.13914	0.28613
16	BTB-01324160	1608132	15453	0.13663	-0.80066	0.68975	0.12383	0.31533		18	ARS-BFGL-NGS-37708	49928003	17310	0.14363	-0.77542	0.73079	0.14244	0.27272		18	BTB-01915527	39480387	17209	0.15123	-0.74915	0.65744	0.13816	0.29636		24	ARS-BFGL-NGS-23425	19624509	20656	0.13483	-0.80733	0.72476	0.13768	0.286
20	ARS-BFGL-NGS-16535	17789854	18246	0.13303	-0.81407	0.6978	0.12344	0.31526		11	ARS-BFGL-NGS-83128	73068822	11990	0.14243	-0.77967	0.73307	0.1424	0.27271		23	ARS-BFGL-NGS-28739	51386626	20474	0.13963	-0.78971	0.68553	0.13757	0.29632		24	Hapmap23074-BTA-138067	61109709	21050	0.14603	-0.767	0.69707	0.13795	0.28598
26	ARS-BFGL-NGS-11271	22913016	21720	0.13543	-0.8051	0.69437	0.1236	0.31525		11	BTA-107324-no-rs	79689265	12047	0.14563	-0.7684	0.72738	0.14226	0.2727		6	Hapmap42010-BTA-93975	11570944	6106	0.14383	-0.77471	0.67442	0.13749	0.2963		1	BTA-55326-no-rs	11635104	118	0.14163	-0.78253	0.70794	0.13758	0.28597
4	ARS-BFGL-NGS-60615	75741220	4580	0.13203	-0.81785	0.70274	0.12308	0.31518		9	BTA-14629-rs29023391	92430269	10152	0.15223	-0.74578	0.71215	0.14176	0.27264		13	ARS-BFGL-NGS-32176	76008898	13766	0.14443	-0.7726	0.67328	0.1375	0.29629		13	BTB-01186659	49204396	13484	0.14023	-0.78755	0.7115	0.13749	0.28594
21	Hapmap35256-BES3_Contig435_690	8204919	18817	0.13763	-0.79699	0.68828	0.12289	0.31516		23	ARS-BFGL-NGS-94682	10688252	20085	0.14543	-0.7691	0.72818	0.14143	0.2726		1	ARS-BFGL-NGS-47287	78964672	728	0.14443	-0.7726	0.67328	0.13751	0.29628		8	Hapmap26798-BTA-82382	11398105	8310	0.14923	-0.75596	0.69046	0.13718	0.28592
26	BTB-01955763	30146092	21794	0.13783	-0.79626	0.68679	0.12311	0.31515		19	ARS-BFGL-NGS-81995	58188793	17987	0.14663	-0.76492	0.72548	0.14116	0.27258		21	ARS-BFGL-NGS-101450	14543748	18887	0.14243	-0.77967	0.67922	0.13747	0.29627		14	ARS-BFGL-NGS-54787	20606100	14117	0.14343	-0.77613	0.70361	0.13695	0.28591
23	Hapmap47330-BTA-57177	7970738	20060	0.13763	-0.79699	0.68828	0.12287	0.31512		1	BTB-00056613	128398119	1195	0.14863	-0.75801	0.72069	0.14101	0.27255		3	BTB-01195129	91644794	3560	0.14883	-0.75733	0.6646	0.13739	0.29626		10	Hapmap59040-rs29025644	72202330	10981	0.14543	-0.7691	0.69941	0.13706	0.28589
6	ARS-BFGL-NGS-106835	73369629	6721	0.13223	-0.81709	0.70178	0.12302	0.31512		21	ARS-BFGL-NGS-82314	69126047	19368	0.15003	-0.75323	0.71744	0.14095	0.27254		4	ARS-BFGL-NGS-74263	11176127	3946	0.14543	-0.7691	0.67097	0.1373	0.29626		1	BTB-00076647	138762745	1299	0.13943	-0.79044	0.71323	0.13697	0.28587
3	BTB-00136736	77262487	3383	0.13583	-0.80361	0.69297	0.12232	0.31507		20	ARS-BFGL-NGS-93937	70644666	18761	0.14163	-0.78253	0.73674	0.14071	0.27248		7	BTB-00319743	75662956	7879	0.14343	-0.77613	0.67592	0.13696	0.29622		9	Hapmap39044-BTA-85348	22961361	9520	0.14023	-0.78755	0.7115	0.13675	0.28578
27	ARS-BFGL-NGS-44464	40378667	22399	0.12623	-0.84025	0.72081	0.12212	0.31505		15	BTB-01138108	26138126	14886	0.14663	-0.76492	0.72548	0.14042	0.27244		3	INRA-533	19860064	2905	0.14243	-0.77967	0.67922	0.13662	0.29616		9	Hapmap31053-BTA-111664	27017136	9556	0.13943	-0.79044	0.71323	0.13626	0.28573
16	Hapmap54310-rs29012181	10308240	15502	0.13523	-0.80584	0.69506	0.12215	0.31503		8	ARS-BFGL-NGS-31005	71825576	8887	0.14443	-0.7726	0.72949	0.14034	0.27241		4	BTB-00184917	51792757	4329	0.14223	-0.78039	0.67993	0.13675	0.29615		22	BTB-00841422	21119081	19611	0.14543	-0.7691	0.69941	0.13602	0.28567
2	ARS-BFGL-NGS-108395	107555316	2458	0.13363	-0.81181	0.69746	0.12198	0.31495		13	Hapmap55461-rs29025797	9556357	13108	0.14883	-0.75733	0.7204	0.13997	0.27239		10	Hapmap48701-BTA-26317	69502865	10952	0.13883	-0.79261	0.68986	0.13651	0.29612		14	Hapmap38378-BTA-114219	12603761	14028	0.14083	-0.78539	0.71032	0.13615	0.28567
10	ARS-BFGL-NGS-100945	28576348	10520	0.14003	-0.78827	0.68103	0.12152	0.31488		3	BTB-00157794	114672300	3804	0.14763	-0.76146	0.7227	0.13981	0.27237		3	BTA-68842-no-rs	94856229	3592	0.14403	-0.77401	0.67404	0.13621	0.29609		21	ARS-BFGL-NGS-82314	69126047	19368	0.14163	-0.78253	0.70794	0.13579	0.28565
2	Hapmap50202-BTA-106854	45026036	1972	0.13523	-0.80584	0.69506	0.12131	0.31484		11	ARS-BFGL-NGS-22364	72900738	11987	0.13283	-0.81482	0.75439	0.13955	0.27229		25	ARS-BFGL-NGS-28648	104438	21067	0.13783	-0.79626	0.69338	0.136	0.29608		1	BTA-120764-no-rs	137284174	1285	0.14023	-0.78755	0.7115	0.13584	0.28563
5	Hapmap39895-BTA-15668	13311842	5185	0.13663	-0.80066	0.68975	0.12077	0.31476		7	BTA-80694-no-rs	14060098	7295	0.13823	-0.7948	0.74248	0.13943	0.27227		12	Hapmap44678-BTA-18978	39249662	12560	0.14143	-0.78324	0.68206	0.13613	0.29607		8	BTB-01900316	78226921	8953	0.14423	-0.77331	0.70202	0.13562	0.28562
1	Hapmap50869-BTA-111237	109869888	1045	0.13563	-0.80435	0.69367	0.12048	0.31471		9	BTB-01931984	51243021	9751	0.14203	-0.7811	0.73505	0.13886	0.27222		18	ARS-BFGL-NGS-62316	11675551	16964	0.14863	-0.75801	0.66501	0.13619	0.29606		12	ARS-BFGL-NGS-13966	26773494	12464	0.13243	-0.81633	0.73036	0.13438	0.28544
26	BTA-111275-no-rs	9195089	21584	0.13063	-0.82318	0.70805	0.12068	0.31469		8	ARS-BFGL-NGS-3675	39475460	8556	0.14983	-0.75391	0.71804	0.13811	0.27213		1	ARS-BFGL-NGS-2473	136150358	1274	0.14223	-0.78039	0.67993	0.13587	0.29603		10	BTB-01646116	99103087	11238	0.14383	-0.77471	0.70298	0.13431	0.28543
15	ARS-BFGL-NGS-65997	39291329	15029	0.12903	-0.82933	0.71307	0.12033	0.31469		13	Hapmap25025-BTA-128441	51732402	13500	0.13983	-0.78899	0.73977	0.13807	0.27209		20	ARS-BFGL-NGS-16535	17789854	18246	0.13283	-0.81482	0.70717	0.13572	0.29603		28	BTB-01532674	41737604	22805	0.13403	-0.81031	0.7265	0.13378	0.28541
10	BTB-01302419	42670826	10660	0.13043	-0.82394	0.70926	0.12051	0.31468		2	Hapmap42568-BTA-48982	110007375	2490	0.14023	-0.78755	0.73931	0.13742	0.27202		20	ARS-BFGL-NGS-22583	64002006	18690	0.14003	-0.78827	0.6845	0.13528	0.29592		28	BTB-00995112	44649351	22841	0.14203	-0.7811	0.70703	0.13413	0.28537
25	ARS-BFGL-NGS-28648	104438	21067	0.13043	-0.82394	0.70926	0.12059	0.31467		1	BTB-00132817	49161822	444	0.13803	-0.79553	0.74336	0.13753	0.27202		10	BTB-01203270	72769319	10988	0.13903	-0.79189	0.68921	0.13492	0.29588		7	Hapmap44412-BTA-80524	110064329	8176	0.14143	-0.78324	0.70884	0.13377	0.28534
10	BTA-67223-no-rs	42747456	10661	0.13643	-0.8014	0.69047	0.12025	0.31463		9	BTA-84397-no-rs	82927247	10049	0.14203	-0.7811	0.73505	0.13715	0.27197		17	Hapmap47287-BTA-41904	71788904	16814	0.13763	-0.79699	0.69494	0.13416	0.29576		2	BTA-47843-no-rs	63516470	2140	0.13803	-0.79553	0.71632	0.13397	0.28534
2	ARS-BFGL-NGS-26965	131906865	2711	0.13243	-0.81633	0.70112	0.11979	0.31461		1	ARS-BFGL-BAC-7317	1983902	23	0.14583	-0.7677	0.72684	0.13695	0.27193		26	ARS-BFGL-NGS-27004	41762178	21906	0.14163	-0.78253	0.681	0.13404	0.29573		29	ARS-BFGL-NGS-102550	33536814	23156	0.14383	-0.77471	0.70298	0.13393	0.28533
19	UA-IFASA-6016	38977112	17798	0.13803	-0.79553	0.68567	0.11972	0.3146		8	ARS-BFGL-NGS-7798	111830097	9315	0.14963	-0.75459	0.71893	0.13663	0.27192		9	BTA-84397-no-rs	82927247	10049	0.14003	-0.78827	0.6845	0.1342	0.29572		16	ARS-BFGL-NGS-62674	51595210	15834	0.13863	-0.79334	0.71465	0.13385	0.28532
15	Hapmap42192-BTA-37799	78966608	15388	0.13143	-0.82012	0.70528	0.12001	0.31458		2	ARS-BFGL-NGS-14555	136248228	2754	0.14203	-0.7811	0.73505	0.13667	0.27189		10	ARS-BFGL-NGS-31962	89619897	11132	0.14703	-0.76353	0.66823	0.13384	0.29569		23	ARS-BFGL-NGS-5653	45245295	20397	0.13783	-0.79626	0.71742	0.1336	0.28528
4	Hapmap33386-BTA-155833	23116321	4075	0.12563	-0.84262	0.7216	0.11961	0.31454		26	BTA-121474-no-rs	16888208	21658	0.15123	-0.74915	0.7153	0.13627	0.27185		21	Hapmap51688-BTA-115008	54879224	19240	0.13983	-0.78899	0.68519	0.1337	0.29568		18	ARS-BFGL-NGS-44321	46033080	17274	0.13563	-0.80435	0.72195	0.13307	0.28522
3	BTB-00462657	47947600	3120	0.13403	-0.81031	0.69678	0.11972	0.31453		22	BTB-00847362	43801163	19817	0.14383	-0.77471	0.73027	0.13618	0.27182		1	ARS-BFGL-NGS-39807	150546427	1420	0.13983	-0.78899	0.68519	0.13351	0.29567		5	ARS-BFGL-NGS-100028	86753605	5724	0.13763	-0.79699	0.71769	0.13316	0.28521
9	BTB-01576221	56786292	9815	0.13723	-0.79846	0.68865	0.11924	0.31447		15	Hapmap42192-BTA-37799	78966608	15388	0.14143	-0.78324	0.73745	0.13592	0.2718		26	ARS-BFGL-NGS-85864	14532797	21635	0.13503	-0.80658	0.70268	0.1336	0.29564		17	ARS-BFGL-NGS-35622	18444975	16319	0.14303	-0.77754	0.70487	0.13324	0.2852
8	ARS-USMARC-Parent-DQ650636-rs29024525	28799249	8460	0.13583	-0.80361	0.69297	0.11934	0.31446		12	ARS-BFGL-NGS-30519	28235757	12484	0.14303	-0.77754	0.73257	0.13553	0.27174		17	ARS-BFGL-NGS-94395	63325773	16707	0.14443	-0.7726	0.67328	0.13369	0.29562		3	BTB-00962887	99463049	3649	0.14963	-0.75459	0.68901	0.13286	0.28516
2	Hapmap59378-rs29018764	110139283	2493	0.12743	-0.83555	0.71729	0.11953	0.31446		10	ARS-BFGL-NGS-104766	68499241	10936	0.13483	-0.80733	0.74969	0.13561	0.27172		3	ARS-BFGL-NGS-91059	15950208	2876	0.14183	-0.78181	0.68065	0.13328	0.29562		18	ARS-BFGL-NGS-57914	43726997	17257	0.13063	-0.82318	0.73428	0.13276	0.28515
5	ARS-BFGL-NGS-26592	104188186	5841	0.14103	-0.78467	0.67864	0.11925	0.31441		11	ARS-BFGL-NGS-75350	49734417	11798	0.14183	-0.78181	0.73578	0.13508	0.27168		11	ARS-BFGL-NGS-83128	73068822	11990	0.13783	-0.79626	0.69338	0.13337	0.29562		8	ARS-BFGL-NGS-25805	44402416	8604	0.14443	-0.7726	0.70105	0.1326	0.28513
5	ARS-BFGL-NGS-35982	5693439	5095	0.13843	-0.79407	0.68452	0.11862	0.3143		14	BTB-00554463	18568023	14094	0.14163	-0.78253	0.73674	0.13503	0.27167		19	Hapmap48228-BTA-122803	32535308	17739	0.12983	-0.82624	0.71776	0.13271	0.29552		8	ARS-BFGL-NGS-69264	56213886	8749	0.14403	-0.77401	0.70234	0.1324	0.28508
18	ARS-BFGL-NGS-9708	44064689	17260	0.13763	-0.79699	0.68828	0.11845	0.31427		4	ARS-BFGL-NGS-16539	95359641	4787	0.13803	-0.79553	0.74336	0.13489	0.27165		18	ARS-BFGL-NGS-44321	46033080	17274	0.13783	-0.79626	0.69338	0.13265	0.29547		29	ARS-BFGL-NGS-102385	49779067	23309	0.13703	-0.79919	0.71904	0.13246	0.28506
20	BTA-49967-no-rs	18099389	18249	0.13583	-0.80361	0.69297	0.1182	0.31426		9	BTB-01181673	11972126	9407	0.14303	-0.77754	0.73257	0.13492	0.27164		18	Hapmap30221-BTA-132169	26075864	17091	0.13743	-0.79772	0.69556	0.13199	0.29543		18	ARS-BFGL-NGS-38367	23916486	17067	0.13783	-0.79626	0.71742	0.13208	0.28502
7	BTA-62449-no-rs	83866963	7955	0.13883	-0.79261	0.68337	0.11804	0.31421		15	BTA-29693-no-rs	48371375	15110	0.14163	-0.78253	0.73674	0.13452	0.2716		18	BTB-00730899	60281443	17404	0.13723	-0.79846	0.69617	0.13222	0.29543		8	BTB-00334209	5753035	8257	0.12763	-0.83477	0.74144	0.13099	0.28492
29	ARS-BFGL-NGS-22503	18244524	23012	0.13963	-0.78971	0.68298	0.11794	0.31419		26	ARS-BFGL-NGS-1970	26124236	21744	0.14123	-0.78396	0.73791	0.13451	0.27158		13	UA-IFASA-9680	79546003	13799	0.14023	-0.78755	0.68381	0.1323	0.2954		8	Hapmap39142-BTA-80905	28870291	8461	0.14083	-0.78539	0.71032	0.13096	0.28485
13	BTB-01329459	82559505	13835	0.12603	-0.84104	0.72134	0.11774	0.31418		10	Hapmap41352-BTA-75284	73884120	10994	0.13743	-0.79772	0.74467	0.13436	0.27158		21	Hapmap32894-BTA-52183	38103343	19095	0.13223	-0.81709	0.7104	0.13158	0.29534		1	Hapmap40527-BTA-38457	84111692	788	0.13203	-0.81785	0.73177	0.13118	0.28485
5	BTA-75130-no-rs	113435256	5951	0.12963	-0.82701	0.71162	0.11765	0.31416		1	Hapmap32844-BTA-151959	23374361	188	0.14203	-0.7811	0.73505	0.13385	0.27152		12	Hapmap49537-BTA-22748	47561381	12610	0.14263	-0.77896	0.67776	0.13145	0.29532		21	ARS-BFGL-NGS-12690	4671448	18787	0.13403	-0.81031	0.7265	0.13031	0.28483
18	ARS-BFGL-NGS-39394	24738457	17077	0.13143	-0.82012	0.70528	0.11738	0.31407		6	BTB-02041372	4636950	6054	0.13823	-0.7948	0.74248	0.13304	0.2714		8	ARS-BFGL-NGS-5793	39541982	8557	0.14263	-0.77896	0.67776	0.13148	0.29528		13	ARS-BFGL-NGS-36809	31475142	13293	0.13903	-0.79189	0.71408	0.1302	0.28474
15	BTB-02028015	79115985	15389	0.12302	-0.853	0.72748	0.11709	0.31404		10	ARS-BFGL-NGS-11135	53484074	10792	0.14043	-0.78683	0.73908	0.13303	0.27139		15	Hapmap50533-BTA-99607	41339715	15045	0.13783	-0.79626	0.69338	0.13146	0.29528		15	ARS-BFGL-BAC-19924	48905274	15117	0.14083	-0.78539	0.71032	0.13029	0.28472
12	BTB-00490490	47810246	12614	0.13203	-0.81785	0.70274	0.11698	0.31401		4	BTB-00168310	20425136	4047	0.13923	-0.79116	0.74045	0.13299	0.27139		5	ARS-BFGL-NGS-56672	58583012	5495	0.13923	-0.79116	0.68755	0.13134	0.29525		20	BTA-59647-no-rs	24266877	18310	0.13943	-0.79044	0.71323	0.12984	0.28462
3	Hapmap60323-rs29014816	12733716	2850	0.13263	-0.81558	0.69948	0.11691	0.31399		4	ARS-BFGL-NGS-11194	78976354	4612	0.13703	-0.79919	0.74574	0.13275	0.27136		5	Hapmap33017-BTA-143301	80424421	5672	0.14203	-0.7811	0.68029	0.13112	0.29524		6	ARS-BFGL-NGS-106835	73369629	6721	0.14223	-0.78039	0.70641	0.12931	0.28458
5	Hapmap43184-BTA-13767	112686649	5944	0.13183	-0.8186	0.70306	0.11691	0.31398		2	BTA-47853-no-rs	63696865	2142	0.14183	-0.78181	0.73578	0.1328	0.27133		5	Hapmap57211-rs29026125	114290454	5957	0.13903	-0.79189	0.68921	0.1305	0.29514		6	ARS-BFGL-NGS-105606	30832561	6298	0.13983	-0.78899	0.71208	0.12927	0.28455
12	Hapmap50550-BTA-103658	26491935	12462	0.13063	-0.82318	0.70805	0.11652	0.31394		7	Hapmap42675-BTA-78561	25577569	7389	0.14543	-0.7691	0.72818	0.13245	0.27132		12	Hapmap53957-rs29016480	27954424	12479	0.13923	-0.79116	0.68755	0.13031	0.29511		28	BTB-00981721	24845323	22652	0.13923	-0.79116	0.71351	0.12936	0.28455
9	Hapmap43702-BTA-84086	69956436	9947	0.12923	-0.82856	0.71249	0.11632	0.31393		5	Hapmap49515-BTA-18233	63983082	5526	0.13963	-0.78971	0.74	0.13238	0.27128		11	BTA-107309-no-rs	80283508	12053	0.14143	-0.78324	0.68206	0.1301	0.2951		5	ARS-USMARC-652	45807839	5433	0.13843	-0.79407	0.71493	0.12919	0.28454
5	BTA-73718-no-rs	61790994	5512	0.13023	-0.82471	0.70985	0.11669	0.31392		5	BTA-27682-no-rs	83402906	5699	0.13623	-0.80214	0.74701	0.13243	0.27128		22	ARS-BFGL-NGS-39442	43620882	19816	0.14103	-0.78467	0.68276	0.13047	0.29508		8	Hapmap44144-BTA-82780	109218761	9287	0.13523	-0.80584	0.72375	0.12823	0.28449
8	ARS-BFGL-NGS-101099	97989837	9167	0.13063	-0.82318	0.70805	0.11605	0.31386		5	BTB-01226625	33374776	5321	0.13883	-0.79261	0.74136	0.13217	0.27127		5	BTA-72900-no-rs	4441759	5072	0.13943	-0.79044	0.68621	0.12999	0.29508		11	ARS-BFGL-NGS-70509	98510712	12181	0.14203	-0.7811	0.70703	0.12899	0.28447
2	Hapmap52627-rs29014567	100273809	2414	0.13143	-0.82012	0.70528	0.11619	0.31384		10	BTB-00442438	89826995	11136	0.14223	-0.78039	0.73357	0.13221	0.27126		5	ARS-BFGL-NGS-8255	25915161	5263	0.13223	-0.81709	0.7104	0.13003	0.29506		10	ARS-BFGL-NGS-108215	85085819	11084	0.14143	-0.78324	0.70884	0.12834	0.28436
1	Hapmap60237-rs29019540	113490096	1073	0.12863	-0.83088	0.71393	0.11574	0.31379		15	ARS-BFGL-NGS-73890	25669397	14880	0.13803	-0.79553	0.74336	0.13212	0.27126		23	ARS-BFGL-NGS-104370	44428685	20390	0.14503	-0.7705	0.67175	0.13034	0.29505		2	ARS-BFGL-NGS-105016	70299376	2205	0.14263	-0.77896	0.7058	0.12749	0.28434
10	Hapmap41352-BTA-75284	73884120	10994	0.13023	-0.82471	0.70985	0.11571	0.31378		20	Hapmap25540-BTA-135353	65998486	18711	0.14203	-0.7811	0.73505	0.13199	0.27123		11	BTA-119578-no-rs	23121908	11567	0.13923	-0.79116	0.68755	0.12965	0.29502		3	ARS-BFGL-NGS-104366	49704834	3142	0.13403	-0.81031	0.7265	0.12768	0.28432
17	ARS-BFGL-NGS-11675	15973860	16299	0.13203	-0.81785	0.70274	0.11551	0.31377		23	ARS-BFGL-NGS-94995	18695002	20167	0.13703	-0.79919	0.74574	0.13196	0.27123		5	Hapmap54087-rs29009717	62435307	5517	0.13843	-0.79407	0.69116	0.12964	0.295		12	Hapmap25509-BTA-126632	28275938	12485	0.14043	-0.78683	0.71062	0.1277	0.28424
4	BTB-00183304	47909532	4293	0.13563	-0.80435	0.69367	0.11535	0.31376		18	ARS-BFGL-NGS-12625	25624516	17086	0.14203	-0.7811	0.73505	0.13154	0.27116		4	ARS-BFGL-NGS-55059	5463939	3887	0.13943	-0.79044	0.68621	0.12933	0.29496		5	ARS-USMARC-624	28859701	5289	0.13743	-0.79772	0.71877	0.1269	0.28422
14	BTB-00561988	29444378	14228	0.13283	-0.81482	0.69847	0.11562	0.31373		4	UA-IFASA-8621	49535036	4310	0.14303	-0.77754	0.73257	0.13141	0.27115		3	INRA-641	30988580	2979	0.13843	-0.79407	0.69116	0.12919	0.29494		16	ARS-BFGL-NGS-64663	43922935	15774	0.12823	-0.83243	0.73933	0.12661	0.28422
5	ARS-BFGL-NGS-56171	115473272	5965	0.13123	-0.82089	0.70621	0.11531	0.31372		1	Hapmap59668-rs29015093	96382717	903	0.14383	-0.77471	0.73027	0.13112	0.27114		2	Hapmap38934-BTA-117244	86909355	2327	0.13203	-0.81785	0.71145	0.12879	0.29486		6	ARS-BFGL-NGS-82384	60776542	6602	0.13223	-0.81709	0.73107	0.12694	0.28419
15	ARS-BFGL-NGS-36995	59296431	15191	0.12703	-0.83711	0.7192	0.11551	0.31372		1	Hapmap52416-rs29016842	84175752	789	0.14103	-0.78467	0.73838	0.13126	0.27114		15	ARS-BFGL-NGS-65997	39291329	15029	0.13563	-0.80435	0.69948	0.1287	0.29483		24	BTB-01651307	29504429	20752	0.13123	-0.82089	0.73292	0.12692	0.28419
11	Hapmap30206-BTA-126797	79314962	12045	0.12222	-0.85623	0.73017	0.1152	0.31372		9	Hapmap50128-BTA-84697	89238979	10114	0.13643	-0.8014	0.74638	0.13155	0.27114		5	Hapmap59828-rs29027014	66830677	5547	0.14023	-0.78755	0.68381	0.12877	0.29482		7	Hapmap55701-rs29018719	71412946	7830	0.14303	-0.77754	0.70487	0.12708	0.28415
29	ARS-BFGL-NGS-109317	49906123	23310	0.13823	-0.7948	0.68491	0.11549	0.3137		20	ARS-BFGL-NGS-13263	15607144	18219	0.14143	-0.78324	0.73745	0.13121	0.27112		19	ARS-BFGL-NGS-71268	30479118	17718	0.14343	-0.77613	0.67592	0.12866	0.29479		27	ARS-BFGL-NGS-9447	4456590	22032	0.14083	-0.78539	0.71032	0.12686	0.28414
9	ARS-BFGL-NGS-15852	95169727	10173	0.12963	-0.82701	0.71162	0.11516	0.31364		10	ARS-BFGL-NGS-108215	85085819	11084	0.14183	-0.78181	0.73578	0.13107	0.27111		4	Hapmap39941-BTA-70878	64386271	4461	0.13543	-0.8051	0.70065	0.12834	0.29477		2	ARS-BFGL-NGS-6012	113321109	2526	0.13363	-0.81181	0.72748	0.12639	0.28414
3	Hapmap48983-BTA-100103	104371879	3704	0.13283	-0.81482	0.69847	0.11491	0.31363		10	ARS-BFGL-NGS-31962	89619897	11132	0.13903	-0.79189	0.74091	0.13116	0.27109		2	ARS-BFGL-NGS-47002	125426036	2650	0.13763	-0.79699	0.69494	0.12839	0.29476		5	Hapmap59828-rs29027014	66830677	5547	0.13823	-0.7948	0.71549	0.1263	0.28409
13	Hapmap57166-rs29020401	34124325	13317	0.12963	-0.82701	0.71162	0.11461	0.31358		23	ARS-BFGL-NGS-11172	10823037	20086	0.13983	-0.78899	0.73977	0.13054	0.27102		24	Hapmap48814-BTA-57491	18336401	20643	0.13543	-0.8051	0.70065	0.12802	0.29473		21	ARS-BFGL-NGS-24407	66287283	19339	0.13583	-0.80361	0.72143	0.12667	0.28408
1	Hapmap54349-rs29011587	17160556	143	0.12863	-0.83088	0.71393	0.11458	0.31358		29	Hapmap49700-BTA-65879	42651294	23231	0.13723	-0.79846	0.7451	0.13045	0.27101		10	ARS-BFGL-NGS-93518	76779458	11011	0.14143	-0.78324	0.68206	0.12819	0.29472		6	ARS-BFGL-NGS-21524	18623696	6188	0.14283	-0.77825	0.70549	0.12626	0.28405
4	ARS-BFGL-NGS-98878	47329385	4285	0.13243	-0.81633	0.70112	0.11481	0.31357		11	ARS-BFGL-NGS-27262	32766825	11667	0.13563	-0.80435	0.74825	0.1303	0.27097		13	BTB-00525367	47915618	13468	0.14323	-0.77684	0.67629	0.12811	0.2947		4	Hapmap49924-BTA-24223	11948629	3956	0.13343	-0.81256	0.72773	0.12588	0.28404
17	BTB-01393971	32096554	16428	0.13783	-0.79626	0.68679	0.11477	0.31356		3	ARS-BFGL-NGS-16268	13109132	2854	0.14163	-0.78253	0.73674	0.13	0.27095		4	Hapmap49350-BTA-86626	26236699	4103	0.13763	-0.79699	0.69494	0.12687	0.2946		25	ARS-BFGL-NGS-30199	42150487	21506	0.13263	-0.81558	0.72941	0.12604	0.28403
27	BTB-00119229	22922395	22204	0.13063	-0.82318	0.70805	0.11461	0.31354		1	Hapmap42923-BTA-36604	77485396	718	0.12923	-0.82856	0.76196	0.13015	0.27095		24	Hapmap50040-BTA-58202	43919738	20910	0.13643	-0.8014	0.69829	0.12692	0.29459		23	ARS-BFGL-NGS-38613	47734120	20435	0.13463	-0.80807	0.72576	0.1258	0.28402
18	Hapmap30221-BTA-132169	26075864	17091	0.13003	-0.82548	0.71015	0.11405	0.31352		1	Hapmap50869-BTA-111237	109869888	1045	0.13463	-0.80807	0.75049	0.12981	0.27092		22	Hapmap57734-rs29023397	7077833	19456	0.13703	-0.79919	0.69708	0.12655	0.29453		14	Hapmap59709-rs29021868	31014368	14244	0.13803	-0.79553	0.71632	0.12587	0.28401
8	ARS-BFGL-NGS-53667	35370804	8519	0.13263	-0.81558	0.69948	0.114	0.31349		10	Hapmap55209-rs29013243	36131687	10591	0.13643	-0.8014	0.74638	0.12982	0.2709		1	Hapmap42923-BTA-36604	77485396	718	0.13703	-0.79919	0.69708	0.1267	0.2945		8	BTA-81053-no-rs	39910889	8562	0.13743	-0.79772	0.71877	0.12569	0.28399
8	ARS-BFGL-NGS-16216	30129534	8471	0.12883	-0.8301	0.71336	0.11402	0.31349		12	Hapmap41201-BTA-20646	32840998	12517	0.14063	-0.78611	0.73885	0.12882	0.2708		5	Hapmap49730-BTA-73676	62276336	5515	0.13523	-0.80584	0.7021	0.12643	0.29447		25	ARS-BFGL-NGS-22963	38856905	21472	0.13083	-0.82241	0.73406	0.12588	0.28399
2	ARS-BFGL-NGS-83221	70719167	2211	0.12262	-0.85461	0.72847	0.11405	0.31347		17	ARS-BFGL-NGS-73290	57350232	16646	0.13023	-0.82471	0.75935	0.12872	0.27076		5	ARS-BFGL-NGS-4312	26911621	5273	0.13703	-0.79919	0.69708	0.12598	0.29441		19	Hapmap41682-BTA-92866	47071991	17879	0.13863	-0.79334	0.71465	0.12614	0.28397
11	ARS-BFGL-NGS-75350	49734417	11798	0.13463	-0.80807	0.6961	0.11419	0.31346		2	BTB-01297051	68024655	2184	0.13623	-0.80214	0.74701	0.12863	0.27075		13	ARS-BFGL-NGS-100187	72280054	13727	0.13643	-0.8014	0.69829	0.12562	0.29434		20	ARS-BFGL-NGS-105879	9172033	18158	0.13963	-0.78971	0.71237	0.12578	0.28396
7	ARS-BFGL-NGS-64825	97430691	8063	0.13043	-0.82394	0.70926	0.11424	0.31345		12	ARS-BFGL-NGS-53310	86114773	12964	0.13903	-0.79189	0.74091	0.12818	0.2707		1	ARS-BFGL-NGS-4848	146131914	1366	0.14363	-0.77542	0.67517	0.12531	0.29424		1	BTB-01086841	94882093	888	0.13183	-0.8186	0.73223	0.12507	0.28383
7	ARS-BFGL-NGS-50498	36178539	7503	0.12823	-0.83243	0.71563	0.11388	0.3134		7	Hapmap59438-rs29012637	6669157	7268	0.13203	-0.81785	0.75626	0.1284	0.2707		5	BTB-01968129	43315469	5405	0.13903	-0.79189	0.68921	0.12524	0.29423		10	ARS-BFGL-NGS-104551	47721937	10710	0.14343	-0.77613	0.70361	0.12539	0.28382
24	ARS-BFGL-NGS-41313	42506011	20901	0.13143	-0.82012	0.70528	0.11347	0.31339		16	ARS-BFGL-NGS-28112	77110928	16091	0.13943	-0.79044	0.74023	0.12816	0.27069		10	ARS-BFGL-BAC-6513	9714655	10347	0.13263	-0.81558	0.70771	0.12474	0.29422		8	Hapmap52255-rs29014938	18582470	8354	0.13363	-0.81181	0.72748	0.12469	0.28378
1	BTB-00027201	65338549	607	0.13363	-0.81181	0.69746	0.11368	0.31336		28	Hapmap56893-rs29013584	28317627	22686	0.12903	-0.82933	0.76264	0.12828	0.27069		8	Hapmap59091-rs29024524	28795833	8459	0.13443	-0.80882	0.70325	0.12467	0.29421		14	BTB-00563966	33069775	14264	0.13523	-0.80584	0.72375	0.1243	0.28377
18	ARS-BFGL-NGS-28825	14058919	16979	0.12963	-0.82701	0.71162	0.11353	0.31334		19	ARS-BFGL-NGS-16348	54852003	17958	0.13243	-0.81633	0.75552	0.12799	0.27066		15	ARS-BFGL-NGS-44311	52799618	15131	0.13863	-0.79334	0.69051	0.12471	0.2942		19	ARS-BFGL-NGS-33946	57832194	17983	0.14163	-0.78253	0.70794	0.1244	0.28376
9	ARS-BFGL-NGS-69908	94683820	10166	0.13123	-0.82089	0.70621	0.11331	0.31332		18	ARS-BFGL-NGS-66258	26045554	17090	0.13883	-0.79261	0.74136	0.12781	0.27064		2	ARS-BFGL-NGS-44323	131305612	2703	0.12783	-0.83399	0.72457	0.12472	0.29418		10	ARS-BFGL-NGS-20006	49503411	10731	0.13643	-0.8014	0.72037	0.12442	0.28374
2	BTA-46592-no-rs	43131830	1958	0.13263	-0.81558	0.69948	0.11334	0.3133		8	ARS-BFGL-NGS-38053	828888	8219	0.13843	-0.79407	0.74203	0.12781	0.27064		11	ARS-BFGL-NGS-93955	9851948	11408	0.14243	-0.77967	0.67922	0.12473	0.29417		1	ARS-BFGL-NGS-30999	3197378	40	0.13043	-0.82394	0.73473	0.1241	0.28373
8	Hapmap29857-BTA-159710	56625850	8757	0.13423	-0.80956	0.69644	0.11273	0.31321		5	BTA-73912-no-rs	72044945	5592	0.13603	-0.80287	0.74743	0.12755	0.27063		9	BTB-01931984	51243021	9751	0.12943	-0.82778	0.71921	0.12459	0.29415		25	BTA-60770-no-rs	10448562	21172	0.13743	-0.79772	0.71877	0.12411	0.28371
12	ARS-BFGL-NGS-45371	27807391	12478	0.12703	-0.83711	0.7192	0.11252	0.3132		3	BTB-00156558	110818143	3768	0.13383	-0.81106	0.75208	0.12782	0.27062		18	ARS-BFGL-NGS-55981	16869103	16993	0.13383	-0.81106	0.7041	0.12446	0.29414		1	ARS-BFGL-NGS-23720	37542495	334	0.13563	-0.80435	0.72195	0.12379	0.28364
14	BTB-01532239	24437778	14155	0.13783	-0.79626	0.68679	0.11255	0.31313		11	ARS-BFGL-NGS-66378	37135843	11703	0.13523	-0.80584	0.74887	0.12774	0.27061		25	ARS-BFGL-NGS-28385	28049888	21342	0.13303	-0.81407	0.70662	0.12436	0.29413		12	Hapmap50550-BTA-103658	26491935	12462	0.13783	-0.79626	0.71742	0.12327	0.28358
6	BTB-00277839	104155995	7010	0.13243	-0.81633	0.70112	0.11219	0.31312		8	Hapmap58724-rs29027171	50473492	8672	0.14303	-0.77754	0.73257	0.1276	0.2706		14	Hapmap23912-BTC-047649	7774329	13947	0.13083	-0.82241	0.71478	0.12419	0.29413		8	BTB-01634942	54961322	8734	0.13483	-0.80733	0.72476	0.12302	0.28356
8	BTB-01429039	112571608	9320	0.12422	-0.84818	0.72522	0.11194	0.31312		15	ARS-BFGL-NGS-41288	42861362	15060	0.13843	-0.79407	0.74203	0.12745	0.27058		5	Hapmap27035-BTA-162841	58282365	5494	0.14363	-0.77542	0.67517	0.12449	0.29412		1	BTB-00034294	79498250	733	0.13383	-0.81106	0.72699	0.12316	0.28354
21	ARS-BFGL-NGS-32442	68589138	19363	0.12843	-0.83165	0.71507	0.11225	0.31311		20	ARS-BFGL-NGS-57239	3037520	18079	0.13783	-0.79626	0.74402	0.12747	0.27058		25	ARS-BFGL-BAC-45112	33463169	21412	0.14103	-0.78467	0.68276	0.12428	0.29407		24	ARS-BFGL-NGS-13089	13722994	20609	0.13783	-0.79626	0.71742	0.1232	0.28351
26	ARS-BFGL-NGS-18194	24575207	21732	0.12723	-0.83633	0.71784	0.11227	0.31311		14	BTB-00569928	49724647	14384	0.14303	-0.77754	0.73257	0.12703	0.27054		24	Hapmap44101-BTA-57488	18369994	20644	0.13543	-0.8051	0.70065	0.12388	0.29407		1	Hapmap60237-rs29019540	113490096	1073	0.13903	-0.79189	0.71408	0.1227	0.28349
17	ARS-BFGL-NGS-783	57572420	16647	0.12402	-0.84898	0.72548	0.11213	0.31311		7	ARS-BFGL-NGS-31479	15421110	7302	0.13763	-0.79699	0.74445	0.12719	0.27054		9	Hapmap45223-BTA-86178	29852432	9584	0.13623	-0.80214	0.69859	0.1239	0.29406		2	Hapmap60397-ss46527095	7321910	1582	0.12803	-0.83321	0.73976	0.12255	0.28347
18	ARS-BFGL-NGS-75725	47698729	17292	0.12963	-0.82701	0.71162	0.11177	0.31301		14	Hapmap26606-BTC-063486	10586742	13996	0.13483	-0.80733	0.74969	0.1271	0.27053		11	Hapmap57647-rs29022293	71465910	11976	0.12963	-0.82701	0.71873	0.12368	0.29403		5	BTA-73433-no-rs	38516646	5367	0.13623	-0.80214	0.72064	0.12248	0.28345
19	ARS-BFGL-NGS-106336	36736261	17779	0.12683	-0.83789	0.71974	0.1113	0.31294		2	BTA-48579-no-rs	95463866	2382	0.13643	-0.8014	0.74638	0.12697	0.27051		19	ARS-BFGL-BAC-32499	46044695	17873	0.13923	-0.79116	0.68755	0.12356	0.29401		16	BTA-38932-no-rs	45464423	15786	0.12743	-0.83555	0.74185	0.1222	0.28345
12	Hapmap38372-BTA-106410	67073994	12825	0.12422	-0.84818	0.72522	0.11085	0.31291		5	Hapmap47185-BTA-114173	99044605	5811	0.13523	-0.80584	0.74887	0.12691	0.27049		20	Hapmap61109-rs29012067	48772205	18545	0.13223	-0.81709	0.7104	0.12344	0.29399		5	ARS-BFGL-NGS-75998	108257925	5882	0.13543	-0.8051	0.72272	0.12275	0.28343
9	Hapmap23265-BTA-146870	95149286	10172	0.12482	-0.84579	0.72317	0.11098	0.31287		19	ARS-BFGL-NGS-28901	42976859	17842	0.13003	-0.82548	0.76005	0.12691	0.27049		6	BTB-00247449	17378057	6175	0.13223	-0.81709	0.7104	0.12312	0.29391		21	ARS-BFGL-NGS-19953	31251702	19042	0.13123	-0.82089	0.73292	0.12258	0.28343
11	ARS-BFGL-BAC-12412	88537653	12116	0.12903	-0.82933	0.71307	0.11064	0.31284		28	Hapmap53159-rs29013603	34373181	22735	0.13323	-0.81331	0.75363	0.1264	0.27041		9	Hapmap42740-BTA-96267	78811934	10007	0.13463	-0.80807	0.70296	0.12283	0.29389		21	BTB-00800263	28906490	19021	0.12763	-0.83477	0.74144	0.12196	0.28339
25	ARS-BFGL-NGS-33887	41703966	21502	0.12763	-0.83477	0.71646	0.11039	0.31281		11	ARS-BFGL-NGS-3456	78377128	12034	0.13323	-0.81331	0.75363	0.12609	0.27039		5	ARS-BFGL-NGS-100816	111909943	5933	0.13523	-0.80584	0.7021	0.12285	0.29387		1	BTA-41494-no-rs	90196132	847	0.13303	-0.81407	0.72869	0.12176	0.28335
17	ARS-BFGL-NGS-94330	66115692	16747	0.12743	-0.83555	0.71729	0.11032	0.31279		11	ARS-BFGL-NGS-14392	102237822	12217	0.13263	-0.81558	0.75477	0.12589	0.27039		19	ARS-BFGL-NGS-414	47927722	17888	0.13063	-0.82318	0.71503	0.12261	0.29384		15	ARS-BFGL-BAC-19395	46208504	15091	0.13463	-0.80807	0.72576	0.12215	0.28333
3	ARS-BFGL-NGS-79934	48692833	3131	0.12242	-0.85542	0.72896	0.1105	0.31277		19	ARS-BFGL-NGS-18463	27706098	17689	0.14083	-0.78539	0.73861	0.12576	0.27035		5	ARS-BFGL-NGS-41385	4544521	5074	0.13723	-0.79846	0.69617	0.12255	0.29382		28	ARS-BFGL-NGS-37190	25771595	22658	0.12903	-0.82933	0.73717	0.12185	0.28333
11	Hapmap48902-BTA-81093	5806008	11353	0.11942	-0.86768	0.74058	0.10982	0.31276		14	ARS-BFGL-NGS-44032	25425357	14167	0.13403	-0.81031	0.75129	0.12591	0.27035		28	ARS-BFGL-NGS-60822	18447627	22601	0.13163	-0.81936	0.71223	0.12229	0.29378		4	BTA-102832-no-rs	36095751	4192	0.13003	-0.82548	0.73541	0.12145	0.2833
18	Hapmap47288-BTA-42323	10852558	16955	0.12823	-0.83243	0.71563	0.11052	0.31275		8	ARS-BFGL-NGS-25805	44402416	8604	0.12983	-0.82624	0.7604	0.12592	0.27035		8	BTA-82131-no-rs	88329628	9068	0.13583	-0.80361	0.69918	0.12238	0.29376		5	ARS-USMARC-Parent-DQ500958-no-rs	27825118	5281	0.13463	-0.80807	0.72576	0.1212	0.28325
7	ARS-BFGL-NGS-64072	52288861	7658	0.13103	-0.82165	0.70652	0.11019	0.31271		13	Hapmap42512-BTA-32321	34909187	13320	0.13783	-0.79626	0.74402	0.12584	0.27034		9	ARS-BFGL-NGS-69908	94683820	10166	0.13523	-0.80584	0.7021	0.12221	0.29375		7	BTB-00737840	61992242	7739	0.12142	-0.85947	0.75905	0.12122	0.28324
8	BTB-01066786	98018790	9168	0.12222	-0.85623	0.73017	0.10996	0.31271		10	ARS-BFGL-NGS-8362	7943252	10338	0.13263	-0.81558	0.75477	0.12561	0.27032		7	ARS-BFGL-NGS-64825	97430691	8063	0.13903	-0.79189	0.68921	0.12183	0.29369		8	BTA-21730-no-rs	74336311	8915	0.14003	-0.78827	0.71179	0.12136	0.28319
9	BTA-56214-no-rs	87689696	10096	0.11962	-0.86685	0.73972	0.10964	0.31269		5	ARS-BFGL-NGS-10118	109774563	5905	0.13463	-0.80807	0.75049	0.12533	0.27029		12	Hapmap25509-BTA-126632	28275938	12485	0.13803	-0.79553	0.69212	0.1219	0.29368		23	ARS-BFGL-NGS-104370	44428685	20390	0.13523	-0.80584	0.72375	0.12127	0.28317
8	ARS-BFGL-NGS-55686	72395359	8890	0.12523	-0.84421	0.72265	0.1099	0.31268		19	ARS-USMARC-Parent-EF164803-rs29011141	55174260	17959	0.13383	-0.81106	0.75208	0.12508	0.27026		13	Hapmap42511-BTA-32130	29463587	13271	0.13763	-0.79699	0.69494	0.12147	0.2936		15	BTB-01138108	26138126	14886	0.13743	-0.79772	0.71877	0.1206	0.2831
5	ARS-BFGL-NGS-5790	26986116	5274	0.12442	-0.84739	0.72471	0.10984	0.31268		3	ARS-BFGL-NGS-40609	106963577	3726	0.13563	-0.80435	0.74825	0.1251	0.27023		17	ARS-BFGL-NGS-29563	18574363	16320	0.13143	-0.82012	0.713	0.12113	0.29359		14	Hapmap40120-BTA-34288	24787245	14159	0.13123	-0.82089	0.73292	0.12024	0.2831
5	Hapmap41950-BTA-72999	26082666	5265	0.13163	-0.81936	0.7037	0.10934	0.31265		16	Hapmap27900-BTA-38864	40425388	15752	0.13383	-0.81106	0.75208	0.12494	0.27022		10	ARS-BFGL-NGS-33349	38097257	10614	0.13603	-0.80287	0.69888	0.12106	0.29356		18	ARS-BFGL-NGS-98028	57174711	17387	0.13543	-0.8051	0.72272	0.12041	0.28309
12	Hapmap51188-BTA-21659	35819166	12541	0.12743	-0.83555	0.71729	0.10963	0.31264		20	Hapmap53513-rs29024419	28244515	18341	0.13303	-0.81407	0.7542	0.12484	0.27022		8	Hapmap34677-BES4_Contig489_1116	58789069	8778	0.13143	-0.82012	0.713	0.12068	0.29353		6	BTB-00263209	72382208	6713	0.13043	-0.82394	0.73473	0.12042	0.28309
2	Hapmap53388-rs29010903	63581955	2141	0.12442	-0.84739	0.72471	0.10965	0.31264		22	ARS-BFGL-NGS-24541	24347814	19644	0.13483	-0.80733	0.74969	0.12474	0.27021		5	BTA-119247-no-rs	73419142	5606	0.12963	-0.82701	0.71873	0.12038	0.29351		5	ARS-BFGL-NGS-14970	55865567	5482	0.13603	-0.80287	0.72116	0.12064	0.28308
1	BTA-35637-no-rs	5610335	68	0.12342	-0.85139	0.72648	0.10979	0.31264		7	BTB-01176025	56943610	7690	0.13343	-0.81256	0.75286	0.1249	0.2702		19	Hapmap50968-BTA-45597	48050643	17890	0.13643	-0.8014	0.69829	0.12039	0.2935		13	BTA-24187-no-rs	12076103	13112	0.12523	-0.84421	0.74666	0.11967	0.28305
2	ARS-BFGL-NGS-67309	114710664	2545	0.12162	-0.85866	0.73208	0.10951	0.31261		10	ARS-BFGL-NGS-33594	37290812	10605	0.13863	-0.79334	0.74159	0.12466	0.27019		19	ARS-BFGL-NGS-73677	40216403	17812	0.14063	-0.78611	0.68311	0.12066	0.29348		29	ARS-BFGL-NGS-78864	47713433	23282	0.13663	-0.80066	0.71984	0.11978	0.28298
6	BTB-00250899	41343408	6398	0.12222	-0.85623	0.73017	0.10901	0.31259		8	Hapmap45972-BTA-102617	90480558	9098	0.13543	-0.8051	0.74846	0.12463	0.27018		2	Hapmap42568-BTA-48982	110007375	2490	0.13543	-0.8051	0.70065	0.12034	0.29347		14	UA-IFASA-8135	28575850	14220	0.13303	-0.81407	0.72869	0.11971	0.28297
7	ARS-BFGL-NGS-38179	30370816	7450	0.12943	-0.82778	0.7122	0.10924	0.31253		15	BTA-36897-no-rs	52342031	15126	0.13403	-0.81031	0.75129	0.12409	0.27011		7	ARS-BFGL-NGS-4552	90621200	8015	0.12963	-0.82701	0.71873	0.12028	0.29344		24	Hapmap40275-BTA-58181	42384422	20899	0.13823	-0.7948	0.71549	0.11892	0.28292
11	Hapmap32992-BTA-126190	7118255	11366	0.12302	-0.853	0.72748	0.10859	0.31248		12	ARS-BFGL-BAC-14357	65968005	12811	0.13323	-0.81331	0.75363	0.12417	0.27011		9	ARS-BFGL-NGS-107084	105007436	10272	0.13123	-0.82089	0.71351	0.12018	0.29343		3	Hapmap58721-rs29026738	104874970	3705	0.13243	-0.81633	0.73036	0.11962	0.28291
3	Hapmap41129-BTA-102412	80739070	3422	0.12302	-0.853	0.72748	0.10839	0.3124		18	ARS-BFGL-NGS-107108	54492931	17358	0.13243	-0.81633	0.75552	0.12415	0.27011		23	ARS-BFGL-NGS-38613	47734120	20435	0.13863	-0.79334	0.69051	0.1197	0.29341		7	BTB-01817019	24014128	7372	0.13383	-0.81106	0.72699	0.11895	0.2829
15	ARS-BFGL-NGS-34342	28998023	14917	0.11842	-0.87182	0.7463	0.10803	0.31236		2	Hapmap33359-BTA-133718	22604508	1723	0.13063	-0.82318	0.75845	0.12405	0.2701		13	ARS-BFGL-NGS-14560	37865729	13350	0.13243	-0.81633	0.7088	0.11989	0.29341		18	ARS-BFGL-NGS-91355	23488631	17060	0.13203	-0.81785	0.73177	0.11895	0.28289
5	Hapmap39507-BTA-73544	52300318	5465	0.12843	-0.83165	0.71507	0.10822	0.31232		17	ARS-BFGL-NGS-36119	66555864	16754	0.13003	-0.82548	0.76005	0.12425	0.2701		7	ARS-BFGL-NGS-45683	46574843	7605	0.12823	-0.83243	0.72251	0.11965	0.29341		1	ARS-BFGL-NGS-34525	75588102	699	0.12563	-0.84262	0.74568	0.11913	0.28289
13	Hapmap25802-BTA-128101	15088689	13136	0.11702	-0.87768	0.75431	0.1078	0.31232		16	ARS-BFGL-NGS-49806	833078	15443	0.12823	-0.83243	0.76415	0.12433	0.2701		4	BTA-93538-no-rs	19957153	4033	0.13423	-0.80956	0.70353	0.12018	0.2934		6	BTB-00261083	73575770	6722	0.12723	-0.83633	0.74247	0.11871	0.28285
12	Hapmap50577-BTA-115995	53133528	12686	0.12042	-0.86356	0.73666	0.1078	0.31229		15	Hapmap22996-BTA-123258	61503101	15218	0.13323	-0.81331	0.75363	0.12375	0.27007		3	BTA-66912-no-rs	23271534	2929	0.13243	-0.81633	0.7088	0.11986	0.29338		27	BTB-00965197	26813022	22254	0.13683	-0.79992	0.71958	0.11877	0.28283
11	Hapmap59482-rs29019692	36332869	11696	0.11642	-0.8802	0.75791	0.1078	0.31229		21	Hapmap50255-BTA-119714	54783091	19239	0.13143	-0.82012	0.75682	0.12381	0.27007		5	ARS-BFGL-NGS-31332	113737833	5953	0.13303	-0.81407	0.70662	0.1196	0.29334		24	BTA-42867-no-rs	49418132	20951	0.12983	-0.82624	0.73563	0.11822	0.28275
5	ARS-BFGL-NGS-92011	80194437	5670	0.11902	-0.86933	0.74329	0.10742	0.31228		8	ARS-BFGL-NGS-36943	56343552	8753	0.13243	-0.81633	0.75552	0.12369	0.27003		1	BTB-01437861	22662759	183	0.13643	-0.8014	0.69829	0.11953	0.29331		24	Hapmap42596-BTA-58793	62169295	21062	0.13303	-0.81407	0.72869	0.11823	0.28274
2	ARS-BFGL-NGS-200	71710397	2223	0.11662	-0.87936	0.75656	0.10783	0.31227		10	ARS-BFGL-NGS-6924	38522043	10617	0.12903	-0.82933	0.76264	0.12343	0.26999		7	ARS-BFGL-NGS-77121	32492061	7466	0.13243	-0.81633	0.7088	0.11922	0.29328		13	ARS-BFGL-NGS-32120	79337240	13797	0.13323	-0.81331	0.72797	0.11785	0.2827
11	ARS-BFGL-NGS-83128	73068822	11990	0.12783	-0.83399	0.71619	0.10747	0.31225		6	BTB-00242660	7969025	6067	0.13463	-0.80807	0.75049	0.12324	0.26998		7	Hapmap43477-BTA-116657	46354401	7603	0.13363	-0.81181	0.70495	0.11911	0.29326		12	ARS-BFGL-NGS-36086	78821023	12887	0.12162	-0.85866	0.75772	0.11788	0.2827
1	Hapmap42923-BTA-36604	77485396	718	0.12442	-0.84739	0.72471	0.10757	0.31225		17	Hapmap41258-BTA-41381	60289891	16674	0.13123	-0.82089	0.75755	0.12301	0.26995		10	ARS-BFGL-NGS-36898	77206128	11014	0.12803	-0.83321	0.72366	0.11905	0.29325		12	ARS-BFGL-NGS-15110	29520358	12498	0.12883	-0.8301	0.73761	0.11766	0.28268
6	BTA-78261-no-rs	26164290	6263	0.12482	-0.84579	0.72317	0.10638	0.31215		11	Hapmap47774-BTA-89811	38512409	11714	0.13363	-0.81181	0.75227	0.12303	0.26994		15	ARS-BFGL-NGS-73890	25669397	14880	0.13203	-0.81785	0.71145	0.11886	0.29323		2	Hapmap23544-BTA-134040	63332645	2136	0.13243	-0.81633	0.73036	0.11773	0.28266
19	BTA-108328-no-rs	43856171	17845	0.12382	-0.84978	0.72598	0.107	0.31214		19	ARS-BFGL-NGS-19397	46552691	17876	0.13303	-0.81407	0.7542	0.12291	0.26993		8	BTA-81053-no-rs	39910889	8562	0.13083	-0.82241	0.71478	0.1185	0.29319		1	Hapmap57738-rs29023662	53995142	487	0.12543	-0.84341	0.74607	0.11778	0.28265
29	BTB-02050030	18592194	23013	0.12322	-0.85219	0.72673	0.1069	0.31214		14	BTB-00568272	48572837	14366	0.12943	-0.82778	0.76093	0.1226	0.26987		10	BTB-00425970	49212505	10725	0.12963	-0.82701	0.71873	0.11858	0.29319		29	Hapmap42430-BTA-112191	15520726	22992	0.13103	-0.82165	0.73361	0.11707	0.28257
8	ARS-BFGL-NGS-102266	89088641	9075	0.12142	-0.85947	0.73278	0.1069	0.31211		14	Hapmap48727-BTA-36014	18876940	14097	0.13403	-0.81031	0.75129	0.12236	0.26986		18	ARS-BFGL-NGS-84142	18449746	17008	0.11802	-0.87349	0.75473	0.11844	0.29319		4	ARS-BFGL-NGS-83726	25722942	4095	0.12663	-0.83868	0.74429	0.11671	0.28251
1	ARS-BFGL-NGS-98203	1009504	11	0.12843	-0.83165	0.71507	0.10673	0.31209		10	BTB-00434096	71082204	10970	0.13763	-0.79699	0.74445	0.12223	0.26985		3	BTA-68507-no-rs	81945861	3438	0.12703	-0.83711	0.72614	0.11854	0.29318		29	UA-IFASA-8815	10393660	22945	0.13603	-0.80287	0.72116	0.11718	0.2825
26	ARS-BFGL-NGS-40939	36478953	21862	0.12703	-0.83711	0.7192	0.10654	0.31207		2	BTB-01720538	50744605	2010	0.13703	-0.79919	0.74574	0.12224	0.26985		1	BTA-92181-no-rs	61540639	565	0.13343	-0.81256	0.70523	0.11854	0.29316		15	Hapmap50832-BTA-96262	58001797	15175	0.13203	-0.81785	0.73177	0.11692	0.28249
19	UA-IFASA-9374	11435269	17517	0.12623	-0.84025	0.72081	0.10656	0.31204		13	Hapmap54192-rs29025257	53719704	13521	0.13103	-0.82165	0.75791	0.12249	0.26985		3	BTB-00136366	76327590	3372	0.13303	-0.81407	0.70662	0.11841	0.29315		1	BTB-00056613	128398119	1195	0.12482	-0.84579	0.74782	0.11644	0.28249
21	Hapmap32051-BTA-136019	49623230	19205	0.12783	-0.83399	0.71619	0.10609	0.31203		8	BTA-81053-no-rs	39910889	8562	0.13463	-0.80807	0.75049	0.12215	0.26982		23	ARS-BFGL-NGS-41214	13846320	20119	0.12903	-0.82933	0.72017	0.11807	0.29315		27	BTA-62621-no-rs	24658347	22232	0.13103	-0.82165	0.73361	0.11657	0.28248
4	BTB-00567011	82049617	4640	0.12262	-0.85461	0.72847	0.10634	0.31202		3	BTB-00136311	76429465	3374	0.13123	-0.82089	0.75755	0.12202	0.26981		1	BTB-00036349	83316586	784	0.13743	-0.79772	0.69556	0.11863	0.29311		10	BTB-00439031	86799458	11106	0.13263	-0.81558	0.72941	0.11624	0.28243
4	BTA-93538-no-rs	19957153	4033	0.12943	-0.82778	0.7122	0.10662	0.312		26	BTB-00928670	19189998	21680	0.13203	-0.81785	0.75626	0.12162	0.26976		13	BTA-59658-no-rs	76738443	13772	0.13023	-0.82471	0.71579	0.11794	0.29309		3	Hapmap41129-BTA-102412	80739070	3422	0.13463	-0.80807	0.72576	0.11611	0.2824
22	BTA-102233-no-rs	57410486	19955	0.11742	-0.876	0.75106	0.10577	0.31199		23	ARS-BFGL-NGS-11502	50443262	20462	0.13403	-0.81031	0.75129	0.12143	0.26975		12	ARS-BFGL-NGS-15710	35356760	12539	0.13303	-0.81407	0.70662	0.11804	0.29307		10	ARS-BFGL-NGS-105744	33019853	10566	0.12723	-0.83633	0.74247	0.11602	0.28236
12	ARS-BFGL-NGS-13966	26773494	12464	0.12703	-0.83711	0.7192	0.10571	0.31194		14	Hapmap24966-BTC-054594	26080801	14177	0.12903	-0.82933	0.76264	0.12165	0.26974		5	BTA-73025-no-rs	24722041	5254	0.13883	-0.79261	0.68986	0.11812	0.29305		14	UA-IFASA-9565	59732398	14480	0.12683	-0.83789	0.74348	0.11558	0.28232
2	Hapmap53658-rs29027494	63834656	2143	0.12442	-0.84739	0.72471	0.10588	0.31194		5	ARS-BFGL-NGS-80020	112945811	5945	0.12583	-0.84183	0.76911	0.12164	0.26974		21	BTA-68607-no-rs	32880526	19051	0.13003	-0.82548	0.71678	0.11768	0.29305		3	ARS-BFGL-NGS-40609	106963577	3726	0.13083	-0.82241	0.73406	0.11574	0.28231
17	ARS-BFGL-NGS-99737	73055503	16827	0.12342	-0.85139	0.72648	0.10583	0.31193		2	Hapmap25645-BTA-48106	78628109	2285	0.13063	-0.82318	0.75845	0.121	0.26968		8	ARS-USMARC-Parent-DQ650636-rs29024525	28799249	8460	0.12983	-0.82624	0.71776	0.11742	0.29302		17	Hapmap39420-BTA-65875	29129642	16396	0.12202	-0.85704	0.75567	0.11541	0.28231
7	BTB-00115134	108325851	8154	0.12222	-0.85623	0.73017	0.10564	0.31193		6	Hapmap36639-SCAFFOLD206090_3335	94036712	6877	0.12743	-0.83555	0.76563	0.12098	0.26965		1	Hapmap51199-BTA-27719	157871181	1505	0.12943	-0.82778	0.71921	0.11744	0.29302		14	Hapmap24967-BTC-054601	26060343	14176	0.12783	-0.83399	0.7406	0.11555	0.2823
1	ARS-BFGL-NGS-62826	1436503	17	0.12442	-0.84739	0.72471	0.10526	0.31188		25	BTA-58674-no-rs	38260897	21469	0.13103	-0.82165	0.75791	0.12068	0.26963		16	BTA-38247-no-rs	27049399	15612	0.13523	-0.80584	0.7021	0.11732	0.29301		8	ARS-BFGL-NGS-4278	17427843	8345	0.12543	-0.84341	0.74607	0.11491	0.28228
25	Hapmap36042-SCAFFOLD31537_3371	3055650	21092	0.12683	-0.83789	0.71974	0.10561	0.31186		12	ARS-BFGL-NGS-106902	86535900	12966	0.13383	-0.81106	0.75208	0.12035	0.26961		19	ARS-BFGL-NGS-101228	63826890	18051	0.13503	-0.80658	0.70268	0.11774	0.293		15	ARS-BFGL-NGS-41765	63966654	15239	0.12262	-0.85461	0.75356	0.11523	0.28227
5	BTA-73025-no-rs	24722041	5254	0.12843	-0.83165	0.71507	0.10544	0.3118		12	BTB-00490490	47810246	12614	0.13603	-0.80287	0.74743	0.12037	0.26956		4	BTB-00187975	57553315	4386	0.13283	-0.81482	0.70717	0.1173	0.29299		18	Hapmap48757-BTA-42449	12988265	16971	0.12503	-0.845	0.74743	0.11515	0.28226
5	ARS-BFGL-NGS-45453	112521878	5943	0.12603	-0.84104	0.72134	0.10465	0.31172		8	Hapmap46882-BTA-82641	103724440	9228	0.13583	-0.80361	0.74763	0.12035	0.26956		13	BTB-01125985	51118474	13494	0.13523	-0.80584	0.7021	0.1175	0.29297		8	Hapmap58427-rs29021328	90610971	9101	0.13803	-0.79553	0.71632	0.11564	0.28223
6	BTA-21313-no-rs	64514509	6640	0.11802	-0.87349	0.74843	0.10463	0.31168		12	BTA-20724-no-rs	36155970	12547	0.13723	-0.79846	0.7451	0.11979	0.26949		19	UA-IFASA-9045	59300925	17998	0.13103	-0.82165	0.71377	0.11713	0.29297		5	Hapmap36414-SCAFFOLD150043_20489	93567346	5778	0.13643	-0.8014	0.72037	0.11537	0.28221
5	ARS-BFGL-NGS-13748	110704158	5918	0.12523	-0.84421	0.72265	0.10426	0.3116		10	BTB-00437473	80546262	11035	0.13043	-0.82394	0.75917	0.11965	0.26948		23	BTA-55869-no-rs	3061955	20013	0.13043	-0.82394	0.71554	0.11712	0.29297		10	Hapmap31855-BTA-17995	38727661	10619	0.12863	-0.83088	0.73804	0.11527	0.28221
6	ARS-BFGL-NGS-77166	109282748	7071	0.12663	-0.83868	0.72001	0.10397	0.31159		2	Hapmap38934-BTA-117244	86909355	2327	0.13123	-0.82089	0.75755	0.11961	0.26947		10	BTA-73325-no-rs	62876639	10887	0.13043	-0.82394	0.71554	0.11675	0.29294		10	ARS-BFGL-NGS-42799	78254077	11023	0.13683	-0.79992	0.71958	0.11506	0.2822
26	ARS-BFGL-NGS-86889	50817833	21984	0.11782	-0.87432	0.74938	0.10398	0.31158		10	ARS-BFGL-BAC-14174	16117231	10419	0.12863	-0.83088	0.76348	0.1188	0.26934		2	BTB-01543251	23287010	1729	0.12883	-0.8301	0.72064	0.11719	0.29293		5	ARS-BFGL-NGS-69000	109274268	5898	0.13223	-0.81709	0.73107	0.11487	0.28219
4	BTA-72259-no-rs	20510260	4048	0.11742	-0.876	0.75106	0.10383	0.31158		9	Hapmap48494-BTA-84619	86437031	10080	0.12903	-0.82933	0.76264	0.11852	0.26932		7	BTB-01364448	39110034	7537	0.13323	-0.81331	0.70551	0.11667	0.29291		14	BTB-00561988	29444378	14228	0.12963	-0.82701	0.73607	0.11514	0.28218
11	ARS-BFGL-NGS-20722	11209209	11429	0.12643	-0.83947	0.72027	0.10366	0.31157		20	ARS-BFGL-NGS-23863	3321125	18082	0.12823	-0.83243	0.76415	0.11839	0.26928		11	Hapmap59482-rs29019692	36332869	11696	0.13003	-0.82548	0.71678	0.11695	0.2929		2	BTA-26833-no-rs	135433480	2742	0.12583	-0.84183	0.74528	0.11507	0.28218
3	BTB-01059999	77446808	3385	0.11522	-0.88529	0.7652	0.10366	0.31157		16	Hapmap52429-rs29026626	21613370	15589	0.11902	-0.86933	0.78474	0.11855	0.26928		20	BTB-00774300	14259661	18210	0.13183	-0.8186	0.71197	0.11684	0.29287		7	ARS-BFGL-NGS-109541	96541131	8055	0.12943	-0.82778	0.73651	0.11455	0.28217
9	BTA-109454-no-rs	58298041	9836	0.11982	-0.86603	0.7382	0.10367	0.31153		19	BTB-01987097	63166388	18043	0.13203	-0.81785	0.75626	0.11826	0.26927		18	ARS-BFGL-NGS-107400	20890089	17028	0.13223	-0.81709	0.7104	0.11653	0.29286		5	Hapmap43184-BTA-13767	112686649	5944	0.13523	-0.80584	0.72375	0.11471	0.28215
26	ARS-BFGL-NGS-24375	42448432	21914	0.11822	-0.87265	0.74747	0.10358	0.31152		15	BTB-00613489	71467340	15320	0.12723	-0.83633	0.76611	0.11848	0.26926		15	ARS-BFGL-NGS-34342	28998023	14917	0.12663	-0.83868	0.72746	0.1162	0.29285		6	BTB-00260704	65749899	6652	0.13503	-0.80658	0.724	0.11437	0.28215
29	ARS-BFGL-NGS-41631	33593218	23157	0.11862	-0.87099	0.74531	0.10327	0.3115		18	Hapmap58715-rs29021176	13109858	16973	0.12482	-0.84579	0.77094	0.11828	0.26926		2	BTB-01978664	29509798	1820	0.13183	-0.8186	0.71197	0.11646	0.29284		1	BTA-58309-no-rs	154638002	1456	0.13003	-0.82548	0.73541	0.11496	0.28215
19	ARS-BFGL-NGS-16504	55967853	17966	0.12382	-0.84978	0.72598	0.10298	0.31144		5	ARS-BFGL-NGS-33782	109208650	5895	0.12222	-0.85623	0.77645	0.11795	0.26923		2	Hapmap50277-BTA-20931	76597004	2259	0.12663	-0.83868	0.72746	0.11624	0.29282		23	Hapmap43293-BTA-55610	15610355	20140	0.12242	-0.85542	0.75427	0.11437	0.28212
1	Hapmap41715-BTA-100026	50320575	453	0.11842	-0.87182	0.7463	0.10289	0.31135		5	ARS-BFGL-NGS-31332	113737833	5953	0.13623	-0.80214	0.74701	0.11773	0.2692		13	ARS-BFGL-NGS-1120	54865583	13531	0.12783	-0.83399	0.72457	0.11605	0.29279		11	ARS-BFGL-NGS-34952	46406314	11767	0.12763	-0.83477	0.74144	0.11405	0.28207
5	Hapmap54116-rs29011749	65261569	5536	0.12262	-0.85461	0.72847	0.1026	0.31132		21	Hapmap50229-BTA-113939	40681426	19119	0.12943	-0.82778	0.76093	0.11761	0.26919		1	DPI-27	36985868	324	0.13363	-0.81181	0.70495	0.11592	0.29277		23	ARS-BFGL-NGS-39380	46255189	20412	0.12683	-0.83789	0.74348	0.11385	0.28205
11	ARS-BFGL-NGS-22188	102326974	12219	0.12042	-0.86356	0.73666	0.10228	0.31132		17	ARS-BFGL-NGS-46768	62254497	16696	0.12783	-0.83399	0.76481	0.11777	0.26919		2	ARS-BFGL-NGS-25939	101255449	2419	0.12583	-0.84183	0.73048	0.11556	0.29274		21	ARS-BFGL-NGS-53975	2151256	18767	0.13543	-0.8051	0.72272	0.11436	0.28204
20	ARS-BFGL-NGS-2860	36513431	18416	0.12703	-0.83711	0.7192	0.10237	0.31128		5	ARS-BFGL-NGS-8293	110435582	5914	0.13043	-0.82394	0.75917	0.11766	0.26916		13	Hapmap41414-BTA-107108	49300389	13485	0.12763	-0.83477	0.72525	0.11608	0.29273		7	ARS-BFGL-NGS-18596	38613662	7525	0.12963	-0.82701	0.73607	0.11378	0.28203
6	Hapmap38985-BTA-75752	33509143	6324	0.12162	-0.85866	0.73208	0.10221	0.31127		2	BTB-01146092	56775988	2087	0.12783	-0.83399	0.76481	0.11742	0.26914		22	BTA-102233-no-rs	57410486	19955	0.12242	-0.85542	0.73876	0.11559	0.29273		8	BTB-00339923	28617910	8457	0.13483	-0.80733	0.72476	0.11383	0.28202
10	BTB-00433418	69990962	10960	0.11322	-0.89388	0.78431	0.10188	0.31126		5	ARS-USMARC-629	25738874	5261	0.13043	-0.82394	0.75917	0.11709	0.26912		26	ARS-BFGL-NGS-30855	44120284	21935	0.12282	-0.8538	0.73701	0.11561	0.29271		6	Hapmap44850-BTA-76107	45602259	6460	0.12162	-0.85866	0.75772	0.11356	0.28201
5	Hapmap24085-BTA-143102	46364432	5436	0.11762	-0.87516	0.75013	0.10215	0.31121		8	ARS-BFGL-NGS-23181	58926246	8779	0.13043	-0.82394	0.75917	0.11699	0.26909		10	ARS-BFGL-NGS-102682	84612420	11078	0.12863	-0.83088	0.72205	0.11493	0.29265		20	ARS-BFGL-NGS-96508	29899438	18356	0.12643	-0.83947	0.74489	0.11358	0.28197
1	BTB-00036784	86888776	807	0.12222	-0.85623	0.73017	0.1021	0.31119		12	ARS-BFGL-NGS-22794	28127197	12482	0.12663	-0.83868	0.76802	0.11716	0.26909		4	BTB-01066381	53777012	4350	0.12523	-0.84421	0.73111	0.11531	0.29265		4	BTB-01392193	65299999	4465	0.12422	-0.84818	0.74858	0.11338	0.28196
11	BTA-86600-no-rs	20838916	11529	0.12142	-0.85947	0.73278	0.10222	0.31119		9	Hapmap31053-BTA-111664	27017136	9556	0.12482	-0.84579	0.77094	0.1169	0.26908		6	ARS-BFGL-NGS-29722	95716469	6903	0.13083	-0.82241	0.71478	0.11518	0.29264		29	ARS-BFGL-NGS-36875	42406544	23229	0.11802	-0.87349	0.7704	0.1127	0.28195
1	ARS-BFGL-NGS-46591	22863734	185	0.12122	-0.86029	0.73324	0.10167	0.31119		3	Hapmap49273-BTA-69030	98521644	3634	0.12683	-0.83789	0.76755	0.11654	0.26902		19	ARS-BFGL-BAC-33719	30108582	17713	0.12482	-0.84579	0.73194	0.11526	0.29264		28	BTB-00976175	7248001	22493	0.12763	-0.83477	0.74144	0.11316	0.28193
2	BTB-00088458	33986797	1872	0.11682	-0.87852	0.75536	0.10128	0.31117		26	BTB-01211987	9078964	21583	0.12523	-0.84421	0.77018	0.11643	0.26901		1	ARS-BFGL-NGS-37095	132497074	1241	0.12763	-0.83477	0.72525	0.1149	0.29262		19	BTA-07407-no-rs	18453832	17598	0.12402	-0.84898	0.74915	0.11328	0.28193
17	BTB-00681839	61054556	16679	0.12202	-0.85704	0.73041	0.10139	0.31114		1	ARS-BFGL-NGS-91055	137033675	1280	0.13483	-0.80733	0.74969	0.1164	0.26898		10	ARS-BFGL-NGS-104766	68499241	10936	0.12803	-0.83321	0.72366	0.11487	0.29261		11	ARS-BFGL-NGS-39999	8591653	11389	0.12943	-0.82778	0.73651	0.11292	0.2819
7	ARS-BFGL-NGS-37513	50056139	7643	0.12162	-0.85866	0.73208	0.10164	0.31114		18	ARS-BFGL-NGS-104890	39772580	17214	0.13123	-0.82089	0.75755	0.11598	0.26895		13	ARS-BFGL-NGS-34510	53121791	13515	0.13083	-0.82241	0.71478	0.11445	0.29255		24	ARS-BFGL-NGS-4629	39876972	20871	0.12302	-0.853	0.75212	0.113	0.2819
6	ARS-BFGL-NGS-10777	110265558	7080	0.12022	-0.86438	0.7371	0.10172	0.31114		21	ARS-BFGL-NGS-80218	23145690	18973	0.12923	-0.82856	0.76196	0.11582	0.26894		26	BTA-96253-no-rs	27419209	21762	0.12402	-0.84898	0.73401	0.11459	0.29253		10	BTA-65377-no-rs	36978160	10600	0.12823	-0.83243	0.73933	0.11287	0.28188
19	ARS-BFGL-BAC-33094	17298218	17579	0.11862	-0.87099	0.74531	0.10132	0.31114		1	BTB-01777594	82059960	767	0.13783	-0.79626	0.74402	0.11568	0.26889		11	ARS-BFGL-NGS-59502	100519715	12197	0.13363	-0.81181	0.70495	0.11431	0.29246		11	ARS-BFGL-NGS-76019	102018421	12214	0.12342	-0.85139	0.75121	0.11284	0.28186
25	Hapmap58226-rs29016369	11937399	21194	0.11802	-0.87349	0.74843	0.10141	0.31114		23	ARS-BFGL-NGS-93014	37029269	20310	0.12663	-0.83868	0.76802	0.11551	0.26887		7	Hapmap45780-BTA-78557	25626694	7391	0.13203	-0.81785	0.71145	0.11393	0.29245		2	BTB-01204098	577898	1512	0.12022	-0.86438	0.76366	0.11265	0.28185
8	BTB-01605981	70252582	8877	0.12042	-0.86356	0.73666	0.10155	0.31111		15	ARS-BFGL-NGS-31970	27858313	14908	0.13163	-0.81936	0.75645	0.1154	0.26885		7	BTB-00080644	111782120	8201	0.12903	-0.82933	0.72017	0.11402	0.29245		23	ARS-BFGL-NGS-11502	50443262	20462	0.12402	-0.84898	0.74915	0.11243	0.28179
12	BTB-01625220	61608282	12777	0.12462	-0.84659	0.72343	0.10128	0.3111		3	ARS-BFGL-NGS-54892	109757416	3758	0.12823	-0.83243	0.76415	0.11541	0.26885		15	BTA-37329-no-rs	66868403	15272	0.12803	-0.83321	0.72366	0.11414	0.29244		5	Hapmap24085-BTA-143102	46364432	5436	0.12362	-0.85058	0.75047	0.11241	0.28178
13	ARS-BFGL-NGS-55182	70656675	13702	0.11822	-0.87265	0.74747	0.1016	0.31107		14	BTA-34248-no-rs	23444537	14145	0.13343	-0.81256	0.75286	0.11519	0.26884		9	Hapmap23265-BTA-146870	95149286	10172	0.12583	-0.84183	0.73048	0.11373	0.29239		18	ARS-BFGL-NGS-107108	54492931	17358	0.12482	-0.84579	0.74782	0.11187	0.28175
11	Hapmap44345-BTA-119580	23085190	11566	0.11782	-0.87432	0.74938	0.10109	0.31105		21	ARS-BFGL-NGS-11820	29808549	19028	0.12482	-0.84579	0.77094	0.11521	0.26884		5	Hapmap28359-BTA-142912	23147391	5239	0.12462	-0.84659	0.73257	0.11379	0.29238		3	ARS-BFGL-NGS-32606	102630338	3686	0.13223	-0.81709	0.73107	0.11246	0.28174
22	ARS-BFGL-NGS-32388	44533699	19824	0.12082	-0.86192	0.73463	0.10096	0.31102		21	ARS-BFGL-NGS-16275	59665710	19275	0.12923	-0.82856	0.76196	0.11514	0.26883		17	ARS-BFGL-NGS-73290	57350232	16646	0.12202	-0.85704	0.74047	0.11345	0.29238		4	BTA-96843-no-rs	84017983	4664	0.12282	-0.8538	0.75248	0.11184	0.28171
11	ARS-BFGL-NGS-34117	91205321	12133	0.11962	-0.86685	0.73972	0.10067	0.31098		16	Hapmap51565-BTA-122868	74046418	16054	0.12362	-0.85058	0.77258	0.11502	0.26881		10	BTB-00434096	71082204	10970	0.12863	-0.83088	0.72205	0.11345	0.29236		18	ARS-BFGL-NGS-103662	52087186	17335	0.12262	-0.85461	0.75356	0.11136	0.28169
25	ARS-BFGL-NGS-95388	8747202	21164	0.11802	-0.87349	0.74843	0.10046	0.31094		27	BTB-00957311	14326129	22109	0.13303	-0.81407	0.7542	0.11504	0.26879		18	Hapmap51157-BTA-116869	29362150	17118	0.12803	-0.83321	0.72366	0.1134	0.29235		4	BTB-00188660	54001910	4353	0.12663	-0.83868	0.74429	0.11144	0.28164
3	Hapmap53126-rs29022865	76481717	3375	0.12262	-0.85461	0.72847	0.1001	0.31088		2	Hapmap41106-BTA-90288	86959111	2328	0.12883	-0.8301	0.76298	0.11482	0.26879		1	Hapmap47302-BTA-45176	100605192	958	0.12703	-0.83711	0.72614	0.11287	0.2923		5	BTA-119247-no-rs	73419142	5606	0.12503	-0.845	0.74743	0.11132	0.28163
3	BTB-01509081	76797698	3381	0.11762	-0.87516	0.75013	0.09975	0.31084		12	BTB-00496806	53960037	12698	0.12703	-0.83711	0.76707	0.11478	0.26877		22	ARS-BFGL-NGS-24541	24347814	19644	0.13003	-0.82548	0.71678	0.11305	0.29228		23	ARS-BFGL-NGS-84504	50265078	20459	0.12182	-0.85785	0.75687	0.1109	0.28162
20	BTB-01424099	45369517	18514	0.12022	-0.86438	0.7371	0.099781	0.31075		1	BTB-01201574	109284636	1039	0.12703	-0.83711	0.76707	0.11474	0.26876		3	ARS-BFGL-NGS-36272	100323316	3655	0.13243	-0.81633	0.7088	0.11323	0.29227		6	BTA-88049-no-rs	643965	6016	0.12883	-0.8301	0.73761	0.1109	0.28161
1	Hapmap46543-BTA-94613	90916197	859	0.12062	-0.86274	0.73508	0.099319	0.31074		9	ARS-BFGL-NGS-14739	15417248	9440	0.12923	-0.82856	0.76196	0.1142	0.26869		9	ARS-BFGL-NGS-10559	104196469	10266	0.12783	-0.83399	0.72457	0.11297	0.29226		14	ARS-BFGL-NGS-101419	9404594	13974	0.12382	-0.84978	0.74991	0.11114	0.2816
9	BTB-00398162	65480675	9917	0.11042	-0.90613	0.8101	0.099411	0.31073		19	Hapmap41682-BTA-92866	47071991	17879	0.13563	-0.80435	0.74825	0.114	0.26868		9	ARS-BFGL-NGS-15852	95169727	10173	0.13223	-0.81709	0.7104	0.11272	0.29224		1	ARS-BFGL-NGS-63954	60930420	554	0.12122	-0.86029	0.75986	0.11127	0.28159
15	Hapmap47270-BTA-36334	32272973	14958	0.11242	-0.89735	0.7913	0.099298	0.31071		10	ARS-BFGL-NGS-44623	20667710	10471	0.13343	-0.81256	0.75286	0.11415	0.26868		5	ARS-BFGL-NGS-25359	70049126	5573	0.12863	-0.83088	0.72205	0.1124	0.29221		2	BTA-48822-no-rs	106689988	2449	0.12663	-0.83868	0.74429	0.11092	0.28157
4	ARS-BFGL-NGS-64346	44142921	4254	0.11622	-0.88105	0.75907	0.099226	0.31069		14	Hapmap54223-rs29017219	67871897	14563	0.12783	-0.83399	0.76481	0.11419	0.26868		17	Hapmap41258-BTA-41381	60289891	16674	0.13003	-0.82548	0.71678	0.11246	0.29219		24	ARS-BFGL-NGS-54587	33989659	20800	0.12643	-0.83947	0.74489	0.11093	0.28153
11	ARS-BFGL-NGS-68850	5252617	11345	0.11922	-0.8685	0.74142	0.098819	0.31064		18	BTA-121111-no-rs	6167367	16895	0.13143	-0.82012	0.75682	0.11367	0.26862		11	ARS-BFGL-NGS-66378	37135843	11703	0.12783	-0.83399	0.72457	0.11232	0.29215		13	BTA-111959-no-rs	47680091	13466	0.12803	-0.83321	0.73976	0.11127	0.28151
9	ARS-BFGL-NGS-45135	7745901	9377	0.11442	-0.88871	0.77241	0.098371	0.31061		12	BTB-00492841	48433535	12621	0.12422	-0.84818	0.77154	0.11373	0.26861		1	BTB-00076647	138762745	1299	0.12863	-0.83088	0.72205	0.11212	0.29213		25	Hapmap30305-BTA-155754	26032901	21326	0.13103	-0.82165	0.73361	0.11091	0.2815
4	Hapmap49078-BTA-19830	7908555	3909	0.12082	-0.86192	0.73463	0.09863	0.3106		1	ARS-BFGL-NGS-11580	114981065	1082	0.12523	-0.84421	0.77018	0.11351	0.26859		20	ARS-BFGL-NGS-87256	11228271	18178	0.12723	-0.83633	0.72569	0.11234	0.29212		2	BTA-48880-no-rs	106952479	2451	0.12783	-0.83399	0.7406	0.10999	0.28145
8	ARS-BFGL-NGS-58499	60319936	8795	0.11382	-0.89129	0.77716	0.098737	0.31058		6	ARS-BFGL-NGS-105606	30832561	6298	0.12623	-0.84025	0.76849	0.1134	0.26856		8	BTB-01098762	18894347	8357	0.12803	-0.83321	0.72366	0.11157	0.29209		1	BTB-00057251	129007020	1205	0.12843	-0.83165	0.73848	0.10992	0.28142
1	BTA-55326-no-rs	11635104	118	0.11242	-0.89735	0.7913	0.098175	0.31057		4	ARS-BFGL-NGS-22851	115170139	4954	0.12222	-0.85623	0.77645	0.11305	0.26853		13	ARS-BFGL-NGS-32914	67780665	13676	0.12763	-0.83477	0.72525	0.11166	0.29208		16	ARS-BFGL-NGS-90008	66271233	15974	0.12342	-0.85139	0.75121	0.10998	0.28141
19	BTB-00745347	28768067	17698	0.11782	-0.87432	0.74938	0.098343	0.31054		12	BTB-01194697	48909344	12631	0.12883	-0.8301	0.76298	0.11313	0.26852		25	Hapmap53354-rs29013464	37958335	21467	0.13143	-0.82012	0.713	0.1118	0.29203		2	ARS-BFGL-BAC-35245	48282793	1992	0.12583	-0.84183	0.74528	0.11031	0.28139
12	Hapmap48886-BTA-77064	59073255	12749	0.11982	-0.86603	0.7382	0.098521	0.31052		1	BTB-01462237	45546359	406	0.12823	-0.83243	0.76415	0.11294	0.26852		15	ARS-BFGL-NGS-109198	19096101	14811	0.12302	-0.853	0.73642	0.11153	0.29202		1	BTB-00003715	5428215	63	0.12903	-0.82933	0.73717	0.10978	0.28138
19	ARS-BFGL-NGS-102011	63646530	18050	0.11402	-0.89043	0.77528	0.098121	0.31052		1	ARS-BFGL-NGS-28832	5962522	72	0.12262	-0.85461	0.77547	0.11296	0.2685		12	ARS-BFGL-NGS-38634	27310922	12473	0.12242	-0.85542	0.73876	0.11131	0.292		24	Hapmap42090-BTA-118962	18713603	20647	0.13243	-0.81633	0.73036	0.11028	0.28137
2	Hapmap46066-BTA-25653	81236428	2309	0.11902	-0.86933	0.74329	0.098121	0.31051		6	BTB-00263321	74051400	6730	0.12382	-0.84978	0.77243	0.11283	0.26849		4	BTB-00170600	27101116	4113	0.12583	-0.84183	0.73048	0.11117	0.29196		17	ARS-BFGL-NGS-46768	62254497	16696	0.12743	-0.83555	0.74185	0.10985	0.28137
19	ARS-BFGL-NGS-82204	35003592	17758	0.11842	-0.87182	0.7463	0.098008	0.31051		29	Hapmap53679-rs29025626	45482143	23264	0.12863	-0.83088	0.76348	0.11268	0.26848		28	ARS-BFGL-NGS-33494	36300699	22752	0.13263	-0.81558	0.70771	0.11067	0.29195		6	Hapmap60022-ss46526536	92623916	6862	0.12843	-0.83165	0.73848	0.10967	0.28133
15	Hapmap27259-BTA-67640	4039184	14708	0.11622	-0.88105	0.75907	0.097746	0.31049		18	BTA-22684-no-rs	54450227	17357	0.13003	-0.82548	0.76005	0.11234	0.26844		2	Hapmap25645-BTA-48106	78628109	2285	0.12663	-0.83868	0.72746	0.11093	0.29195		1	BTB-00028383	59796999	539	0.13283	-0.81482	0.72894	0.11	0.28132
6	Hapmap49016-BTA-110674	111607375	7098	0.12042	-0.86356	0.73666	0.097936	0.31047		15	Hapmap57936-rs29016211	25227113	14879	0.12563	-0.84262	0.76926	0.11258	0.26844		1	ARS-BFGL-NGS-96340	81209053	755	0.13403	-0.81031	0.70382	0.11048	0.29191		12	ARS-BFGL-NGS-62217	19169661	12419	0.12082	-0.86192	0.76147	0.10958	0.28131
8	ARS-BFGL-NGS-5793	39541982	8557	0.11982	-0.86603	0.7382	0.098105	0.31047		5	ARS-BFGL-NGS-16666	84011309	5704	0.12262	-0.85461	0.77547	0.11258	0.26844		17	ARS-BFGL-NGS-33185	69111646	16788	0.12302	-0.853	0.73642	0.11073	0.29191		10	BTA-75252-no-rs	72228543	10982	0.12402	-0.84898	0.74915	0.10953	0.2813
5	BTA-74670-no-rs	9437669	5149	0.11802	-0.87349	0.74843	0.097745	0.31046		12	Hapmap59507-rs29021330	35240218	12537	0.13243	-0.81633	0.75552	0.11201	0.26837		1	ARS-BFGL-BAC-6363	87100663	810	0.12082	-0.86192	0.74469	0.11066	0.29191		1	BTA-38476-no-rs	86968922	809	0.11862	-0.87099	0.76798	0.1089	0.2813
21	ARS-BFGL-NGS-56427	67403252	19348	0.11962	-0.86685	0.73972	0.09774	0.31044		2	ARS-BFGL-NGS-40444	122409628	2619	0.13003	-0.82548	0.76005	0.1121	0.26837		12	ARS-BFGL-NGS-45371	27807391	12478	0.12823	-0.83243	0.72251	0.11082	0.29188		1	BTA-21826-no-rs	54958273	500	0.12863	-0.83088	0.73804	0.10967	0.28127
3	BTB-01195129	91644794	3560	0.11902	-0.86933	0.74329	0.097933	0.31043		14	Hapmap27935-BTC-065354	26899089	14194	0.12703	-0.83711	0.76707	0.1121	0.26836		20	Hapmap25537-BTA-134848	7993223	18140	0.12583	-0.84183	0.73048	0.1106	0.29188		3	Hapmap25832-BTA-141681	96323465	3601	0.12643	-0.83947	0.74489	0.10971	0.28127
6	BTA-78257-no-rs	26129285	6262	0.11922	-0.8685	0.74142	0.097319	0.31042		10	BTA-79342-no-rs	89447461	11130	0.12723	-0.83633	0.76611	0.11188	0.26835		19	UA-IFASA-3438	42776646	17838	0.11982	-0.86603	0.74715	0.11058	0.29187		22	Hapmap29107-BTA-149070	29520183	19687	0.12783	-0.83399	0.7406	0.10891	0.28124
4	UA-IFASA-4775	27604132	4118	0.10982	-0.90879	0.81575	0.097705	0.31039		3	BTA-68507-no-rs	81945861	3438	0.11822	-0.87265	0.78594	0.11183	0.26835		6	Hapmap38628-BTA-76690	69639884	6684	0.12382	-0.84978	0.73441	0.11048	0.29186		21	ARS-BFGL-BAC-29183	42440611	19136	0.12442	-0.84739	0.7482	0.10893	0.28124
11	BTA-119578-no-rs	23121908	11567	0.11942	-0.86768	0.74058	0.097604	0.31038		21	BTB-00801572	8370903	18820	0.12302	-0.853	0.77375	0.1118	0.26834		10	ARS-BFGL-NGS-21404	62402837	10882	0.12022	-0.86438	0.74593	0.11024	0.29182		16	Hapmap29538-BTA-159421	31011092	15656	0.11922	-0.8685	0.76578	0.1085	0.28124
5	ARS-BFGL-NGS-56864	107220093	5872	0.11982	-0.86603	0.7382	0.097208	0.31034		10	BTB-00439031	86799458	11106	0.12963	-0.82701	0.76058	0.11134	0.26828		25	ARS-BFGL-NGS-65052	29044566	21349	0.13123	-0.82089	0.71351	0.10983	0.29177		16	BTB-00828197	56952563	15878	0.12523	-0.84421	0.74666	0.1089	0.28123
2	ARS-BFGL-NGS-61938	120111418	2597	0.11662	-0.87936	0.75656	0.097143	0.31034		7	ARS-BFGL-NGS-62046	1416276	7203	0.12482	-0.84579	0.77094	0.11139	0.26827		8	ARS-BFGL-NGS-108557	73570274	8904	0.12482	-0.84579	0.73194	0.10998	0.29176		14	BTB-01109852	15585398	14056	0.12823	-0.83243	0.73933	0.10885	0.28122
11	ARS-BFGL-NGS-16753	66118270	11920	0.12122	-0.86029	0.73324	0.097361	0.31033		19	ARS-BFGL-NGS-33946	57832194	17983	0.12122	-0.86029	0.77942	0.11144	0.26827		25	ARS-BFGL-NGS-71416	34800159	21432	0.12983	-0.82624	0.71776	0.11002	0.29175		18	BTA-43458-no-rs	53333566	17349	0.11782	-0.87432	0.77095	0.10892	0.2812
2	BTB-01767855	78433731	2280	0.11862	-0.87099	0.74531	0.097317	0.31033		6	ARS-BFGL-NGS-106770	108476017	7063	0.12683	-0.83789	0.76755	0.11102	0.26826		8	Hapmap59547-rs29026130	40538141	8570	0.12903	-0.82933	0.72017	0.11005	0.29173		10	ARS-BFGL-NGS-75073	81113308	11047	0.12262	-0.85461	0.75356	0.10888	0.28116
15	BTA-37329-no-rs	66868403	15272	0.12523	-0.84421	0.72265	0.096915	0.31031		25	ARS-BFGL-NGS-9998	39261659	21478	0.12222	-0.85623	0.77645	0.11138	0.26826		12	ARS-BFGL-NGS-13000	21103484	12430	0.12482	-0.84579	0.73194	0.10978	0.29173		7	BTB-01862954	33367322	7475	0.11842	-0.87182	0.76856	0.10869	0.28116
1	BTB-00026110	67331639	633	0.11582	-0.88274	0.7607	0.09711	0.31031		8	ARS-BFGL-NGS-7163	56552376	8756	0.12402	-0.84898	0.77199	0.1109	0.26822		19	ARS-BFGL-NGS-33946	57832194	17983	0.12623	-0.84025	0.72877	0.10983	0.29172		5	Hapmap27035-BTA-162841	58282365	5494	0.12903	-0.82933	0.73717	0.10851	0.28111
4	BTB-01383912	26089425	4100	0.11542	-0.88444	0.76429	0.097115	0.3103		2	BTB-00092589	34379341	1878	0.12322	-0.85219	0.77317	0.11106	0.26822		18	Hapmap40350-BTA-42599	19523182	17016	0.12983	-0.82624	0.71776	0.10934	0.29168		20	ARS-BFGL-NGS-24736	65661986	18709	0.12503	-0.845	0.74743	0.10817	0.2811
8	ARS-BFGL-NGS-10466	10844538	8304	0.11962	-0.86685	0.73972	0.097046	0.31024		12	Hapmap55947-rs29025358	48455510	12622	0.12763	-0.83477	0.7653	0.11091	0.26821		21	Hapmap43605-BTA-52143	36437648	19082	0.12863	-0.83088	0.72205	0.10934	0.29168		22	Hapmap33004-BTA-136233	3228262	19413	0.12362	-0.85058	0.75047	0.10803	0.2811
1	BTA-24432-no-rs	91093330	864	0.11682	-0.87852	0.75536	0.096683	0.31024		26	ARS-BFGL-NGS-109588	29803693	21788	0.12923	-0.82856	0.76196	0.11031	0.26815		3	BTA-120086-no-rs	101879077	3677	0.12903	-0.82933	0.72017	0.10892	0.29165		3	BTA-111973-no-rs	63196635	3241	0.12122	-0.86029	0.75986	0.10786	0.2811
15	BTB-00591978	32203235	14957	0.11622	-0.88105	0.75907	0.097058	0.31021		6	Hapmap33547-BTC-037046	37551914	6345	0.12863	-0.83088	0.76348	0.11054	0.26815		8	BTB-01703999	6742493	8265	0.12362	-0.85058	0.73502	0.10905	0.29162		25	ARS-BFGL-NGS-9998	39261659	21478	0.12683	-0.83789	0.74348	0.10784	0.28103
27	ARS-BFGL-NGS-103033	42055498	22408	0.11682	-0.87852	0.75536	0.0965	0.31018		18	Hapmap55149-rs29025570	44562069	17266	0.12603	-0.84104	0.76864	0.11052	0.26815		12	Hapmap43219-BTA-26954	56623014	12734	0.12282	-0.8538	0.73701	0.10898	0.29162		1	ARS-BFGL-NGS-25392	73821868	685	0.12182	-0.85785	0.75687	0.10765	0.28103
2	Hapmap33359-BTA-133718	22604508	1723	0.10902	-0.91235	0.82308	0.096369	0.31017		4	ARS-BFGL-NGS-74263	11176127	3946	0.12623	-0.84025	0.76849	0.11027	0.26814		2	BTB-01543286	23256213	1728	0.12122	-0.86029	0.74361	0.10904	0.29161		29	Hapmap53679-rs29025626	45482143	23264	0.12723	-0.83633	0.74247	0.10811	0.28102
13	ARS-BFGL-NGS-102728	25681327	13233	0.11962	-0.86685	0.73972	0.096199	0.31014		4	Hapmap49350-BTA-86626	26236699	4103	0.12142	-0.85947	0.77863	0.11045	0.26814		6	ARS-BFGL-NGS-69314	73892735	6728	0.11962	-0.86685	0.74784	0.10874	0.29159		2	ARS-BFGL-NGS-200	71710397	2223	0.12523	-0.84421	0.74666	0.10788	0.28102
7	ARS-BFGL-NGS-43186	50448202	7649	0.11522	-0.88529	0.7652	0.096424	0.31013		4	BTB-01244791	8495236	3914	0.12442	-0.84739	0.77124	0.11017	0.26811		13	BTB-01497093	51254301	13496	0.12603	-0.84104	0.72898	0.10847	0.29154		24	ARS-BFGL-NGS-66243	35530139	20819	0.12563	-0.84262	0.74568	0.10744	0.28099
18	ARS-BFGL-NGS-24004	25022927	17082	0.11182	-0.89997	0.79652	0.096417	0.31013		12	UA-IFASA-2080	80892109	12905	0.13223	-0.81709	0.75571	0.10983	0.2681		13	ARS-BFGL-BAC-12483	1278678	13022	0.12723	-0.83633	0.72569	0.10874	0.29153		8	BTB-00347427	50575791	8673	0.12823	-0.83243	0.73933	0.10775	0.28098
12	BTA-20720-no-rs	35982723	12544	0.11902	-0.86933	0.74329	0.096417	0.31012		15	ARS-BFGL-NGS-33711	35502071	14990	0.12743	-0.83555	0.76563	0.10981	0.26808		8	ARS-BFGL-NGS-23181	58926246	8779	0.12883	-0.8301	0.72064	0.10836	0.29149		10	ARS-BFGL-NGS-41420	12790971	10380	0.12683	-0.83789	0.74348	0.10691	0.28098
9	ARS-BFGL-NGS-10559	104196469	10266	0.11362	-0.89215	0.77992	0.096008	0.31011		7	ARS-BFGL-NGS-67859	23519206	7367	0.12202	-0.85704	0.77741	0.11003	0.26807		25	ARS-BFGL-NGS-30199	42150487	21506	0.12382	-0.84978	0.73441	0.10827	0.29149		20	Hapmap61109-rs29012067	48772205	18545	0.12503	-0.845	0.74743	0.10711	0.28093
4	ARS-BFGL-NGS-27902	98061156	4811	0.11742	-0.876	0.75106	0.096074	0.31009		20	Hapmap25537-BTA-134848	7993223	18140	0.12042	-0.86356	0.78163	0.11006	0.26807		10	ARS-BFGL-NGS-43266	45864066	10694	0.12583	-0.84183	0.73048	0.10796	0.29148		5	ARS-BFGL-NGS-14910	25518483	5258	0.11962	-0.86685	0.76518	0.10701	0.28093
7	BTB-00318531	71870458	7837	0.11562	-0.88359	0.76229	0.096212	0.31009		10	Hapmap31149-BTA-152372	67391727	10923	0.12703	-0.83711	0.76707	0.10987	0.26806		7	Hapmap47746-BTA-80658	8764468	7275	0.12623	-0.84025	0.72877	0.10829	0.29147		6	ARS-BFGL-NGS-87800	615089	6015	0.12162	-0.85866	0.75772	0.10712	0.28092
7	BTB-01697487	66645827	7789	0.11482	-0.887	0.76799	0.095897	0.31007		23	ARS-BFGL-NGS-38613	47734120	20435	0.12382	-0.84978	0.77243	0.11002	0.26806		4	ARS-BFGL-NGS-48351	12526900	3959	0.11962	-0.86685	0.74784	0.10796	0.29144		3	BTA-66651-no-rs	14938161	2870	0.11902	-0.86933	0.76696	0.1072	0.28092
11	BTB-00552225	26495513	11601	0.11782	-0.87432	0.74938	0.096067	0.31005		13	ARS-BFGL-NGS-20188	38858641	13360	0.12382	-0.84978	0.77243	0.10946	0.26801		14	UA-IFASA-1789	34352081	14275	0.13203	-0.81785	0.71145	0.10791	0.29141		1	BTA-49375-no-rs	121363361	1128	0.12122	-0.86029	0.75986	0.10652	0.28091
21	Hapmap38656-BTA-117256	52608666	19229	0.12182	-0.85785	0.73089	0.09561	0.31004		19	ARS-BFGL-NGS-32460	40716234	17816	0.12683	-0.83789	0.76755	0.10953	0.268		24	Hapmap42596-BTA-58793	62169295	21062	0.11882	-0.87016	0.75087	0.10743	0.2914		5	BTA-97422-no-rs	62394447	5516	0.12142	-0.85947	0.75905	0.10587	0.2808
2	BTB-00092817	32520300	1858	0.11562	-0.88359	0.76229	0.095434	0.31004		7	BTB-00318563	71764060	7835	0.12983	-0.82624	0.7604	0.10895	0.26796		24	ARS-BFGL-NGS-20854	14355120	20614	0.12583	-0.84183	0.73048	0.10746	0.29139		11	ARS-BFGL-NGS-42999	13993403	11459	0.12302	-0.853	0.75212	0.10618	0.28079
8	Hapmap51639-BTA-81812	76620508	8934	0.11382	-0.89129	0.77716	0.095757	0.31002		24	ARS-BFGL-NGS-20854	14355120	20614	0.12162	-0.85866	0.77822	0.10913	0.26795		11	ARS-BFGL-NGS-102066	32954702	11669	0.12282	-0.8538	0.73701	0.10752	0.29137		19	Hapmap34054-BES9_Contig444_1181	5083994	17458	0.11902	-0.86933	0.76696	0.10614	0.28078
3	ARS-BFGL-NGS-24548	34847957	3021	0.12102	-0.8611	0.73394	0.095446	0.31001		11	Hapmap54750-rs29013770	76579962	12012	0.12623	-0.84025	0.76849	0.10895	0.26793		10	ARS-BFGL-NGS-79790	68916657	10947	0.12182	-0.85785	0.74159	0.10724	0.29136		1	BTA-35637-no-rs	5610335	68	0.12663	-0.83868	0.74429	0.10589	0.28074
25	ARS-BFGL-NGS-39241	41813524	21503	0.11542	-0.88444	0.76429	0.095615	0.30997		13	ARS-BFGL-NGS-2165	2606402	13042	0.12763	-0.83477	0.7653	0.10885	0.26791		5	Hapmap51300-BTA-73606	53668065	5468	0.12082	-0.86192	0.74469	0.10745	0.29135		5	ARS-BFGL-NGS-11281	76200813	5632	0.12002	-0.8652	0.76412	0.10614	0.28073
24	Hapmap44635-BTA-119424	13763894	20610	0.11322	-0.89388	0.78431	0.095404	0.30997		29	ARS-BFGL-NGS-94493	43686401	23242	0.12523	-0.84421	0.77018	0.10877	0.2679		2	Hapmap52627-rs29014567	100273809	2414	0.12062	-0.86274	0.74522	0.10726	0.29134		23	BTA-65964-no-rs	18197600	20164	0.12142	-0.85947	0.75905	0.10564	0.28071
24	ARS-BFGL-NGS-91541	30760990	20768	0.11282	-0.89561	0.78736	0.095386	0.30997		9	BTB-01126763	1488019	9334	0.12122	-0.86029	0.77942	0.10878	0.2679		15	Hapmap58582-ss46526544	81818289	15405	0.11682	-0.87852	0.75972	0.10696	0.29131		14	ARS-BFGL-BAC-10172	6371334	13921	0.12242	-0.85542	0.75427	0.10592	0.2807
9	ARS-BFGL-NGS-39615	65508867	9918	0.11882	-0.87016	0.7439	0.094613	0.30996		8	ARS-BFGL-NGS-104416	88669234	9071	0.12583	-0.84183	0.76911	0.10858	0.26789		20	ARS-BFGL-NGS-104203	63185279	18678	0.12583	-0.84183	0.73048	0.10685	0.29129		7	ARS-BFGL-NGS-54341	45162340	7596	0.13023	-0.82471	0.73496	0.10593	0.28069
11	BTB-00455896	8567411	11388	0.11922	-0.8685	0.74142	0.09495	0.3099		12	ARS-BFGL-NGS-62217	19169661	12419	0.12162	-0.85866	0.77822	0.10872	0.26788		2	BTA-92340-no-rs	109740844	2486	0.12402	-0.84898	0.73401	0.1072	0.29129		2	ARS-BFGL-NGS-84024	80133105	2299	0.11902	-0.86933	0.76696	0.10553	0.28068
13	BTA-28181-no-rs	82336468	13832	0.11702	-0.87768	0.75431	0.094803	0.30987		10	ARS-BFGL-NGS-82682	89774836	11135	0.12262	-0.85461	0.77547	0.10866	0.26787		2	ARS-BFGL-NGS-200	71710397	2223	0.11662	-0.87936	0.76059	0.10674	0.29127		3	BTB-00141705	90043898	3540	0.12362	-0.85058	0.75047	0.10557	0.28065
27	Hapmap48029-BTA-63045	41613442	22405	0.11902	-0.86933	0.74329	0.095069	0.30984		3	ARS-BFGL-NGS-32606	102630338	3686	0.12923	-0.82856	0.76196	0.10846	0.26786		10	BTB-01332940	73417064	10989	0.12643	-0.83947	0.7279	0.10704	0.29125		13	BTB-01125910	51067877	13493	0.12002	-0.8652	0.76412	0.10557	0.28065
4	ARS-BFGL-NGS-22851	115170139	4954	0.11102	-0.90348	0.80479	0.094387	0.30979		13	ARS-BFGL-NGS-34510	53121791	13515	0.12242	-0.85542	0.77589	0.10857	0.26785		10	ARS-BFGL-NGS-44623	20667710	10471	0.12202	-0.85704	0.74047	0.10681	0.29124		2	BTA-98942-no-rs	77900295	2272	0.12302	-0.853	0.75212	0.10552	0.28064
8	ARS-BFGL-NGS-14923	37874636	8545	0.11442	-0.88871	0.77241	0.094401	0.30976		13	ARS-BFGL-NGS-26065	59537585	13585	0.12142	-0.85947	0.77863	0.10828	0.26783		9	BTA-115038-no-rs	18008701	9471	0.12302	-0.853	0.73642	0.10624	0.29119		9	Hapmap48494-BTA-84619	86437031	10080	0.13183	-0.8186	0.73223	0.10526	0.28062
17	Hapmap33195-BTA-131536	56410954	16636	0.11782	-0.87432	0.74938	0.093813	0.30975		12	ARS-BFGL-BAC-12434	17238290	12405	0.12122	-0.86029	0.77942	0.10821	0.26783		15	BTB-01430463	4586930	14712	0.12262	-0.85461	0.7374	0.10612	0.29117		4	Hapmap41486-BTA-23276	83555683	4655	0.11622	-0.88105	0.77638	0.10522	0.28062
20	Hapmap51602-BTA-51147	65682914	18710	0.12162	-0.85866	0.73208	0.094169	0.30974		14	BTB-00752634	59049305	14472	0.12422	-0.84818	0.77154	0.10814	0.26782		13	BTB-01318142	46543726	13448	0.12222	-0.85623	0.73953	0.10636	0.29117		16	Hapmap50677-BTA-39741	68272784	15993	0.12382	-0.84978	0.74991	0.10527	0.28061
11	Hapmap44191-BTA-109695	26935140	11603	0.11122	-0.9026	0.80282	0.0942	0.30974		8	Hapmap50189-BTA-103065	22084349	8391	0.12062	-0.86274	0.78111	0.10825	0.26782		26	ARS-BFGL-NGS-12990	38443689	21885	0.12362	-0.85058	0.73502	0.10607	0.29114		12	BTB-00490490	47810246	12614	0.12322	-0.85219	0.75139	0.10561	0.2806
29	ARS-BFGL-NGS-32389	25036795	23071	0.11662	-0.87936	0.75656	0.093861	0.3097		20	BTA-115955-no-rs	18663206	18255	0.12102	-0.8611	0.78034	0.10814	0.2678		14	BTB-01728481	33604665	14269	0.12262	-0.85461	0.7374	0.10579	0.29112		7	Hapmap58358-rs29011315	38075277	7519	0.12462	-0.84659	0.74801	0.10492	0.28058
18	Hapmap40350-BTA-42599	19523182	17016	0.11462	-0.88786	0.77038	0.093911	0.30969		9	Hapmap39044-BTA-85348	22961361	9520	0.11902	-0.86933	0.78474	0.10803	0.26779		22	ARS-BFGL-NGS-2942	52827405	19912	0.12222	-0.85623	0.73953	0.10617	0.29112		1	ARS-BFGL-NGS-61496	65820557	613	0.12142	-0.85947	0.75905	0.10475	0.28057
4	ARS-BFGL-NGS-15904	13148484	3965	0.11362	-0.89215	0.77992	0.094115	0.30969		8	Hapmap51639-BTA-81812	76620508	8934	0.12523	-0.84421	0.77018	0.10771	0.26778		23	ARS-BFGL-NGS-61873	43088897	20376	0.12302	-0.853	0.73642	0.10594	0.29111		9	Hapmap40028-BTA-84686	89895626	10122	0.11362	-0.89215	0.79116	0.10479	0.28054
1	ARS-BFGL-NGS-109493	146354654	1367	0.11722	-0.87684	0.75288	0.093619	0.30968		19	ARS-BFGL-NGS-19972	62657130	18038	0.12182	-0.85785	0.77754	0.10784	0.26776		1	BTB-01897472	21714209	172	0.12663	-0.83868	0.72746	0.10574	0.2911		20	BTB-00795900	62971248	18676	0.12062	-0.86274	0.76242	0.10469	0.28051
4	BTB-00185536	51655250	4327	0.11622	-0.88105	0.75907	0.093702	0.30967		3	INRA-611	51399357	3150	0.11922	-0.8685	0.78388	0.1078	0.26776		3	BTB-00161751	120891162	3851	0.12122	-0.86029	0.74361	0.10581	0.2911		17	Hapmap53106-rs29017719	71610886	16811	0.11402	-0.89043	0.78836	0.10419	0.28051
21	Hapmap40071-BTA-51569	18012172	18915	0.11942	-0.86768	0.74058	0.093539	0.30966		1	Hapmap54512-rs29023726	97390136	909	0.11902	-0.86933	0.78474	0.10766	0.26775		2	ARS-BFGL-NGS-13938	111650859	2505	0.12162	-0.85866	0.74233	0.10584	0.29109		8	BTA-81238-no-rs	52013978	8696	0.12422	-0.84818	0.74858	0.10486	0.2805
14	ARS-BFGL-NGS-108913	16015924	14064	0.11242	-0.89735	0.7913	0.093758	0.30964		21	BTB-01303847	37088797	19087	0.12122	-0.86029	0.77942	0.10775	0.26774		23	ARS-BFGL-NGS-18971	17572459	20157	0.12402	-0.84898	0.73401	0.10544	0.29107		7	BTB-01865015	104967860	8119	0.12262	-0.85461	0.75356	0.10453	0.28049
16	ARS-BFGL-NGS-44177	50928943	15826	0.11682	-0.87852	0.75536	0.09364	0.30962		2	BTB-01963677	78533652	2282	0.11882	-0.87016	0.78498	0.1078	0.26774		15	Hapmap42192-BTA-37799	78966608	15388	0.12242	-0.85542	0.73876	0.10547	0.29106		1	Hapmap54644-rs29022483	51845103	467	0.12022	-0.86438	0.76366	0.10457	0.28046
19	Hapmap41682-BTA-92866	47071991	17879	0.11882	-0.87016	0.7439	0.093788	0.30961		14	ARS-BFGL-NGS-24031	28076510	14214	0.12703	-0.83711	0.76707	0.10749	0.26772		4	BTB-01298917	54781445	4360	0.12623	-0.84025	0.72877	0.10543	0.29105		20	BTB-00783208	41331921	18480	0.12182	-0.85785	0.75687	0.10385	0.28043
9	BTA-90471-no-rs	29698883	9582	0.11262	-0.89648	0.78927	0.092898	0.30961		14	Hapmap24929-BTC-010866	27730648	14209	0.13063	-0.82318	0.75845	0.10734	0.26771		6	BTB-01322092	10609153	6092	0.12462	-0.84659	0.73257	0.10534	0.29103		13	ARS-BFGL-NGS-24069	39110625	13363	0.12022	-0.86438	0.76366	0.10402	0.28043
8	ARS-BFGL-NGS-17825	90048157	9092	0.11262	-0.89648	0.78927	0.093423	0.30959		11	ARS-BFGL-NGS-14899	7214239	11368	0.12543	-0.84341	0.76957	0.10733	0.26771		7	ARS-BFGL-NGS-12141	32814810	7471	0.12242	-0.85542	0.73876	0.10525	0.29103		23	BTA-87444-no-rs	13423541	20113	0.11802	-0.87349	0.7704	0.10356	0.28043
16	BTB-00652713	58033251	15891	0.11422	-0.88957	0.77412	0.093135	0.30957		1	Hapmap34056-BES2_Contig421_810	138178130	1291	0.11882	-0.87016	0.78498	0.1075	0.26771		15	BTB-00595683	36382948	15000	0.12543	-0.84341	0.7309	0.10567	0.29102		28	Hapmap55826-rs29023262	12593367	22540	0.12202	-0.85704	0.75567	0.10377	0.28038
14	ARS-BFGL-NGS-4939	1801116	13854	0.12162	-0.85866	0.73208	0.093286	0.30955		11	ARS-BFGL-BAC-11748	58442169	11854	0.12022	-0.86438	0.78201	0.10715	0.26768		8	Hapmap59395-rs29023511	109059409	9285	0.11902	-0.86933	0.75004	0.10506	0.29101		7	BTB-01268955	77700319	7901	0.12082	-0.86192	0.76147	0.10367	0.28038
19	BTB-00745293	28738511	17697	0.11502	-0.88615	0.76653	0.092973	0.30954		14	ARS-BFGL-NGS-14172	23100717	14140	0.12162	-0.85866	0.77822	0.10719	0.26767		22	ARS-BFGL-NGS-58114	47510478	19856	0.12242	-0.85542	0.73876	0.10484	0.29098		7	BTB-00080644	111782120	8201	0.12783	-0.83399	0.7406	0.10361	0.28035
2	ARS-BFGL-NGS-44323	131305612	2703	0.11462	-0.88786	0.77038	0.093013	0.30954		17	Hapmap42205-BTA-41451	66508518	16753	0.12082	-0.86192	0.78086	0.10729	0.26767		22	ARS-BFGL-NGS-98199	52768833	19911	0.12162	-0.85866	0.74233	0.10535	0.29098		19	ARS-BFGL-NGS-105337	35528889	17763	0.11922	-0.8685	0.76578	0.10351	0.28034
5	BTA-74737-no-rs	101423415	5824	0.11542	-0.88444	0.76429	0.092846	0.30953		29	ARS-BFGL-NGS-85525	25946679	23082	0.12082	-0.86192	0.78086	0.10713	0.26767		5	ARS-BFGL-NGS-23104	61959204	5514	0.11982	-0.86603	0.74715	0.1051	0.29098		24	ARS-BFGL-NGS-22845	20765626	20666	0.12202	-0.85704	0.75567	0.1041	0.28033
18	ARS-BFGL-NGS-101138	3114628	16864	0.11742	-0.876	0.75106	0.09304	0.30952		10	BTB-00410309	14037907	10398	0.12282	-0.8538	0.77476	0.10716	0.26766		7	BTB-01746209	5903128	7253	0.12182	-0.85785	0.74159	0.1051	0.29097		16	ARS-BFGL-BAC-3576	26818129	15609	0.11962	-0.86685	0.76518	0.10348	0.28033
1	ARS-BFGL-NGS-56254	81859735	764	0.11542	-0.88444	0.76429	0.093091	0.30952		14	UA-IFASA-6104	47013926	14347	0.12663	-0.83868	0.76802	0.10671	0.26764		15	Hapmap27259-BTA-67640	4039184	14708	0.11842	-0.87182	0.75234	0.10471	0.29096		1	BTB-00028484	59852828	541	0.11442	-0.88871	0.78563	0.10301	0.28031
21	ARS-BFGL-NGS-38887	44836875	19160	0.10762	-0.91865	0.83443	0.09311	0.30952		13	ARS-BFGL-NGS-19638	35974760	13329	0.12202	-0.85704	0.77741	0.10703	0.26764		14	Hapmap41234-BTA-34285	25107556	14160	0.12462	-0.84659	0.73257	0.10471	0.29093		1	ARS-BFGL-NGS-98203	1009504	11	0.12082	-0.86192	0.76147	0.10322	0.28029
11	ARS-BFGL-NGS-104873	28992259	11627	0.11902	-0.86933	0.74329	0.092245	0.30948		5	Hapmap54087-rs29009717	62435307	5517	0.12783	-0.83399	0.76481	0.10672	0.26763		10	ARS-BFGL-BAC-12872	39035263	10624	0.12422	-0.84818	0.73298	0.10508	0.29093		13	BTA-32481-no-rs	41111195	13387	0.11282	-0.89561	0.79607	0.10287	0.28027
6	BTB-01791461	100546567	6963	0.11722	-0.87684	0.75288	0.09294	0.30947		29	UA-IFASA-8427	1573172	22866	0.12322	-0.85219	0.77317	0.10674	0.26763		5	UA-IFASA-5621	31246762	5305	0.12202	-0.85704	0.74047	0.10478	0.29093		22	ARS-BFGL-NGS-58114	47510478	19856	0.12202	-0.85704	0.75567	0.10255	0.2802
6	BTB-00277457	103731787	7004	0.10902	-0.91235	0.82308	0.092421	0.30945		14	ARS-BFGL-NGS-94777	21821834	14126	0.12102	-0.8611	0.78034	0.1066	0.26758		28	BTA-106423-no-rs	17896938	22595	0.12322	-0.85219	0.73562	0.10441	0.29088		2	Hapmap32829-BTA-147228	263273	1511	0.12142	-0.85947	0.75905	0.10294	0.2802
2	ARS-BFGL-NGS-35045	63355675	2137	0.11602	-0.8819	0.75989	0.092492	0.30944		13	ARS-BFGL-NGS-67913	78318767	13790	0.12583	-0.84183	0.76911	0.10622	0.26755		10	ARS-BFGL-NGS-41480	73952261	10996	0.11562	-0.88359	0.7669	0.10413	0.29088		5	Hapmap50081-BTA-73122	27601323	5279	0.12062	-0.86274	0.76242	0.10255	0.2802
13	ARS-BFGL-NGS-63663	66660916	13658	0.11142	-0.90172	0.80037	0.092674	0.30943		13	Hapmap41510-BTA-33767	75240419	13757	0.12222	-0.85623	0.77645	0.10626	0.26755		2	BTA-05855-no-rs	100216300	2413	0.12222	-0.85623	0.73953	0.10414	0.29087		8	Hapmap30835-BTA-146159	102104126	9205	0.12162	-0.85866	0.75772	0.10254	0.28019
3	BTA-120086-no-rs	101879077	3677	0.11022	-0.90701	0.81195	0.092592	0.30943		21	BTA-03263-rs29011028	68356479	19359	0.11642	-0.8802	0.79075	0.10639	0.26754		8	BTA-21730-no-rs	74336311	8915	0.12563	-0.84262	0.73069	0.10461	0.29084		5	ARS-BFGL-NGS-100816	111909943	5933	0.12142	-0.85947	0.75905	0.10226	0.28017
1	Hapmap51438-BTA-37566	79904055	739	0.11542	-0.88444	0.76429	0.092546	0.30942		4	BTA-54952-no-rs	11439974	3949	0.12002	-0.8652	0.78239	0.10615	0.26752		7	UA-IFASA-9557	18965540	7328	0.11502	-0.88615	0.76909	0.10418	0.29083		28	BTB-00980225	19126695	22609	0.12042	-0.86356	0.76273	0.1023	0.28014
17	ARS-BFGL-NGS-20893	6669905	16207	0.11022	-0.90701	0.81195	0.092257	0.30942		5	Hapmap39895-BTA-15668	13311842	5185	0.11982	-0.86603	0.78276	0.10595	0.26752		6	Hapmap25571-BTA-147549	65478043	6650	0.12683	-0.83789	0.72658	0.10394	0.29082		14	BTB-01728481	33604665	14269	0.12142	-0.85947	0.75905	0.10207	0.28011
22	ARS-BFGL-NGS-24541	24347814	19644	0.11362	-0.89215	0.77992	0.092364	0.30941		10	BTB-00433433	69966083	10959	0.12102	-0.8611	0.78034	0.10599	0.2675		9	Hapmap39044-BTA-85348	22961361	9520	0.12182	-0.85785	0.74159	0.10405	0.29082		26	BTB-00928670	19189998	21680	0.11802	-0.87349	0.7704	0.10209	0.28008
23	ARS-BFGL-NGS-39380	46255189	20412	0.11842	-0.87182	0.7463	0.092465	0.3094		5	ARS-BFGL-NGS-45453	112521878	5943	0.12442	-0.84739	0.77124	0.10583	0.26749		15	BTA-36844-no-rs	42807152	15059	0.12683	-0.83789	0.72658	0.10362	0.29079		18	ARS-BFGL-NGS-18897	45978986	17273	0.12102	-0.8611	0.76067	0.10184	0.28006
4	BTB-01200056	10608965	3933	0.11122	-0.9026	0.80282	0.092032	0.30936		7	BTB-01738526	71808779	7836	0.12763	-0.83477	0.7653	0.10575	0.26748		13	BTA-123412-no-rs	76651389	13771	0.11922	-0.8685	0.74937	0.10342	0.29078		10	Hapmap60941-rs29011199	74701672	10999	0.11862	-0.87099	0.76798	0.10161	0.28005
8	BTB-00342185	37706259	8543	0.11182	-0.89997	0.79652	0.092179	0.30935		12	BTA-25371-no-rs	66877440	12821	0.12402	-0.84898	0.77199	0.10573	0.26748		13	Hapmap54224-rs29017378	6637085	13085	0.11762	-0.87516	0.75582	0.10386	0.29078		1	ARS-BFGL-NGS-98142	471078	4	0.11642	-0.8802	0.77575	0.10195	0.28004
21	UA-IFASA-6258	49646269	19206	0.11562	-0.88359	0.76229	0.0921	0.30934		13	Hapmap47850-BTA-118310	58904174	13577	0.12262	-0.85461	0.77547	0.10564	0.26747		1	BTA-36624-no-rs	77248361	717	0.11482	-0.887	0.76985	0.10382	0.29076		6	BTB-00242660	7969025	6067	0.12382	-0.84978	0.74991	0.10161	0.28003
15	Hapmap48533-BTA-95919	37856701	15019	0.10782	-0.91775	0.83287	0.09156	0.30933		1	BTB-00057251	129007020	1205	0.12202	-0.85704	0.77741	0.10547	0.26745		14	Hapmap38314-BTA-42171	17614674	14085	0.11882	-0.87016	0.75087	0.10366	0.29074		8	ARS-BFGL-NGS-101846	9133270	8286	0.12182	-0.85785	0.75687	0.10154	0.28001
5	ARS-BFGL-NGS-10118	109774563	5905	0.11702	-0.87768	0.75431	0.091916	0.30932		2	Hapmap46066-BTA-25653	81236428	2309	0.11702	-0.87768	0.78885	0.10542	0.26743		10	Hapmap59070-rs29016931	103280130	11274	0.11802	-0.87349	0.75473	0.1034	0.29071		13	BTB-00546606	77922330	13785	0.12382	-0.84978	0.74991	0.10128	0.27997
2	BTA-96624-no-rs	28758897	1806	0.11282	-0.89561	0.78736	0.092028	0.3093		19	ARS-BFGL-BAC-32484	44345164	17852	0.12102	-0.8611	0.78034	0.10517	0.2674		17	BTB-01393971	32096554	16428	0.12643	-0.83947	0.7279	0.10365	0.2907		5	ARS-BFGL-NGS-14271	39308331	5371	0.12082	-0.86192	0.76147	0.10101	0.27997
16	BTA-39308-no-rs	4393652	15477	0.11082	-0.90436	0.80661	0.091658	0.3093		5	ARS-BFGL-NGS-104465	113914967	5955	0.12022	-0.86438	0.78201	0.10505	0.26738		4	BTA-70495-no-rs	12227322	3958	0.12863	-0.83088	0.72205	0.10357	0.29067		2	BTA-05855-no-rs	100216300	2413	0.11742	-0.876	0.77205	0.10121	0.27997
13	ARS-BFGL-NGS-74140	16866102	13154	0.11462	-0.88786	0.77038	0.091914	0.30929		5	ARS-BFGL-NGS-8255	25915161	5263	0.11922	-0.8685	0.78388	0.10512	0.26738		18	ARS-BFGL-NGS-14524	11836226	16966	0.12122	-0.86029	0.74361	0.10302	0.29064		8	BTA-82770-no-rs	108652993	9279	0.12202	-0.85704	0.75567	0.10142	0.27996
4	BTB-01066167	53400639	4347	0.10602	-0.92593	0.84607	0.091782	0.30929		11	BTB-01762620	16983543	11490	0.12322	-0.85219	0.77317	0.10473	0.26735		22	Hapmap33004-BTA-136233	3228262	19413	0.11662	-0.87936	0.76059	0.10268	0.29064		2	Hapmap32159-BTA-46703	21155409	1707	0.12262	-0.85461	0.75356	0.10158	0.27994
8	ARS-BFGL-NGS-28685	88096752	9064	0.11582	-0.88274	0.7607	0.091787	0.30927		3	Hapmap41129-BTA-102412	80739070	3422	0.12282	-0.8538	0.77476	0.10481	0.26735		4	Hapmap43914-BTA-70640	52037442	4333	0.12182	-0.85785	0.74159	0.10271	0.29061		22	BTB-00849206	45866182	19835	0.12122	-0.86029	0.75986	0.10114	0.27993
1	Hapmap44640-BTA-24435	91117527	865	0.11602	-0.8819	0.75989	0.091674	0.30926		7	ARS-BFGL-NGS-43299	52720797	7660	0.12302	-0.853	0.77375	0.10492	0.26734		20	ARS-BFGL-NGS-35804	2159884	18072	0.12022	-0.86438	0.74593	0.10282	0.2906		10	Hapmap26427-BTA-150241	101565894	11255	0.11902	-0.86933	0.76696	0.10047	0.27993
1	BTB-00034294	79498250	733	0.10902	-0.91235	0.82308	0.091487	0.30925		27	BTA-115188-no-rs	4433466	22031	0.11662	-0.87936	0.79008	0.10445	0.2673		3	INRA-232	14763882	2868	0.12623	-0.84025	0.72877	0.10286	0.29057		11	ARS-BFGL-NGS-66378	37135843	11703	0.12222	-0.85623	0.75462	0.10113	0.27992
1	Hapmap55251-rs29014781	65624310	612	0.11722	-0.87684	0.75288	0.091831	0.30924		13	Hapmap47096-BTA-75138	39328066	13366	0.12282	-0.8538	0.77476	0.10432	0.26726		12	ARS-BFGL-NGS-97790	89256023	12999	0.12402	-0.84898	0.73401	0.10224	0.29056		1	ARS-BFGL-NGS-43112	155323212	1463	0.12042	-0.86356	0.76273	0.10059	0.27988
3	Hapmap54695-rs29024848	108148228	3740	0.10782	-0.91775	0.83287	0.09156	0.30924		2	ARS-BFGL-NGS-35948	71161113	2214	0.12242	-0.85542	0.77589	0.10426	0.26725		6	BTB-00260704	65749899	6652	0.12322	-0.85219	0.73562	0.10231	0.29053		18	Hapmap55149-rs29025570	44562069	17266	0.12262	-0.85461	0.75356	0.10112	0.27987
11	Hapmap22874-BTA-153755	83168133	12082	0.11482	-0.887	0.76799	0.090743	0.30921		3	INRA-289	24149985	2933	0.12262	-0.85461	0.77547	0.10397	0.2672		6	ARS-BFGL-NGS-69156	21034521	6213	0.12482	-0.84579	0.73194	0.10209	0.29052		4	UA-IFASA-8621	49535036	4310	0.12302	-0.853	0.75212	0.10131	0.27986
18	ARS-BFGL-NGS-53913	18344555	17006	0.11382	-0.89129	0.77716	0.091091	0.30921		2	ARS-BFGL-NGS-67309	114710664	2545	0.12162	-0.85866	0.77822	0.10378	0.26719		8	Hapmap48991-BTA-102596	97543154	9164	0.11942	-0.86768	0.74903	0.10219	0.29052		10	Hapmap51024-BTA-67203	44868505	10682	0.12062	-0.86274	0.76242	0.10044	0.27985
25	Hapmap29912-BTC-019837	6292680	21137	0.10702	-0.92137	0.83933	0.091292	0.30921		2	ARS-BFGL-NGS-100296	123330136	2630	0.11602	-0.8819	0.79205	0.10395	0.26719		12	BTA-26956-no-rs	56653121	12735	0.11782	-0.87432	0.75535	0.10244	0.29051		12	ARS-BFGL-NGS-55816	34365374	12529	0.11782	-0.87432	0.77095	0.10076	0.27983
9	BTB-01513424	83362656	10057	0.11322	-0.89388	0.78431	0.091009	0.30917		12	BTB-01625209	61573515	12776	0.12202	-0.85704	0.77741	0.10384	0.26718		25	Hapmap23969-BTC-026782	11863750	21192	0.12202	-0.85704	0.74047	0.10237	0.2905		16	Hapmap39827-BTA-39283	55209290	15866	0.12222	-0.85623	0.75462	0.10034	0.27978
1	ARS-BFGL-NGS-101788	44862308	400	0.11622	-0.88105	0.75907	0.091343	0.30915		7	ARS-BFGL-NGS-77121	32492061	7466	0.12142	-0.85947	0.77863	0.10359	0.26716		5	Hapmap53250-rs29027200	24934918	5255	0.11742	-0.876	0.75704	0.10205	0.29049		18	BTA-44117-no-rs	64188147	17422	0.12202	-0.85704	0.75567	0.099917	0.27975
1	BTB-00059627	133113456	1247	0.11462	-0.88786	0.77038	0.090964	0.30915		3	ARS-BFGL-NGS-10941	16179998	2881	0.12402	-0.84898	0.77199	0.10297	0.26714		10	ARS-BFGL-NGS-101359	21274787	10479	0.11522	-0.88529	0.7682	0.10194	0.29047		29	BTB-01031450	42696595	23232	0.12102	-0.8611	0.76067	0.099988	0.27974
19	ARS-BFGL-NGS-101226	63191482	18044	0.12002	-0.8652	0.73732	0.090841	0.30913		16	ARS-BFGL-NGS-32521	74512606	16060	0.12082	-0.86192	0.78086	0.10328	0.26714		10	BTA-70198-no-rs	49394110	10729	0.10982	-0.90879	0.8098	0.10169	0.29045		1	Hapmap49174-BTA-43310	97458910	910	0.12142	-0.85947	0.75905	0.099705	0.27972
2	ARS-BFGL-NGS-73869	94702739	2375	0.11022	-0.90701	0.81195	0.090814	0.30911		15	Hapmap58422-rs29021136	55961906	15164	0.11102	-0.90348	0.81674	0.10333	0.26712		13	ARS-BFGL-NGS-77460	59049480	13579	0.11742	-0.876	0.75704	0.10162	0.29042		8	ARS-BFGL-NGS-86508	48004440	8645	0.12703	-0.83711	0.74267	0.1002	0.27971
5	Hapmap49738-BTA-75486	10335741	5161	0.11542	-0.88444	0.76429	0.091013	0.30909		8	ARS-BFGL-NGS-73651	52432552	8701	0.12703	-0.83711	0.76707	0.10329	0.26711		12	Hapmap50625-BTA-23801	52767067	12679	0.11682	-0.87852	0.75972	0.10152	0.29041		1	ARS-BFGL-BAC-14851	123646279	1152	0.11802	-0.87349	0.7704	0.099599	0.27971
8	Hapmap51499-BTA-82919	12715506	8317	0.11442	-0.88871	0.77241	0.090733	0.30906		5	ARS-BFGL-NGS-103415	91553607	5769	0.12723	-0.83633	0.76611	0.10298	0.2671		22	BTB-00841422	21119081	19611	0.12122	-0.86029	0.74361	0.10139	0.29039		1	BTA-101821-no-rs	63653354	586	0.11222	-0.89822	0.79989	0.099941	0.27971
8	BTB-02029442	89134853	9076	0.11202	-0.8991	0.79469	0.089902	0.30902		1	BTB-01225777	141738871	1323	0.12503	-0.845	0.77033	0.10298	0.2671		24	ARS-BFGL-NGS-32862	10752899	20579	0.11882	-0.87016	0.75087	0.10133	0.29038		1	Hapmap54512-rs29023726	97390136	909	0.12242	-0.85542	0.75427	0.099233	0.2797
28	ARS-BFGL-NGS-60822	18447627	22601	0.11562	-0.88359	0.76229	0.089959	0.30897		2	Hapmap59378-rs29018764	110139283	2493	0.11922	-0.8685	0.78388	0.1032	0.26709		14	Hapmap54398-rs29020900	21870878	14127	0.12362	-0.85058	0.73502	0.10176	0.29037		19	ARS-BFGL-NGS-106336	36736261	17779	0.11782	-0.87432	0.77095	0.09951	0.2797
22	Hapmap44388-BTA-54275	38047255	19752	0.11282	-0.89561	0.78736	0.089673	0.30896		1	ARS-BFGL-NGS-27741	119579301	1113	0.11962	-0.86685	0.78289	0.10286	0.26708		20	BTB-00788444	54205661	18589	0.12062	-0.86274	0.74522	0.10096	0.29035		2	Hapmap42752-BTA-98939	77864486	2271	0.11282	-0.89561	0.79607	0.099221	0.27967
21	ARS-BFGL-NGS-84831	21831416	18956	0.11462	-0.88786	0.77038	0.090264	0.30895		26	Hapmap38196-BTA-114696	23461479	21721	0.12302	-0.853	0.77375	0.10286	0.26707		11	ARS-BFGL-NGS-18890	88712798	12118	0.11822	-0.87265	0.75363	0.10121	0.29034		12	Hapmap45915-BTA-22734	46867626	12600	0.12022	-0.86438	0.76366	0.099438	0.27966
3	ARS-BFGL-NGS-16268	13109132	2854	0.11502	-0.88615	0.76653	0.089767	0.30893		17	ARS-BFGL-NGS-11675	15973860	16299	0.11982	-0.86603	0.78276	0.10236	0.267		4	Hapmap49924-BTA-24223	11948629	3956	0.12102	-0.8611	0.74433	0.10063	0.2903		27	BTB-00964171	24945902	22236	0.11982	-0.86603	0.76473	0.099766	0.27966
5	ARS-BFGL-NGS-17479	109912860	5906	0.11122	-0.9026	0.80282	0.089676	0.30892		1	Hapmap42521-BTA-35582	72736590	676	0.11902	-0.86933	0.78474	0.10236	0.267		10	ARS-BFGL-NGS-30527	103210766	11272	0.11562	-0.88359	0.7669	0.10085	0.2903		12	ARS-BFGL-NGS-1426	33576827	12524	0.11882	-0.87016	0.7674	0.099223	0.27965
5	BTB-01226625	33374776	5321	0.11002	-0.9079	0.81401	0.089675	0.3089		1	BTA-41494-no-rs	90196132	847	0.12282	-0.8538	0.77476	0.10227	0.26698		11	Hapmap48902-BTA-81093	5806008	11353	0.11462	-0.88786	0.77084	0.10058	0.2903		11	ARS-BFGL-NGS-28075	102105341	12215	0.12182	-0.85785	0.75687	0.098795	0.27963
20	BTB-00144202	4713452	18098	0.10702	-0.92137	0.83933	0.089671	0.30888		1	ARS-BFGL-NGS-43112	155323212	1463	0.12282	-0.8538	0.77476	0.10218	0.26697		19	ARS-BFGL-NGS-101611	50447799	17922	0.12182	-0.85785	0.74159	0.10052	0.29028		9	Hapmap44146-BTA-83959	50922485	9747	0.11602	-0.8819	0.77776	0.098865	0.27961
25	ARS-BFGL-BAC-45112	33463169	21412	0.11522	-0.88529	0.7652	0.089719	0.30886		17	ARS-BFGL-NGS-33185	69111646	16788	0.11762	-0.87516	0.78735	0.1021	0.26696		6	ARS-BFGL-NGS-106835	73369629	6721	0.11622	-0.88105	0.76327	0.10065	0.29026		19	ARS-BFGL-NGS-3745	52596925	17940	0.12062	-0.86274	0.76242	0.09951	0.27959
23	ARS-BFGL-NGS-93014	37029269	20310	0.11362	-0.89215	0.77992	0.089537	0.30884		14	Hapmap24967-BTC-054601	26060343	14176	0.11602	-0.8819	0.79205	0.10204	0.26692		1	BTA-49368-no-rs	121093829	1125	0.11942	-0.86768	0.74903	0.10074	0.29022		26	ARS-BFGL-NGS-18194	24575207	21732	0.11802	-0.87349	0.7704	0.099351	0.27959
5	Hapmap43887-BTA-58386	54045462	5470	0.11462	-0.88786	0.77038	0.089381	0.30883		13	BTB-01548576	81606009	13822	0.11502	-0.88615	0.79507	0.10173	0.26688		28	Hapmap53159-rs29013603	34373181	22735	0.11522	-0.88529	0.7682	0.10033	0.29021		2	BTB-00098730	52130607	2024	0.11182	-0.89997	0.8029	0.098905	0.27959
14	ARS-BFGL-NGS-20322	80647010	14662	0.11302	-0.89475	0.78581	0.08928	0.30882		21	ARS-BFGL-NGS-7344	42210356	19134	0.12042	-0.86356	0.78163	0.10112	0.26683		24	Hapmap50042-BTA-58392	56037219	21005	0.11822	-0.87265	0.75363	0.099461	0.29017		3	INRA-289	24149985	2933	0.12242	-0.85542	0.75427	0.09923	0.27957
27	BTB-00957311	14326129	22109	0.11102	-0.90348	0.80479	0.089384	0.3088		3	ARS-BFGL-NGS-83572	82014166	3439	0.11922	-0.8685	0.78388	0.10124	0.26683		13	Hapmap38101-BTA-24198	11879234	13110	0.11602	-0.8819	0.7641	0.099731	0.29017		16	ARS-BFGL-NGS-28112	77110928	16091	0.11482	-0.887	0.78398	0.098909	0.27957
29	UA-IFASA-8427	1573172	22866	0.11102	-0.90348	0.80479	0.088904	0.3088		28	BTB-00995112	44649351	22841	0.11902	-0.86933	0.78474	0.10127	0.26683		18	ARS-BFGL-NGS-101349	6656191	16903	0.12162	-0.85866	0.74233	0.099824	0.29016		7	ARS-BFGL-NGS-109201	38674403	7526	0.11782	-0.87432	0.77095	0.098652	0.27956
15	ARS-BFGL-NGS-41288	42861362	15060	0.10822	-0.91594	0.82925	0.088943	0.3088		4	ARS-BFGL-NGS-38976	15749339	3990	0.11822	-0.87265	0.78594	0.10119	0.26683		6	BTB-02047078	440021	6013	0.11942	-0.86768	0.74903	0.099896	0.29016		5	ARS-BFGL-NGS-6559	114594935	5961	0.11762	-0.87516	0.7715	0.098693	0.27955
16	BTA-38932-no-rs	45464423	15786	0.10882	-0.91325	0.82402	0.088756	0.30878		5	ARS-BFGL-NGS-100028	86753605	5724	0.11682	-0.87852	0.78952	0.10113	0.2668		18	ARS-BFGL-NGS-29629	37692447	17194	0.11462	-0.88786	0.77084	0.09995	0.29015		20	BTA-49967-no-rs	18099389	18249	0.11442	-0.88871	0.78563	0.098856	0.27952
17	BTB-01100978	58141663	16653	0.11402	-0.89043	0.77528	0.088769	0.30876		7	BTB-00318572	71722224	7834	0.11622	-0.88105	0.79151	0.10093	0.26678		5	ARS-BFGL-NGS-56864	107220093	5872	0.11362	-0.89215	0.77672	0.10024	0.29015		1	ARS-BFGL-NGS-19741	80548510	746	0.12102	-0.8611	0.76067	0.098923	0.27951
11	ARS-BFGL-BAC-14299	64742252	11909	0.11382	-0.89129	0.77716	0.089302	0.30876		20	ARS-BFGL-NGS-94020	34158865	18390	0.11162	-0.90085	0.81308	0.10101	0.26678		8	BTB-01093337	82099108	8997	0.11842	-0.87182	0.75234	0.1003	0.29014		20	Hapmap53513-rs29024419	28244515	18341	0.12182	-0.85785	0.75687	0.098084	0.27949
7	BTB-00598959	87359924	7994	0.10722	-0.92046	0.83792	0.088808	0.30876		11	BTA-97179-no-rs	55651215	11833	0.12282	-0.8538	0.77476	0.10063	0.26676		22	BTA-107545-no-rs	7958285	19462	0.12102	-0.8611	0.74433	0.099615	0.29013		13	BTB-00511781	4384637	13060	0.11582	-0.88274	0.77875	0.098376	0.27949
1	BTA-18114-no-rs	30543596	254	0.11382	-0.89129	0.77716	0.088743	0.30875		8	BTA-21730-no-rs	74336311	8915	0.11902	-0.86933	0.78474	0.10083	0.26676		4	Hapmap43212-BTA-23629	40438857	4232	0.12202	-0.85704	0.74047	0.099994	0.2901		8	Hapmap23947-BTA-153013	78347212	8954	0.11422	-0.88957	0.78754	0.098268	0.27949
19	Hapmap47855-BTA-119202	40596108	17814	0.11202	-0.8991	0.79469	0.089316	0.30875		3	BTA-16282-no-rs	58175690	3192	0.11842	-0.87182	0.78534	0.10056	0.26675		1	ARS-BFGL-NGS-70523	151125563	1423	0.11982	-0.86603	0.74715	0.099589	0.2901		19	ARS-BFGL-NGS-2912	33811153	17746	0.11842	-0.87182	0.76856	0.097901	0.27946
16	ARS-BFGL-NGS-82427	53976478	15855	0.10662	-0.92319	0.84216	0.088687	0.30873		14	UA-IFASA-6356	20347849	14115	0.12122	-0.86029	0.77942	0.10057	0.26672		11	ARS-BFGL-NGS-23211	10195609	11414	0.11762	-0.87516	0.75582	0.09941	0.29009		3	Hapmap41488-BTA-24106	88923355	3517	0.11542	-0.88444	0.78125	0.098081	0.27945
7	ARS-BFGL-NGS-62007	85216824	7969	0.10862	-0.91415	0.82574	0.08905	0.30872		10	BTB-00852808	85226702	11087	0.11702	-0.87768	0.78885	0.10042	0.26671		5	ARS-BFGL-NGS-58860	19281986	5213	0.11862	-0.87099	0.75137	0.099547	0.29008		4	BTA-99928-no-rs	99970944	4820	0.11742	-0.876	0.77205	0.097825	0.27941
1	ARS-BFGL-BAC-14851	123646279	1152	0.11502	-0.88615	0.76653	0.088426	0.30871		10	Hapmap44110-BTA-63281	32930297	10564	0.11662	-0.87936	0.79008	0.10052	0.26671		7	ARS-BFGL-NGS-84565	5751910	7248	0.11962	-0.86685	0.74784	0.099458	0.29007		7	ARS-BFGL-NGS-37045	2119559	7206	0.11122	-0.9026	0.80748	0.097935	0.27939
3	Hapmap49707-BTA-68355	75543048	3363	0.10922	-0.91146	0.82122	0.088566	0.30871		5	ARS-BFGL-NGS-14910	25518483	5258	0.11362	-0.89215	0.80082	0.10063	0.26671		27	BTA-23660-no-rs	31721442	22302	0.11422	-0.88957	0.77266	0.099007	0.29007		7	ARS-BFGL-NGS-33569	26937690	7406	0.11082	-0.90436	0.81067	0.09745	0.27939
26	BTB-01908417	12268427	21615	0.11442	-0.88871	0.77241	0.088719	0.30868		14	Hapmap49582-BTA-35282	66907798	14553	0.12162	-0.85866	0.77822	0.10023	0.26668		13	ARS-BFGL-NGS-23356	5280461	13071	0.11842	-0.87182	0.75234	0.09959	0.29006		26	ARS-BFGL-NGS-85813	12972133	21620	0.11602	-0.8819	0.77776	0.097832	0.27937
7	ARS-BFGL-NGS-104684	20551821	7342	0.11262	-0.89648	0.78927	0.088722	0.30868		10	BTA-75252-no-rs	72228543	10982	0.11802	-0.87349	0.78653	0.10008	0.26668		13	Hapmap38200-BTA-120950	56190025	13542	0.11702	-0.87768	0.75824	0.099189	0.29004		18	Hapmap47949-BTA-43407	44524702	17265	0.12082	-0.86192	0.76147	0.097889	0.27934
2	BTB-01242431	42243268	1950	0.10822	-0.91594	0.82925	0.088193	0.30868		11	Hapmap59882-rs29018917	63505299	11899	0.12022	-0.86438	0.78201	0.10021	0.26667		6	Hapmap54803-rs29015041	87022091	6810	0.11582	-0.88274	0.76478	0.099315	0.29004		3	Hapmap27869-BTA-140998	16038595	2879	0.11122	-0.9026	0.80748	0.097006	0.27934
5	ARS-BFGL-NGS-92025	25204948	5257	0.10982	-0.90879	0.81575	0.087878	0.30864		8	ARS-BFGL-NGS-11505	56442826	8755	0.12282	-0.8538	0.77476	0.099972	0.26665		5	Hapmap27803-BTA-66694	65095289	5534	0.11502	-0.88615	0.76909	0.099431	0.29004		5	BTA-73757-no-rs	6689497	5108	0.11322	-0.89388	0.79354	0.09733	0.27933
4	BTA-120046-no-rs	53896224	4352	0.10722	-0.92046	0.83792	0.087899	0.30864		29	BTB-01017180	28849610	23104	0.11622	-0.88105	0.79151	0.099945	0.26664		13	ARS-BFGL-NGS-4010	39545522	13368	0.11502	-0.88615	0.76909	0.099217	0.29004		4	BTB-00211341	115531863	4958	0.12342	-0.85139	0.75121	0.097878	0.27931
19	ARS-BFGL-BAC-32500	46723662	17877	0.11722	-0.87684	0.75288	0.088454	0.30863		26	ARS-BFGL-NGS-18194	24575207	21732	0.11802	-0.87349	0.78653	0.099907	0.26663		12	Hapmap39927-BTA-50117	48241605	12620	0.11262	-0.89648	0.78398	0.099181	0.29004		26	ARS-BFGL-NGS-24786	37708139	21876	0.11602	-0.8819	0.77776	0.097268	0.27931
13	Hapmap38101-BTA-24198	11879234	13110	0.10642	-0.9241	0.84344	0.087957	0.30863		14	UA-IFASA-1789	34352081	14275	0.12543	-0.84341	0.76957	0.099829	0.26662		10	Hapmap53872-rs29020120	80942486	11042	0.11442	-0.88871	0.7717	0.09919	0.29003		20	ARS-BFGL-NGS-25567	67768487	18726	0.12182	-0.85785	0.75687	0.097718	0.2793
10	BTB-00852808	85226702	11087	0.11822	-0.87265	0.74747	0.088085	0.30859		10	Hapmap38526-BTA-76305	79569443	11029	0.11682	-0.87852	0.78952	0.099824	0.26661		18	Hapmap42167-BTA-28651	51917582	17332	0.11782	-0.87432	0.75535	0.099108	0.29002		28	ARS-BFGL-NGS-6434	18758510	22606	0.11522	-0.88529	0.78217	0.097281	0.27929
20	BTB-01518094	70669729	18762	0.11082	-0.90436	0.80661	0.087833	0.30859		6	ARS-BFGL-NGS-1852	62834920	6625	0.11742	-0.876	0.78793	0.099662	0.26659		7	Hapmap59108-rs29018330	91149831	8019	0.12102	-0.8611	0.74433	0.099168	0.29001		14	ARS-BFGL-NGS-53454	12821953	14031	0.11482	-0.887	0.78398	0.096793	0.27928
29	Hapmap53306-rs29024708	43304256	23237	0.11422	-0.88957	0.77412	0.088259	0.30858		1	ARS-BFGL-NGS-26946	80974985	752	0.12202	-0.85704	0.77741	0.09951	0.26656		13	ARS-BFGL-BAC-12583	58070117	13567	0.12242	-0.85542	0.73876	0.099202	0.28998		3	ARS-BFGL-NGS-90350	68515881	3303	0.11402	-0.89043	0.78836	0.096552	0.27928
9	Hapmap27874-BTA-146513	53871363	9784	0.11202	-0.8991	0.79469	0.087396	0.30858		18	Hapmap47949-BTA-43407	44524702	17265	0.12102	-0.8611	0.78034	0.099321	0.26656		12	BTA-31754-no-rs	17035782	12403	0.11902	-0.86933	0.75004	0.099239	0.28998		11	Hapmap49407-BTA-101030	64433929	11907	0.11682	-0.87852	0.77379	0.096955	0.27927
23	ARS-BFGL-NGS-18971	17572459	20157	0.10722	-0.92046	0.83792	0.087945	0.30858		29	ARS-BFGL-NGS-29834	36803768	23188	0.11682	-0.87852	0.78952	0.099207	0.26655		21	ARS-BFGL-NGS-16316	8128853	18815	0.12182	-0.85785	0.74159	0.099148	0.28997		13	ARS-BFGL-NGS-100187	72280054	13727	0.11542	-0.88444	0.78125	0.096709	0.27925
2	BTA-101359-no-rs	56409074	2084	0.11202	-0.8991	0.79469	0.087672	0.30857		1	BTA-120735-no-rs	156505205	1480	0.11722	-0.87684	0.78816	0.099084	0.26654		5	Hapmap25652-BTA-73867	65074617	5533	0.11582	-0.88274	0.76478	0.098974	0.28997		6	ARS-BFGL-NGS-29722	95716469	6903	0.11382	-0.89129	0.78978	0.096839	0.27921
11	ARS-BFGL-NGS-85638	79889994	12050	0.10722	-0.92046	0.83792	0.087751	0.30856		2	ARS-BFGL-NGS-61695	71409892	2219	0.12242	-0.85542	0.77589	0.099183	0.26653		7	ARS-BFGL-NGS-104924	70483529	7826	0.12022	-0.86438	0.74593	0.099239	0.28996		1	Hapmap42521-BTA-35582	72736590	676	0.11162	-0.90085	0.8044	0.096697	0.2792
10	BTB-00417053	31393400	10544	0.10842	-0.91504	0.82766	0.087643	0.30855		7	Hapmap50113-BTA-80661	8860921	7276	0.12122	-0.86029	0.77942	0.099048	0.26653		28	ARS-BFGL-NGS-63581	13017638	22543	0.11682	-0.87852	0.75972	0.098819	0.28995		1	Hapmap46543-BTA-94613	90916197	859	0.11802	-0.87349	0.7704	0.096152	0.27916
4	BTA-70882-no-rs	64223665	4459	0.11562	-0.88359	0.76229	0.088077	0.30854		8	BTA-81483-no-rs	61838644	8812	0.11742	-0.876	0.78793	0.099288	0.26653		1	Hapmap46825-BTA-47232	112994639	1071	0.11562	-0.88359	0.7669	0.098553	0.28995		14	Hapmap55171-rs29024078	47996787	14360	0.11042	-0.90613	0.81358	0.096218	0.27916
27	BTA-23660-no-rs	31721442	22302	0.10602	-0.92593	0.84607	0.087576	0.30854		3	ARS-BFGL-NGS-36272	100323316	3655	0.12102	-0.8611	0.78034	0.099222	0.26652		15	ARS-BFGL-NGS-32103	66421792	15266	0.11562	-0.88359	0.7669	0.098787	0.28995		3	BTB-00373687	78242632	3399	0.11642	-0.8802	0.77575	0.096588	0.27913
24	Hapmap50507-BTA-94221	54648112	20992	0.12543	-0.84341	0.72186	0.088079	0.30853		14	ARS-BFGL-NGS-94706	1696470	13853	0.11562	-0.88359	0.79321	0.099187	0.26651		7	Hapmap54492-rs29018585	38023859	7518	0.11542	-0.88444	0.76756	0.098849	0.28995		7	ARS-BFGL-NGS-84417	47954688	7624	0.11182	-0.89997	0.8029	0.096598	0.27913
13	BTA-32083-no-rs	36289664	13335	0.11562	-0.88359	0.76229	0.088195	0.30853		13	BTB-01142552	1191877	13021	0.11342	-0.89302	0.80189	0.098939	0.26648		10	Hapmap40785-BTA-66290	35248762	10589	0.11202	-0.8991	0.78977	0.098218	0.28994		10	UA-IFASA-4740	80602211	11037	0.12282	-0.8538	0.75248	0.095944	0.27911
9	BTB-01737039	32004342	9607	0.11222	-0.89822	0.7928	0.087649	0.30853		5	BTA-111136-no-rs	7705831	5120	0.12002	-0.8652	0.78239	0.09851	0.26646		12	ARS-BFGL-NGS-32310	80707508	12904	0.11882	-0.87016	0.75087	0.098697	0.28991		8	UA-IFASA-8810	83048502	9005	0.11922	-0.8685	0.76578	0.095829	0.2791
22	Hapmap39236-BTA-70532	19842704	19596	0.11042	-0.90613	0.8101	0.087533	0.30852		19	ARS-BFGL-BAC-32500	46723662	17877	0.11682	-0.87852	0.78952	0.098953	0.26646		5	Hapmap50179-BTA-02418	65777889	5542	0.11742	-0.876	0.75704	0.098734	0.28991		7	ARS-BFGL-NGS-10897	37663110	7514	0.11822	-0.87265	0.76899	0.09596	0.2791
5	BTA-75515-no-rs	11122965	5170	0.11502	-0.88615	0.76653	0.087152	0.30851		13	ARS-BFGL-NGS-77460	59049480	13579	0.11462	-0.88786	0.79637	0.098624	0.26645		5	ARS-USMARC-629	25738874	5261	0.11822	-0.87265	0.75363	0.098008	0.28987		21	Hapmap43190-BTA-16332	43649910	19153	0.11902	-0.86933	0.76696	0.09592	0.27909
6	BTB-00288047	118955402	7189	0.11242	-0.89735	0.7913	0.087315	0.30849		14	BTB-01119513	34448087	14276	0.10982	-0.90879	0.82682	0.098815	0.26645		3	Hapmap58580-ss46526434	117409488	3834	0.11682	-0.87852	0.75972	0.098216	0.28985		10	ARS-BFGL-NGS-3005	81981544	11053	0.11842	-0.87182	0.76856	0.095625	0.27906
11	Hapmap39698-BTA-93047	42070693	11737	0.11082	-0.90436	0.80661	0.087224	0.30849		2	BTB-01282688	9392865	1601	0.12002	-0.8652	0.78239	0.098307	0.26643		20	BTA-59647-no-rs	24266877	18310	0.11282	-0.89561	0.78258	0.098007	0.28985		8	ARS-BFGL-NGS-23181	58926246	8779	0.11722	-0.87684	0.77286	0.096134	0.27906
25	BTA-60358-no-rs	39197736	21477	0.10942	-0.91057	0.81962	0.087332	0.30847		1	ARS-BFGL-NGS-66914	109521534	1041	0.11442	-0.88871	0.79686	0.098313	0.26641		10	BTA-104505-no-rs	100674363	11252	0.12242	-0.85542	0.73876	0.097975	0.28983		15	ARS-BFGL-BAC-20605	65768829	15255	0.11722	-0.87684	0.77286	0.095606	0.27904
18	ARS-BFGL-NGS-30634	19135958	17013	0.10962	-0.90968	0.81763	0.087237	0.30846		18	ARS-BFGL-NGS-52477	54556209	17360	0.11602	-0.8819	0.79205	0.098261	0.26639		18	Hapmap43800-BTA-18099	47627016	17291	0.11582	-0.88274	0.76478	0.098144	0.28983		27	ARS-BFGL-NGS-90403	38254703	22375	0.11642	-0.8802	0.77575	0.096053	0.27904
10	ARS-BFGL-NGS-16152	42533694	10658	0.11062	-0.90524	0.80849	0.086971	0.30845		12	BTA-21660-no-rs	35860041	12542	0.11822	-0.87265	0.78594	0.097982	0.26638		16	Hapmap54632-rs29021962	34519715	15697	0.11982	-0.86603	0.74715	0.097922	0.28982		10	BTB-00852808	85226702	11087	0.11482	-0.887	0.78398	0.095542	0.27903
21	ARS-BFGL-NGS-33885	62502588	19299	0.11822	-0.87265	0.74747	0.086688	0.30841		19	ARS-BFGL-NGS-43806	58400613	17991	0.10862	-0.91415	0.83525	0.098128	0.26638		1	Hapmap53495-rs29015962	71370844	669	0.11742	-0.876	0.75704	0.098027	0.28981		3	ARS-BFGL-NGS-54892	109757416	3758	0.11562	-0.88359	0.77995	0.095802	0.279
21	BTB-01275085	43551754	19150	0.11082	-0.90436	0.80661	0.086681	0.30841		29	ARS-BFGL-NGS-102385	49779067	23309	0.11622	-0.88105	0.79151	0.097967	0.26636		25	Hapmap23723-BTC-028197	30572524	21371	0.11322	-0.89388	0.77924	0.098084	0.28981		2	ARS-BFGL-NGS-100369	96410491	2387	0.11822	-0.87265	0.76899	0.095455	0.27899
11	BTB-00470654	31130270	11652	0.10362	-0.93705	0.85879	0.086737	0.30841		19	ARS-BFGL-NGS-54958	63354178	18046	0.11702	-0.87768	0.78885	0.097773	0.26635		6	Hapmap23862-BTC-069949	40530400	6386	0.11622	-0.88105	0.76327	0.097743	0.28979		12	BTB-02000681	51757685	12666	0.11802	-0.87349	0.7704	0.095815	0.27899
10	BTB-01125630	57912228	10845	0.10082	-0.9503	0.86879	0.086743	0.3084		12	ARS-BFGL-NGS-22298	86146208	12965	0.11562	-0.88359	0.79321	0.097745	0.26633		4	Hapmap61072-rs29024053	23915993	4081	0.12222	-0.85623	0.73953	0.098163	0.28978		12	ARS-BFGL-NGS-45371	27807391	12478	0.12062	-0.86274	0.76242	0.094781	0.27897
7	ARS-BFGL-NGS-77121	32492061	7466	0.11322	-0.89388	0.78431	0.08675	0.30837		22	ARS-BFGL-NGS-61218	6539120	19450	0.11322	-0.89388	0.80302	0.09767	0.26632		27	Hapmap60853-rs29024039	42243435	22411	0.11782	-0.87432	0.75535	0.097367	0.28974		11	ARS-BFGL-NGS-27262	32766825	11667	0.11582	-0.88274	0.77875	0.094967	0.27897
11	ARS-BFGL-NGS-3456	78377128	12034	0.11442	-0.88871	0.77241	0.0863	0.30833		6	ARS-BFGL-NGS-69314	73892735	6728	0.12082	-0.86192	0.78086	0.097451	0.2663		12	BTA-25371-no-rs	66877440	12821	0.11742	-0.876	0.75704	0.097364	0.28974		20	BTB-01138585	63294438	18680	0.11602	-0.8819	0.77776	0.09475	0.27893
3	ARS-BFGL-NGS-4358	47777991	3118	0.10902	-0.91235	0.82308	0.086207	0.30833		3	BTB-01784003	121025205	3852	0.11502	-0.88615	0.79507	0.097651	0.2663		8	Hapmap57174-rs29021038	109112032	9286	0.12122	-0.86029	0.74361	0.097601	0.28973		11	ARS-BFGL-NGS-89119	9110713	11396	0.11342	-0.89302	0.79232	0.094247	0.2789
4	BTB-00211341	115531863	4958	0.11542	-0.88444	0.76429	0.086677	0.30832		22	Hapmap39236-BTA-70532	19842704	19596	0.10922	-0.91146	0.83098	0.097621	0.2663		10	BTB-00423742	51627715	10761	0.11982	-0.86603	0.74715	0.097743	0.28972		18	ARS-BFGL-NGS-17039	44135838	17261	0.11622	-0.88105	0.77638	0.094804	0.27889
15	ARS-BFGL-NGS-10960	66836559	15271	0.11122	-0.9026	0.80282	0.086257	0.30832		21	ARS-BFGL-NGS-99587	24894169	18984	0.11362	-0.89215	0.80082	0.097387	0.26629		20	Hapmap49204-BTA-50868	57041322	18617	0.11342	-0.89302	0.77761	0.097454	0.28971		8	ARS-BFGL-NGS-73651	52432552	8701	0.11522	-0.88529	0.78217	0.095009	0.27889
3	ARS-BFGL-NGS-91059	15950208	2876	0.10602	-0.92593	0.84607	0.086341	0.30829		15	ARS-BFGL-NGS-77871	37107956	15010	0.11922	-0.8685	0.78388	0.09721	0.26628		20	BTB-01138585	63294438	18680	0.11962	-0.86685	0.74784	0.097105	0.2897		8	Hapmap59214-rs29014649	55004792	8735	0.11202	-0.8991	0.80118	0.094639	0.27889
23	ARS-BFGL-NGS-11502	50443262	20462	0.10262	-0.94174	0.86268	0.086149	0.30828		21	ARS-BFGL-NGS-99716	63560239	19310	0.11762	-0.87516	0.78735	0.097174	0.26625		5	Hapmap47185-BTA-114173	99044605	5811	0.11842	-0.87182	0.75234	0.097183	0.28969		4	Hapmap60483-rs29010048	103852324	4853	0.11682	-0.87852	0.77379	0.094554	0.27886
3	BTB-01676489	106611961	3724	0.11042	-0.90613	0.8101	0.086675	0.30827		7	Hapmap31148-BTA-151907	35581341	7496	0.11082	-0.90436	0.8182	0.097387	0.26625		21	BTB-00801572	8370903	18820	0.11622	-0.88105	0.76327	0.097066	0.28969		18	ARS-BFGL-NGS-13888	22544250	17047	0.11522	-0.88529	0.78217	0.094415	0.27886
2	ARS-BFGL-NGS-25939	101255449	2419	0.10942	-0.91057	0.81962	0.086124	0.30827		16	Hapmap47493-BTA-108616	73332361	16044	0.11042	-0.90613	0.82197	0.09745	0.26625		26	BTA-60918-no-rs	23853334	21724	0.11462	-0.88786	0.77084	0.097243	0.28968		20	ARS-BFGL-NGS-18978	24884879	18319	0.11482	-0.887	0.78398	0.094634	0.27883
25	Hapmap32481-BTC-054553	4952802	21114	0.11362	-0.89215	0.77992	0.085813	0.30822		7	BTB-01268955	77700319	7901	0.11022	-0.90701	0.82371	0.097363	0.26625		12	ARS-BFGL-BAC-5675	24619280	12451	0.12402	-0.84898	0.73401	0.097257	0.28967		3	ARS-BFGL-NGS-106009	15145012	2871	0.12022	-0.86438	0.76366	0.094436	0.27878
17	Hapmap29357-BTA-147904	32009576	16427	0.11102	-0.90348	0.80479	0.086397	0.30821		7	Hapmap39513-BTA-79399	63778905	7756	0.12302	-0.853	0.77375	0.097022	0.26624		11	Hapmap28038-BTA-126868	84947879	12092	0.11322	-0.89388	0.77924	0.096844	0.28967		9	BTB-01181673	11972126	9407	0.11522	-0.88529	0.78217	0.09371	0.27874
13	ARS-BFGL-BAC-15764	66727403	13659	0.10742	-0.91956	0.8363	0.085747	0.30821		1	Hapmap54019-rs29023016	156538750	1481	0.11302	-0.89475	0.80446	0.097268	0.26623		18	ARS-BFGL-NGS-88567	2163914	16855	0.11302	-0.89475	0.78073	0.097083	0.28967		5	Hapmap60862-rs29018508	91320953	5767	0.11442	-0.88871	0.78563	0.093681	0.27872
20	BTB-00789218	56576417	18608	0.10602	-0.92593	0.84607	0.085974	0.30819		14	Hapmap23524-BTC-065402	26874157	14193	0.12102	-0.8611	0.78034	0.096813	0.2662		4	BTA-28293-no-rs	52690928	4343	0.11902	-0.86933	0.75004	0.097075	0.28965		14	UA-IFASA-5830	67048933	14555	0.11682	-0.87852	0.77379	0.093532	0.27871
20	Hapmap42572-BTA-50505	37630456	18433	0.11322	-0.89388	0.78431	0.085769	0.30818		29	ARS-BFGL-NGS-103780	45102557	23260	0.11742	-0.876	0.78793	0.096955	0.2662		12	ARS-BFGL-NGS-102105	15103754	12377	0.11882	-0.87016	0.75087	0.096724	0.28963		5	BTA-11044-rs29016809	48080259	5446	0.11262	-0.89648	0.79704	0.09374	0.27868
4	BTB-00179514	42694771	4246	0.11302	-0.89475	0.78581	0.085748	0.30817		17	ARS-BFGL-NGS-62271	70776835	16802	0.11802	-0.87349	0.78653	0.096728	0.26618		1	ARS-BFGL-NGS-13617	78637787	724	0.11682	-0.87852	0.75972	0.096825	0.28962		11	Hapmap59833-rs29027583	48827893	11792	0.11542	-0.88444	0.78125	0.093191	0.27863
14	ARS-BFGL-NGS-101653	2319504	13862	0.10842	-0.91504	0.82766	0.085695	0.30816		1	Hapmap32092-BTA-149957	55810689	508	0.12322	-0.85219	0.77317	0.096529	0.26615		17	ARS-BFGL-NGS-1166	70755087	16801	0.11502	-0.88615	0.76909	0.096547	0.28962		12	Hapmap51425-BTA-24269	26558724	12463	0.11142	-0.90172	0.80579	0.092684	0.2786
17	Hapmap48323-BTA-41259	57978830	16650	0.10662	-0.92319	0.84216	0.08518	0.30816		1	BTA-107196-no-rs	82468782	772	0.11582	-0.88274	0.79279	0.096376	0.26614		24	ARS-BFGL-NGS-23425	19624509	20656	0.11282	-0.89561	0.78258	0.096431	0.28961		3	Hapmap60323-rs29014816	12733716	2850	0.11662	-0.87936	0.77484	0.09333	0.27858
3	ARS-BFGL-NGS-18525	15904420	2875	0.11262	-0.89648	0.78927	0.085442	0.30815		7	Hapmap59434-rs29012267	25987797	7393	0.12042	-0.86356	0.78163	0.096349	0.26613		13	BTA-32998-no-rs	58043371	13566	0.12422	-0.84818	0.73298	0.096857	0.28959		3	ARS-BFGL-NGS-25455	105536719	3712	0.11662	-0.87936	0.77484	0.092846	0.27858
2	Hapmap25251-BTA-133896	36252633	1898	0.10842	-0.91504	0.82766	0.085279	0.30808		19	UA-IFASA-9045	59300925	17998	0.11562	-0.88359	0.79321	0.0963	0.26611		2	ARS-BFGL-NGS-37296	88511266	2335	0.11982	-0.86603	0.74715	0.096908	0.28958		2	UA-IFASA-5357	106663843	2448	0.11562	-0.88359	0.77995	0.092857	0.27858
15	ARS-BFGL-NGS-72394	36584262	15002	0.10502	-0.93054	0.85236	0.084971	0.30808		11	ARS-BFGL-NGS-82906	27894797	11611	0.11502	-0.88615	0.79507	0.096394	0.26611		14	UA-IFASA-9565	59732398	14480	0.11802	-0.87349	0.75473	0.096362	0.28957		24	ARS-BFGL-NGS-29191	62643699	21066	0.11562	-0.88359	0.77995	0.0927	0.27858
13	ARS-BFGL-NGS-67913	78318767	13790	0.11082	-0.90436	0.80661	0.085118	0.30806		5	BTA-98387-no-rs	47141525	5442	0.12202	-0.85704	0.77741	0.09573	0.26607		13	BTA-32900-no-rs	52211663	13508	0.11702	-0.87768	0.75824	0.096597	0.28956		24	ARS-BFGL-NGS-81093	55694540	21001	0.11362	-0.89215	0.79116	0.092777	0.27857
14	BTB-00224036	64711479	14540	0.10422	-0.93425	0.85623	0.084761	0.30806		6	BTB-00263209	72382208	6713	0.12062	-0.86274	0.78111	0.095721	0.26606		13	Hapmap54192-rs29025257	53719704	13521	0.11802	-0.87349	0.75473	0.096321	0.28955		20	ARS-BFGL-NGS-84088	35557902	18405	0.11542	-0.88444	0.78125	0.092948	0.27856
9	ARS-BFGL-NGS-10386	77832949	10002	0.10682	-0.92228	0.84056	0.084453	0.30805		10	ARS-BFGL-NGS-78530	93019985	11178	0.11942	-0.86768	0.78301	0.095622	0.26605		14	Hapmap24715-BTC-001973	2239085	13860	0.11662	-0.87936	0.76059	0.096009	0.28954		12	BTA-21660-no-rs	35860041	12542	0.10682	-0.92228	0.84206	0.092792	0.27856
3	INRA-232	14763882	2868	0.11502	-0.88615	0.76653	0.085464	0.30804		23	ARS-BFGL-NGS-76846	16021555	20141	0.11202	-0.8991	0.80988	0.0958	0.26603		4	BTA-70508-no-rs	47428767	4287	0.11642	-0.8802	0.76173	0.096346	0.28954		26	ARS-BFGL-NGS-43432	15336560	21644	0.11182	-0.89997	0.8029	0.092644	0.27855
21	ARS-BFGL-NGS-12690	4671448	18787	0.11022	-0.90701	0.81195	0.084764	0.30803		5	ARS-BFGL-NGS-25950	102050795	5830	0.12202	-0.85704	0.77741	0.095303	0.26601		9	Hapmap60123-rs29018437	94991477	10169	0.11522	-0.88529	0.7682	0.09616	0.28953		10	BTB-00410309	14037907	10398	0.11922	-0.8685	0.76578	0.092619	0.27854
20	Hapmap24441-BTA-118024	47542648	18536	0.10742	-0.91956	0.8363	0.084658	0.30803		24	ARS-BFGL-NGS-73573	61885106	21059	0.11342	-0.89302	0.80189	0.095419	0.26601		9	BTA-24108-no-rs	95041591	10170	0.11382	-0.89129	0.77478	0.096059	0.28952		2	BTA-96624-no-rs	28758897	1806	0.11602	-0.8819	0.77776	0.092522	0.27854
10	BTB-00445223	93463666	11181	0.10542	-0.92869	0.84973	0.085011	0.30803		19	ARS-BFGL-NGS-37715	27491890	17687	0.11162	-0.90085	0.81308	0.095364	0.26597		5	ARS-BFGL-NGS-33745	51064864	5460	0.12002	-0.8652	0.7461	0.09602	0.28951		11	BTA-119578-no-rs	23121908	11567	0.11422	-0.88957	0.78754	0.092559	0.27854
1	DPI-27	36985868	324	0.10462	-0.93239	0.85424	0.08515	0.30803		28	BTB-00982612	23666465	22641	0.11302	-0.89475	0.80446	0.095185	0.26596		5	BTA-111136-no-rs	7705831	5120	0.11462	-0.88786	0.77084	0.095912	0.28949		12	BTA-20720-no-rs	35982723	12544	0.11422	-0.88957	0.78754	0.092887	0.27852
15	BTB-01759992	60807990	15206	0.10362	-0.93705	0.85879	0.084775	0.30803		13	ARS-BFGL-NGS-66442	60094367	13593	0.11762	-0.87516	0.78735	0.095021	0.26594		4	BTB-01507411	26435273	4106	0.11322	-0.89388	0.77924	0.0956	0.28949		8	BTA-103194-no-rs	24188422	8415	0.11162	-0.90085	0.8044	0.092517	0.27849
7	BTB-00319857	75730641	7882	0.11142	-0.90172	0.80037	0.084096	0.30801		28	ARS-BFGL-NGS-7298	28491461	22689	0.11282	-0.89561	0.80513	0.095237	0.26594		6	BTB-00242660	7969025	6067	0.12322	-0.85219	0.73562	0.095851	0.28948		29	BTB-01869907	38194335	23204	0.11722	-0.87684	0.77286	0.092068	0.27848
15	ARS-BFGL-NGS-17568	15656347	14785	0.10802	-0.91684	0.83128	0.084372	0.30798		10	BTB-00439698	82608130	11062	0.11622	-0.88105	0.79151	0.094718	0.26591		2	ARS-BFGL-NGS-63923	130613164	2695	0.11902	-0.86933	0.75004	0.095842	0.28948		20	BTA-50642-no-rs	3794030	18087	0.10962	-0.90968	0.81976	0.092522	0.27847
10	Hapmap51558-BTA-117380	71985171	10979	0.10582	-0.92685	0.84735	0.084763	0.30798		25	Hapmap53354-rs29013464	37958335	21467	0.12042	-0.86356	0.78163	0.09483	0.2659		20	UA-IFASA-9183	31195125	18363	0.11642	-0.8802	0.76173	0.09592	0.28943		1	Hapmap58919-rs29009958	78034231	721	0.11242	-0.89735	0.7989	0.091945	0.27845
17	BTA-41203-no-rs	55519655	16623	0.11122	-0.9026	0.80282	0.084573	0.30797		16	Hapmap39827-BTA-39283	55209290	15866	0.11582	-0.88274	0.79279	0.094675	0.2659		2	Hapmap39657-BTA-47071	27983134	1792	0.11562	-0.88359	0.7669	0.095704	0.28941		7	ARS-BFGL-NGS-18669	39027951	7534	0.11062	-0.90524	0.81224	0.092279	0.27845
19	BTA-123276-no-rs	41950232	17830	0.10802	-0.91684	0.83128	0.085011	0.30796		26	ARS-BFGL-NGS-102718	3835287	21530	0.11462	-0.88786	0.79637	0.094692	0.2659		9	Hapmap51958-BTA-84395	82972692	10051	0.11702	-0.87768	0.75824	0.095376	0.28939		4	BTA-101478-no-rs	80881001	4628	0.11662	-0.87936	0.77484	0.092285	0.27844
11	Hapmap25343-BTA-163074	84701516	12090	0.10542	-0.92869	0.84973	0.08427	0.30796		22	ARS-BFGL-NGS-60902	12806792	19516	0.11642	-0.8802	0.79075	0.094487	0.26589		8	BTB-00367351	96498706	9153	0.10982	-0.90879	0.8098	0.09533	0.28938		5	Hapmap47711-BTA-72953	23483262	5242	0.11342	-0.89302	0.79232	0.091578	0.27842
4	BTB-00170785	27067897	4112	0.12242	-0.85542	0.72896	0.08091	0.30792		3	ARS-BFGL-NGS-31154	102026561	3681	0.11582	-0.88274	0.79279	0.09475	0.26588		23	ARS-BFGL-NGS-5042	15345878	20136	0.11642	-0.8802	0.76173	0.095383	0.28936		15	ARS-BFGL-NGS-13514	55660429	15161	0.11302	-0.89475	0.79437	0.091615	0.27842
20	BTB-00774300	14259661	18210	0.10782	-0.91775	0.83287	0.084718	0.30792		8	Hapmap42531-BTA-38304	53270232	8715	0.11442	-0.88871	0.79686	0.094554	0.26585		18	ARS-BFGL-NGS-28825	14058919	16979	0.11762	-0.87516	0.75582	0.094741	0.28935		11	ARS-BFGL-BAC-11748	58442169	11854	0.11282	-0.89561	0.79607	0.091804	0.27841
23	Hapmap53500-rs29016513	10665897	20084	0.11722	-0.87684	0.75288	0.084366	0.3079		15	Hapmap59803-rs29011136	14667911	14780	0.11762	-0.87516	0.78735	0.094524	0.26584		10	Hapmap46117-BTA-106518	88605589	11120	0.11802	-0.87349	0.75473	0.094627	0.28932		12	BTA-19593-no-rs	28974708	12489	0.11282	-0.89561	0.79607	0.091812	0.27841
18	ARS-BFGL-NGS-89650	54376451	17356	0.10822	-0.91594	0.82925	0.083993	0.3079		14	UA-IFASA-7382	23475634	14146	0.11282	-0.89561	0.80513	0.094501	0.26584		11	BTB-01568059	49852621	11802	0.11782	-0.87432	0.75535	0.094692	0.28931		20	ARS-BFGL-NGS-20999	1596434	18064	0.10962	-0.90968	0.81976	0.091814	0.27841
14	ARS-BFGL-NGS-18770	63725761	14528	0.11042	-0.90613	0.8101	0.083926	0.30788		8	ARS-BFGL-NGS-30466	85786900	9035	0.11262	-0.89648	0.80651	0.094338	0.26584		27	ARS-BFGL-NGS-74889	42216810	22410	0.11562	-0.88359	0.7669	0.094911	0.28931		2	ARS-BFGL-BAC-34933	113483502	2527	0.11662	-0.87936	0.77484	0.091704	0.27838
13	ARS-BFGL-NGS-31452	42257575	13399	0.10442	-0.93332	0.85526	0.083981	0.30788		4	ARS-BFGL-NGS-67967	69539994	4513	0.10302	-0.93986	0.8672	0.094421	0.26584		7	BTB-00290525	3196206	7217	0.11122	-0.9026	0.7964	0.094881	0.28931		6	ARS-BFGL-NGS-103009	34889220	6328	0.10322	-0.93892	0.86163	0.091792	0.27837
12	ARS-BFGL-BAC-12462	24824923	12452	0.10862	-0.91415	0.82574	0.084569	0.30786		14	Hapmap24715-BTC-001973	2239085	13860	0.11002	-0.9079	0.82503	0.094212	0.26581		19	ARS-BFGL-NGS-101671	28366979	17691	0.12042	-0.86356	0.7454	0.094607	0.2893		9	ARS-BFGL-NGS-42139	95625955	10178	0.11082	-0.90436	0.81067	0.091536	0.27836
12	Hapmap42862-BTA-17548	22705057	12436	0.10842	-0.91504	0.82766	0.083997	0.30786		16	BTB-00828197	56952563	15878	0.11302	-0.89475	0.80446	0.093834	0.2658		11	ARS-BFGL-NGS-18208	62657356	11890	0.11622	-0.88105	0.76327	0.094541	0.28928		12	ARS-BFGL-BAC-11792	13671044	12359	0.11062	-0.90524	0.81224	0.09124	0.27836
13	Hapmap39255-BTA-119464	69124045	13690	0.10722	-0.92046	0.83792	0.084154	0.30786		12	ARS-BFGL-NGS-59877	23991213	12449	0.11002	-0.9079	0.82503	0.093991	0.2658		12	BTA-120860-no-rs	28205239	12483	0.11722	-0.87684	0.75749	0.094319	0.28927		2	ARS-BFGL-NGS-103465	61822538	2125	0.11742	-0.876	0.77205	0.091082	0.27835
3	ARS-BFGL-NGS-83416	109542930	3756	0.10462	-0.93239	0.85424	0.084177	0.30786		22	Hapmap33004-BTA-136233	3228262	19413	0.10542	-0.92869	0.85648	0.093896	0.26578		6	Hapmap49493-BTA-121746	42825386	6426	0.11622	-0.88105	0.76327	0.094355	0.28926		1	Hapmap38963-BTA-50274	123672861	1153	0.11762	-0.87516	0.7715	0.091188	0.27833
22	Hapmap26393-BTA-136223	3550589	19415	0.11062	-0.90524	0.80849	0.083623	0.30784		2	BTB-00109355	107880854	2461	0.11842	-0.87182	0.78534	0.093625	0.26576		13	ARS-BFGL-NGS-103950	4026817	13057	0.11482	-0.887	0.76985	0.094127	0.28926		17	ARS-BFGL-NGS-20716	67345189	16764	0.11202	-0.8991	0.80118	0.091105	0.27829
26	ARS-BFGL-NGS-7203	21800887	21707	0.10962	-0.90968	0.81763	0.0835	0.30782		10	BTB-00419069	39702260	10627	0.11102	-0.90348	0.81674	0.093927	0.26576		1	Hapmap50869-BTA-111237	109869888	1045	0.11362	-0.89215	0.77672	0.09449	0.28925		3	ARS-BFGL-NGS-34260	78170557	3397	0.10982	-0.90879	0.81846	0.091109	0.27829
19	ARS-BFGL-NGS-28901	42976859	17842	0.10742	-0.91956	0.8363	0.08372	0.30779		2	BTB-01978832	131882804	2710	0.11642	-0.8802	0.79075	0.093971	0.26575		4	ARS-BFGL-NGS-89379	119407450	5009	0.11302	-0.89475	0.78073	0.094294	0.28925		1	Hapmap32844-BTA-151959	23374361	188	0.11342	-0.89302	0.79232	0.090945	0.27828
12	BTA-50103-no-rs	48131404	12619	0.11002	-0.9079	0.81401	0.08355	0.30778		29	Hapmap42284-BTA-65181	27465875	23093	0.11502	-0.88615	0.79507	0.093597	0.26572		6	Hapmap42616-BTA-64032	90217183	6837	0.11562	-0.88359	0.7669	0.094425	0.28923		7	ARS-BFGL-NGS-3372	13823591	7291	0.11002	-0.9079	0.81695	0.090844	0.27827
15	ARS-BFGL-NGS-18771	27235378	14901	0.11142	-0.90172	0.80037	0.083663	0.30777		25	ARS-BFGL-NGS-107782	35657709	21445	0.11182	-0.89997	0.81141	0.093619	0.26571		20	ARS-BFGL-NGS-74334	31752546	18369	0.12122	-0.86029	0.74361	0.094509	0.28921		18	ARS-BFGL-NGS-95291	18238978	17004	0.11322	-0.89388	0.79354	0.090563	0.27825
1	BTB-01086841	94882093	888	0.11062	-0.90524	0.80849	0.083729	0.30777		24	BTB-00887858	37958693	20852	0.11862	-0.87099	0.7851	0.093369	0.2657		3	ARS-BFGL-NGS-83572	82014166	3439	0.11942	-0.86768	0.74903	0.093955	0.2892		1	ARS-BFGL-NGS-66914	109521534	1041	0.10902	-0.91235	0.82602	0.090636	0.27821
14	BTB-01728481	33604665	14269	0.11142	-0.90172	0.80037	0.083285	0.30776		14	Hapmap49927-BTA-24548	25771436	14171	0.11482	-0.887	0.79547	0.093487	0.2657		4	ARS-BFGL-NGS-29401	51833896	4330	0.11642	-0.8802	0.76173	0.093691	0.2892		19	Hapmap52998-ss46526120	43296546	17843	0.11042	-0.90613	0.81358	0.090638	0.2782
5	ARS-USMARC-614	45722126	5432	0.10322	-0.93892	0.86029	0.083394	0.30776		1	Hapmap57808-rs29009859	88167139	824	0.11762	-0.87516	0.78735	0.093188	0.26567		20	BTA-44917-no-rs	40437346	18469	0.11362	-0.89215	0.77672	0.093713	0.28917		18	ARS-BFGL-NGS-62316	11675551	16964	0.11602	-0.8819	0.77776	0.09086	0.27819
10	Hapmap51767-BTA-79316	89641780	11133	0.10922	-0.91146	0.82122	0.083598	0.30775		2	Hapmap29650-BTA-146970	99292729	2407	0.11922	-0.8685	0.78388	0.092881	0.26566		8	BTB-01493310	34610579	8511	0.11682	-0.87852	0.75972	0.09371	0.28916		11	BTA-97179-no-rs	55651215	11833	0.11482	-0.887	0.78398	0.09056	0.27819
5	Hapmap40368-BTA-73779	6618844	5107	0.10862	-0.91415	0.82574	0.083279	0.30775		26	BTB-01583927	29487603	21784	0.11802	-0.87349	0.78653	0.093033	0.26566		16	Hapmap33837-BES10_Contig687_1379	2962360	15464	0.12162	-0.85866	0.74233	0.094165	0.28915		9	ARS-BFGL-NGS-10559	104196469	10266	0.11142	-0.90172	0.80579	0.090543	0.27819
13	BTA-32929-no-rs	8165260	13094	0.11202	-0.8991	0.79469	0.083869	0.30774		6	BTA-88049-no-rs	643965	6016	0.11262	-0.89648	0.80651	0.092946	0.26565		23	ARS-BFGL-NGS-94682	10688252	20085	0.11562	-0.88359	0.7669	0.093815	0.28914		19	ARS-BFGL-NGS-73579	45164235	17859	0.10902	-0.91235	0.82602	0.090412	0.27819
20	Hapmap56909-rs29019643	3767554	18086	0.10862	-0.91415	0.82574	0.083774	0.30774		15	ARS-BFGL-NGS-18771	27235378	14901	0.11162	-0.90085	0.81308	0.093119	0.26565		5	ARS-BFGL-NGS-15778	111227019	5922	0.11482	-0.887	0.76985	0.093859	0.28914		26	ARS-BFGL-NGS-1312	48583446	21972	0.11142	-0.90172	0.80579	0.090198	0.27817
8	BTA-81053-no-rs	39910889	8562	0.10642	-0.9241	0.84344	0.08342	0.30773		22	Hapmap54532-rs29013429	43949380	19821	0.11602	-0.8819	0.79205	0.092978	0.26563		12	BTA-100959-no-rs	29191067	12494	0.11942	-0.86768	0.74903	0.093764	0.28913		5	Hapmap41953-BTA-73422	38466360	5366	0.11022	-0.90701	0.81504	0.090001	0.27814
25	Hapmap41913-BTA-60271	38698430	21471	0.10162	-0.94648	0.8665	0.083263	0.30773		8	BTB-01874657	20165909	8372	0.11382	-0.89129	0.79981	0.092726	0.26563		25	ARS-BFGL-NGS-107782	35657709	21445	0.11642	-0.8802	0.76173	0.093745	0.28913		5	ARS-BFGL-NGS-87170	27235668	5276	0.11282	-0.89561	0.79607	0.089697	0.27813
3	Hapmap31786-BTA-148388	40468958	3063	0.11062	-0.90524	0.80849	0.083545	0.3077		16	Hapmap60283-rs29014986	50076028	15817	0.11242	-0.89735	0.80769	0.09265	0.26559		10	BTA-78285-no-rs	86717378	11104	0.11482	-0.887	0.76985	0.093157	0.28907		2	Hapmap59378-rs29018764	110139283	2493	0.11522	-0.88529	0.78217	0.089929	0.27812
12	ARS-BFGL-NGS-17075	85798850	12962	0.10522	-0.92961	0.85105	0.08329	0.30769		10	ARS-BFGL-NGS-19884	57759437	10842	0.10982	-0.90879	0.82682	0.09232	0.26558		4	ARS-BFGL-NGS-43016	63454908	4454	0.11202	-0.8991	0.78977	0.093054	0.28907		10	ARS-BFGL-NGS-30594	47406215	10707	0.10962	-0.90968	0.81976	0.089756	0.27806
6	ARS-BFGL-NGS-98699	107921117	7053	0.10802	-0.91684	0.83128	0.083107	0.30767		7	ARS-BFGL-NGS-66143	17754418	7316	0.11302	-0.89475	0.80446	0.09223	0.26553		19	Hapmap52998-ss46526120	43296546	17843	0.11262	-0.89648	0.78398	0.093299	0.28905		4	Hapmap43916-BTA-70890	64053148	4457	0.11362	-0.89215	0.79116	0.089975	0.27803
7	ARS-BFGL-NGS-81749	39658828	7542	0.10402	-0.93518	0.85722	0.083074	0.30764		9	Hapmap42740-BTA-96267	78811934	10007	0.11382	-0.89129	0.79981	0.092117	0.26552		11	Hapmap59148-ss46527122	63430172	11898	0.12062	-0.86274	0.74522	0.092818	0.28903		14	Hapmap42187-BTA-34463	29856945	14233	0.10922	-0.91146	0.82399	0.089348	0.27803
12	BTB-01236909	50295112	12648	0.11662	-0.87936	0.75656	0.079562	0.30761		20	BTB-01412031	60722662	18650	0.11442	-0.88871	0.79686	0.0918	0.2655		4	ARS-BFGL-NGS-108871	13577398	3972	0.11862	-0.87099	0.75137	0.092726	0.289		3	Hapmap59005-rs29027243	59601170	3199	0.10562	-0.92777	0.84955	0.089517	0.27803
5	ARS-BFGL-NGS-96140	107527186	5876	0.11462	-0.88786	0.77038	0.078873	0.30761		12	ARS-BFGL-NGS-45371	27807391	12478	0.11302	-0.89475	0.80446	0.091691	0.2655		5	BTB-01477571	43481128	5409	0.11502	-0.88615	0.76909	0.092924	0.28898		1	BTB-01702174	84424501	792	0.11762	-0.87516	0.7715	0.089223	0.27801
20	ARS-BFGL-NGS-57239	3037520	18079	0.10502	-0.93054	0.85236	0.082754	0.30761		17	BTA-25627-no-rs	58438656	16657	0.11002	-0.9079	0.82503	0.091953	0.2655		8	BTB-00285279	30407640	8476	0.11862	-0.87099	0.75137	0.092837	0.28896		11	ARS-BFGL-NGS-14392	102237822	12217	0.10862	-0.91415	0.82885	0.089383	0.27801
18	ARS-BFGL-NGS-107400	20890089	17028	0.10942	-0.91057	0.81962	0.082596	0.3076		3	Hapmap50814-BTA-89905	38764361	3044	0.10662	-0.92319	0.84901	0.092154	0.2655		21	BTB-00822497	49316928	19201	0.11382	-0.89129	0.77478	0.092801	0.28895		3	BTB-00138938	80860593	3424	0.11642	-0.8802	0.77575	0.089672	0.278
2	ARS-BFGL-BAC-30703	37156818	1903	0.10562	-0.92777	0.84844	0.082226	0.3076		11	ARS-BFGL-NGS-72428	62593469	11889	0.11902	-0.86933	0.78474	0.091496	0.26548		7	ARS-BFGL-NGS-50498	36178539	7503	0.11562	-0.88359	0.7669	0.092503	0.28894		21	ARS-BFGL-NGS-4300	21703503	18954	0.11542	-0.88444	0.78125	0.089487	0.278
3	ARS-BFGL-NGS-29420	103728246	3701	0.10342	-0.93798	0.85963	0.082879	0.3076		10	BTB-00380148	49624848	10734	0.11222	-0.89822	0.80838	0.091691	0.26548		28	BTB-01522542	21696826	22628	0.11222	-0.89822	0.78788	0.092295	0.28893		1	ARS-BFGL-NGS-109258	57890954	525	0.10382	-0.93611	0.85902	0.088951	0.278
1	ARS-BFGL-NGS-104657	128908587	1203	0.10942	-0.91057	0.81962	0.082895	0.30759		16	ARS-BFGL-NGS-36241	73361045	16045	0.11642	-0.8802	0.79075	0.091645	0.26546		9	Hapmap27874-BTA-146513	53871363	9784	0.11662	-0.87936	0.76059	0.091994	0.2889		7	ARS-BFGL-NGS-67859	23519206	7367	0.10942	-0.91057	0.8217	0.088982	0.27799
3	BTA-67733-no-rs	45872971	3101	0.10922	-0.91146	0.82122	0.082092	0.30758		3	ARS-BFGL-NGS-104366	49704834	3142	0.10982	-0.90879	0.82682	0.091645	0.26546		21	ARS-BFGL-NGS-37996	65233513	19328	0.10762	-0.91865	0.82957	0.092482	0.2889		14	UA-IFASA-7429	13927529	14049	0.10762	-0.91865	0.83659	0.089655	0.27799
10	ARS-BFGL-NGS-107028	73622468	10991	0.11442	-0.88871	0.77241	0.082762	0.30757		3	Hapmap58721-rs29026738	104874970	3705	0.11682	-0.87852	0.78952	0.091614	0.26545		2	Hapmap33198-BTA-134378	95752707	2385	0.11442	-0.88871	0.7717	0.092086	0.28889		1	ARS-BFGL-NGS-31102	146862570	1374	0.11222	-0.89822	0.79989	0.089322	0.27798
5	Hapmap57248-rs29018609	54933394	5477	0.10702	-0.92137	0.83933	0.082344	0.30757		10	ARS-BFGL-NGS-18574	77391821	11016	0.11642	-0.8802	0.79075	0.091753	0.26545		1	ARS-BFGL-BAC-13578	120752725	1123	0.11222	-0.89822	0.78788	0.092485	0.28889		17	BTA-41203-no-rs	55519655	16623	0.10622	-0.92502	0.84593	0.089279	0.27798
11	ARS-BFGL-NGS-101857	27587137	11609	0.10682	-0.92228	0.84056	0.082095	0.30757		12	BTA-18601-no-rs	31790894	12512	0.11382	-0.89129	0.79981	0.09133	0.26544		23	BTB-00870908	41672507	20358	0.11222	-0.89822	0.78788	0.092152	0.28889		1	ARS-BFGL-NGS-105436	63951419	589	0.11802	-0.87349	0.7704	0.08942	0.27795
18	ARS-BFGL-NGS-69002	11200241	16959	0.11142	-0.90172	0.80037	0.082736	0.30756		18	ARS-BFGL-NGS-9708	44064689	17260	0.10802	-0.91684	0.8396	0.091598	0.26544		12	BTA-93372-no-rs	42221127	12571	0.11082	-0.90436	0.79992	0.092447	0.28889		2	Hapmap41106-BTA-90288	86959111	2328	0.10902	-0.91235	0.82602	0.088912	0.27795
26	Hapmap47344-BTA-60858	21258113	21705	0.10642	-0.9241	0.84344	0.082311	0.30754		20	Hapmap24428-BTA-112183	53097198	18580	0.11602	-0.8819	0.79205	0.09154	0.26543		13	BTA-33000-no-rs	58099969	13568	0.11342	-0.89302	0.77761	0.092561	0.28888		5	ARS-BFGL-NGS-42349	73841338	5609	0.10902	-0.91235	0.82602	0.088924	0.27795
3	ARS-BFGL-NGS-61739	19818747	2904	0.10962	-0.90968	0.81763	0.082229	0.30753		4	Hapmap55341-rs29010064	57038837	4382	0.11542	-0.88444	0.79363	0.09147	0.26542		6	Hapmap40589-BTA-77348	94627787	6886	0.11182	-0.89997	0.79134	0.091814	0.28888		5	BTA-23603-no-rs	92808388	5776	0.10782	-0.91775	0.83536	0.088529	0.27795
13	ARS-BFGL-NGS-109376	41952009	13394	0.10542	-0.92869	0.84973	0.08259	0.30752		12	ARS-BFGL-NGS-32310	80707508	12904	0.11482	-0.887	0.79547	0.091306	0.26541		1	BTA-107196-no-rs	82468782	772	0.11302	-0.89475	0.78073	0.091967	0.28886		21	BTB-00822497	49316928	19201	0.10982	-0.90879	0.81846	0.088785	0.27792
22	BTA-54671-no-rs	47163956	19849	0.10422	-0.93425	0.85623	0.082636	0.30752		5	BTA-98442-no-rs	86997963	5726	0.11302	-0.89475	0.80446	0.091179	0.26541		21	Hapmap38656-BTA-117256	52608666	19229	0.10922	-0.91146	0.81517	0.092197	0.28886		14	ARS-BFGL-NGS-26968	84437125	14691	0.10922	-0.91146	0.82399	0.08881	0.2779
13	ARS-BFGL-NGS-38412	78732465	13791	0.10302	-0.93986	0.86117	0.082335	0.30752		2	ARS-BFGL-NGS-23793	112929325	2521	0.10942	-0.91057	0.82962	0.091388	0.2654		22	Hapmap46953-BTA-121345	30769143	19694	0.11802	-0.87349	0.75473	0.092264	0.28885		27	ARS-BFGL-NGS-30404	27375867	22262	0.10622	-0.92502	0.84593	0.088699	0.27789
16	ARS-BFGL-NGS-39956	47268530	15795	0.10902	-0.91235	0.82308	0.0827	0.30751		5	ARS-BFGL-NGS-69000	109274268	5898	0.11522	-0.88529	0.79456	0.091144	0.26539		4	Hapmap43659-BTA-70032	40924111	4234	0.11842	-0.87182	0.75234	0.092156	0.28883		4	ARS-BFGL-NGS-106409	9048776	3920	0.11422	-0.88957	0.78754	0.089137	0.27788
4	BTB-00170517	27168288	4114	0.10582	-0.92685	0.84735	0.081623	0.30749		24	ARS-BFGL-NGS-39061	1137518	20489	0.11122	-0.9026	0.81521	0.091216	0.26539		2	Hapmap50202-BTA-106854	45026036	1972	0.11142	-0.90172	0.79466	0.091889	0.28883		6	Hapmap33530-BTA-77395	96332260	6909	0.11002	-0.9079	0.81695	0.087948	0.27788
14	BTB-00752634	59049305	14472	0.10942	-0.91057	0.81962	0.08242	0.30748		1	Hapmap57645-rs29027916	150363389	1418	0.11762	-0.87516	0.78735	0.091115	0.26537		1	Hapmap43856-BTA-44227	99193415	938	0.11502	-0.88615	0.76909	0.091602	0.28882		12	ARS-BFGL-NGS-19196	28022872	12480	0.11222	-0.89822	0.79989	0.088759	0.27785
19	BTB-00754877	44174487	17848	0.10142	-0.94743	0.86702	0.082199	0.30748		21	Hapmap41013-BTA-52932	65365440	19329	0.11262	-0.89648	0.80651	0.091005	0.26537		15	Hapmap41247-BTA-37094	54686691	15151	0.11382	-0.89129	0.77478	0.091921	0.28882		3	UA-IFASA-7459	101319929	3670	0.11642	-0.8802	0.77575	0.08877	0.27783
4	BTB-00170600	27101116	4113	0.10862	-0.91415	0.82574	0.082275	0.30746		4	BTB-00168235	20395856	4046	0.10982	-0.90879	0.82682	0.090905	0.26537		4	Hapmap48060-BTA-71676	95645699	4792	0.11022	-0.90701	0.80562	0.091746	0.28881		10	Hapmap26720-BTA-151724	68642807	10940	0.11342	-0.89302	0.79232	0.08804	0.27781
1	BTB-00062051	134862036	1260	0.10542	-0.92869	0.84973	0.081771	0.30746		29	ARS-BFGL-NGS-42102	48054630	23287	0.11422	-0.88957	0.79745	0.091194	0.26536		16	BTB-01724000	73148406	16042	0.10942	-0.91057	0.81282	0.091883	0.28881		23	ARS-BFGL-NGS-93014	37029269	20310	0.11242	-0.89735	0.7989	0.088294	0.27779
27	BTB-01581416	10236658	22067	0.10862	-0.91415	0.82574	0.080993	0.30745		11	Hapmap43414-BTA-96067	48881609	11793	0.11382	-0.89129	0.79981	0.091023	0.26536		19	Hapmap50362-BTA-44583	17701476	17585	0.11022	-0.90701	0.80562	0.091396	0.28878		20	Hapmap42401-BTA-102906	39538676	18452	0.11002	-0.9079	0.81695	0.087876	0.27779
5	ARS-BFGL-NGS-101258	65184723	5535	0.10562	-0.92777	0.84844	0.082006	0.30744		3	ARS-BFGL-NGS-23295	36520253	3033	0.11242	-0.89735	0.80769	0.090791	0.26535		7	ARS-BFGL-NGS-39011	5866943	7252	0.10922	-0.91146	0.81517	0.091724	0.28878		8	ARS-BFGL-NGS-33264	75759261	8924	0.11582	-0.88274	0.77875	0.087719	0.27777
17	ARS-BFGL-NGS-62271	70776835	16802	0.10382	-0.93611	0.8582	0.081882	0.30744		4	BTB-01507411	26435273	4106	0.11182	-0.89997	0.81141	0.090846	0.26535		28	BTB-01434519	21812748	22629	0.11942	-0.86768	0.74903	0.091405	0.28877		13	Hapmap54192-rs29025257	53719704	13521	0.11182	-0.89997	0.8029	0.087742	0.27777
15	ARS-BFGL-NGS-84790	5295111	14723	0.10602	-0.92593	0.84607	0.081413	0.30743		4	BTA-101478-no-rs	80881001	4628	0.11182	-0.89997	0.81141	0.090928	0.26534		16	BTB-00644303	47680564	15800	0.11362	-0.89215	0.77672	0.091878	0.28877		11	BTB-01762620	16983543	11490	0.11122	-0.9026	0.80748	0.088027	0.27777
23	Hapmap38747-BTA-35655	42357362	20366	0.10802	-0.91684	0.83128	0.081569	0.30742		5	BTA-73915-no-rs	6285184	5102	0.11022	-0.90701	0.82371	0.091039	0.26534		1	BTA-54318-no-rs	11887794	120	0.11562	-0.88359	0.7669	0.091194	0.28874		3	ARS-BFGL-NGS-91142	93523689	3580	0.10842	-0.91504	0.8308	0.087963	0.27777
4	Hapmap48240-BTA-18657	66287747	4474	0.10422	-0.93425	0.85623	0.081446	0.30742		1	Hapmap46543-BTA-94613	90916197	859	0.10922	-0.91146	0.83098	0.090739	0.26533		3	BTB-00137231	77959050	3392	0.11442	-0.88871	0.7717	0.091237	0.28874		15	ARS-BFGL-NGS-41288	42861362	15060	0.11142	-0.90172	0.80579	0.087709	0.27775
8	ARS-BFGL-NGS-101576	31777151	8491	0.10562	-0.92777	0.84844	0.081645	0.30741		25	ARS-BFGL-NGS-36624	41497446	21499	0.10942	-0.91057	0.82962	0.090777	0.26532		17	Hapmap55008-rs29022004	30219083	16403	0.11362	-0.89215	0.77672	0.091326	0.28874		1	ARS-BFGL-NGS-91055	137033675	1280	0.10842	-0.91504	0.8308	0.088144	0.27775
7	ARS-BFGL-NGS-14880	56152302	7683	0.11142	-0.90172	0.80037	0.0785	0.30738		28	ARS-BFGL-NGS-107358	29084057	22694	0.11102	-0.90348	0.81674	0.090784	0.26531		2	ARS-BFGL-NGS-6012	113321109	2526	0.11062	-0.90524	0.80183	0.091212	0.28874		18	ARS-BFGL-NGS-108036	26130014	17093	0.10922	-0.91146	0.82399	0.087519	0.27774
19	ARS-BFGL-BAC-33744	33941547	17749	0.10522	-0.92961	0.85105	0.081816	0.30738		11	Hapmap44345-BTA-119580	23085190	11566	0.11202	-0.8991	0.80988	0.090538	0.2653		5	ARS-BFGL-NGS-50553	26181410	5267	0.11302	-0.89475	0.78073	0.091023	0.28873		6	BTB-01726114	14633122	6144	0.10542	-0.92869	0.85069	0.086715	0.27774
1	BTB-01605050	54714755	497	0.12102	-0.8611	0.73394	0.07728	0.30737		2	BTA-48073-no-rs	77110357	2265	0.11442	-0.88871	0.79686	0.09029	0.26527		8	BTB-01276600	3859393	8238	0.10922	-0.91146	0.81517	0.091367	0.28873		10	Hapmap48477-BTA-80377	92011190	11166	0.11182	-0.89997	0.8029	0.087505	0.27772
11	ARS-BFGL-NGS-54728	93142448	12147	0.10562	-0.92777	0.84844	0.08136	0.30737		20	ARS-BFGL-NGS-18978	24884879	18319	0.11082	-0.90436	0.8182	0.09046	0.26527		12	Hapmap30556-BTA-147818	81849554	12921	0.11362	-0.89215	0.77672	0.091052	0.28872		5	ARS-BFGL-NGS-8293	110435582	5914	0.10942	-0.91057	0.8217	0.087725	0.27772
18	UA-IFASA-4518	23841383	17066	0.10562	-0.92777	0.84844	0.081375	0.30737		4	BTA-93538-no-rs	19957153	4033	0.11362	-0.89215	0.80082	0.089991	0.26523		1	BTB-01117320	121529092	1129	0.11242	-0.89735	0.78563	0.09136	0.28872		13	Hapmap39255-BTA-119464	69124045	13690	0.11602	-0.8819	0.77776	0.084205	0.27771
20	ARS-BFGL-NGS-84088	35557902	18405	0.10942	-0.91057	0.81962	0.081229	0.30734		15	BTA-36844-no-rs	42807152	15059	0.11382	-0.89129	0.79981	0.089782	0.26522		10	ARS-BFGL-BAC-10952	18882288	10452	0.10682	-0.92228	0.83615	0.091079	0.28871		11	Hapmap44345-BTA-119580	23085190	11566	0.11382	-0.89129	0.78978	0.08751	0.27771
2	ARS-BFGL-NGS-27023	134738023	2733	0.10262	-0.94174	0.86268	0.080859	0.30734		4	BTB-00170935	26955066	4110	0.11242	-0.89735	0.80769	0.089978	0.26522		14	BTB-01774363	19089297	14100	0.11242	-0.89735	0.78563	0.090967	0.2887		19	ARS-BFGL-BAC-32499	46044695	17873	0.11002	-0.9079	0.81695	0.087398	0.27771
16	ARS-BFGL-NGS-3827	17993755	15560	0.10622	-0.92502	0.8446	0.081424	0.30732		10	Hapmap41666-BTA-86780	79455690	11028	0.11822	-0.87265	0.78594	0.089603	0.26521		1	Hapmap46543-BTA-94613	90916197	859	0.10642	-0.9241	0.83917	0.091121	0.2887		12	Hapmap48554-BTA-100227	87717675	12985	0.10862	-0.91415	0.82885	0.087563	0.2777
19	ARS-BFGL-NGS-32460	40716234	17816	0.11062	-0.90524	0.80849	0.081517	0.30731		2	Hapmap32159-BTA-46703	21155409	1707	0.11342	-0.89302	0.80189	0.089745	0.26518		7	ARS-BFGL-NGS-43299	52720797	7660	0.10782	-0.91775	0.82759	0.090889	0.28868		3	Hapmap51790-BTA-103080	101076596	3667	0.11422	-0.88957	0.78754	0.087776	0.27769
12	Hapmap58301-rs29026494	54935437	12712	0.10642	-0.9241	0.84344	0.080877	0.3073		5	BTA-119247-no-rs	73419142	5606	0.11042	-0.90613	0.82197	0.089546	0.26518		19	ARS-USMARC-Parent-AY916666-no-rs	44799390	17856	0.11242	-0.89735	0.78563	0.090673	0.28867		27	ARS-BFGL-NGS-44464	40378667	22399	0.11062	-0.90524	0.81224	0.087458	0.27768
10	Hapmap60941-rs29011199	74701672	10999	0.10302	-0.93986	0.86117	0.080962	0.30729		18	ARS-BFGL-NGS-28825	14058919	16979	0.11002	-0.9079	0.82503	0.089872	0.26518		12	ARS-BFGL-BAC-14990	69106382	12848	0.10782	-0.91775	0.82759	0.09036	0.28863		5	Hapmap22799-BTA-142770	6762240	5110	0.10462	-0.93239	0.85513	0.086869	0.27767
2	BTB-00092589	34379341	1878	0.10062	-0.95126	0.8694	0.080944	0.30729		8	BTB-01634942	54961322	8734	0.10982	-0.90879	0.82682	0.089785	0.26518		2	Hapmap32159-BTA-46703	21155409	1707	0.12142	-0.85947	0.74252	0.09084	0.28862		26	BTB-01583927	29487603	21784	0.11542	-0.88444	0.78125	0.086979	0.27766
7	Hapmap47127-BTA-88691	47002161	7613	0.11582	-0.88274	0.7607	0.076116	0.30727		5	ARS-BFGL-NGS-56171	115473272	5965	0.10542	-0.92869	0.85648	0.089655	0.26518		16	Hapmap51565-BTA-122868	74046418	16054	0.11202	-0.8991	0.78977	0.09052	0.28862		3	BTB-00962989	99188015	3643	0.11002	-0.9079	0.81695	0.087554	0.27766
14	BTB-01072588	17138879	14078	0.11442	-0.88871	0.77241	0.076792	0.30727		12	ARS-BFGL-NGS-27779	53468735	12690	0.10642	-0.9241	0.85067	0.089723	0.26517		17	UA-IFASA-4960	57203284	16643	0.11742	-0.876	0.75704	0.090216	0.28861		8	BTA-80863-no-rs	22130988	8392	0.10882	-0.91325	0.82761	0.087195	0.27766
1	BTB-00022352	50815882	461	0.10822	-0.91594	0.82925	0.080909	0.30727		3	Hapmap42636-BTA-68725	93306873	3578	0.11202	-0.8991	0.80988	0.089792	0.26516		26	ARS-BFGL-NGS-53740	46052762	21958	0.11202	-0.8991	0.78977	0.090572	0.28861		21	Hapmap22752-BTA-151718	37358573	19089	0.10882	-0.91325	0.82761	0.087769	0.27765
2	ARS-BFGL-NGS-60545	126372006	2658	0.11962	-0.86685	0.73972	0.077309	0.30726		26	ARS-BFGL-NGS-53740	46052762	21958	0.11062	-0.90524	0.82002	0.089631	0.26516		4	BTB-00366265	52265400	4336	0.11102	-0.90348	0.7983	0.090745	0.28861		26	Hapmap38238-BTA-62050	11822578	21612	0.10782	-0.91775	0.83536	0.087745	0.27765
10	BTB-01398247	99701407	11243	0.10582	-0.92685	0.84735	0.080911	0.30724		7	ARS-BFGL-NGS-26903	22270286	7356	0.10982	-0.90879	0.82682	0.089815	0.26516		24	ARS-BFGL-NGS-90343	19984827	20659	0.11002	-0.9079	0.80809	0.090457	0.28861		2	ARS-BFGL-NGS-87101	88462321	2334	0.10762	-0.91865	0.83659	0.087561	0.27765
19	ARS-BFGL-BAC-32937	55871365	17965	0.10282	-0.9408	0.86197	0.081046	0.30723		7	ARS-BFGL-NGS-84565	5751910	7248	0.11022	-0.90701	0.82371	0.089291	0.26515		11	ARS-BFGL-NGS-5488	25837168	11594	0.11942	-0.86768	0.74903	0.090799	0.2886		9	ARS-BFGL-NGS-55057	82130748	10036	0.10582	-0.92685	0.84839	0.087464	0.27765
5	ARS-BFGL-NGS-15520	65986618	5544	0.11322	-0.89388	0.78431	0.080538	0.30722		18	ARS-BFGL-NGS-14524	11836226	16966	0.10982	-0.90879	0.82682	0.089236	0.26513		23	Hapmap44343-BTA-113612	13714810	20115	0.11282	-0.89561	0.78258	0.090215	0.28859		20	Hapmap51736-BTA-50602	41777888	18486	0.11382	-0.89129	0.78978	0.087032	0.27764
13	ARS-BFGL-NGS-63809	3427049	13051	0.10622	-0.92502	0.8446	0.080733	0.30722		21	Hapmap43190-BTA-16332	43649910	19153	0.11202	-0.8991	0.80988	0.089047	0.2651		5	Hapmap43184-BTA-13767	112686649	5944	0.11282	-0.89561	0.78258	0.090164	0.28855		4	Hapmap57317-rs29012231	119103719	5005	0.10842	-0.91504	0.8308	0.086513	0.27763
19	UA-IFASA-6767	59393627	18000	0.10862	-0.91415	0.82574	0.080355	0.30721		13	Hapmap54324-rs29009783	2711744	13044	0.11182	-0.89997	0.81141	0.089289	0.2651		17	Hapmap39420-BTA-65875	29129642	16396	0.11562	-0.88359	0.7669	0.09003	0.28854		9	BTB-01182727	81456800	10027	0.11882	-0.87016	0.7674	0.086833	0.27762
10	ARS-BFGL-NGS-101359	21274787	10479	0.09782	-0.96487	0.87599	0.080357	0.30719		7	BTB-01207097	42811272	7576	0.11002	-0.9079	0.82503	0.089169	0.2651		5	BTA-72957-no-rs	23408962	5240	0.11162	-0.90085	0.79286	0.090252	0.28854		15	BTB-02053380	21162454	14827	0.11022	-0.90701	0.81504	0.086803	0.27762
11	ARS-BFGL-NGS-14392	102237822	12217	0.10362	-0.93705	0.85879	0.080319	0.30718		26	BTB-01955763	30146092	21794	0.10862	-0.91415	0.83525	0.089214	0.2651		19	ARS-BFGL-NGS-81995	58188793	17987	0.11262	-0.89648	0.78398	0.089907	0.2885		23	Hapmap49449-BTA-112027	37559983	20315	0.10782	-0.91775	0.83536	0.086963	0.27762
12	BTA-15664-no-rs	4397035	12296	0.10342	-0.93798	0.85963	0.080509	0.30717		20	ARS-BFGL-NGS-96508	29899438	18356	0.11022	-0.90701	0.82371	0.08887	0.26509		1	ARS-BFGL-NGS-10924	143109768	1338	0.10982	-0.90879	0.8098	0.089765	0.28849		2	ARS-BFGL-NGS-91327	12533969	1623	0.11382	-0.89129	0.78978	0.087278	0.27761
8	BTB-00255048	34242903	8505	0.10882	-0.91325	0.82402	0.080153	0.30715		2	Hapmap40177-BTA-47989	71518065	2220	0.11202	-0.8991	0.80988	0.089183	0.26508		2	Hapmap25114-BTA-49906	17819362	1673	0.11022	-0.90701	0.80562	0.089868	0.28848		2	Hapmap39412-BTA-48779	13709935	1631	0.11202	-0.8991	0.80118	0.087145	0.2776
1	BTB-01139983	111326520	1058	0.11502	-0.88615	0.76653	0.076896	0.30714		28	ARS-BFGL-NGS-61191	44544107	22840	0.11182	-0.89997	0.81141	0.088773	0.26507		2	ARS-BFGL-BAC-34933	113483502	2527	0.11682	-0.87852	0.75972	0.089514	0.28847		15	ARS-BFGL-NGS-18771	27235378	14901	0.10542	-0.92869	0.85069	0.086533	0.2776
18	ARS-BFGL-NGS-96996	34555473	17160	0.11282	-0.89561	0.78736	0.076435	0.30714		15	ARS-BFGL-BAC-20605	65768829	15255	0.10662	-0.92319	0.84901	0.088978	0.26507		15	ARS-BFGL-NGS-67071	48688111	15115	0.11542	-0.88444	0.76756	0.089259	0.28846		19	ARS-BFGL-NGS-77313	52234974	17934	0.10742	-0.91956	0.83815	0.087252	0.27758
13	ARS-BFGL-BAC-13111	16806019	13153	0.10922	-0.91146	0.82122	0.080451	0.30714		9	BTB-00392462	50832512	9745	0.11242	-0.89735	0.80769	0.088689	0.26506		21	ARS-BFGL-NGS-30546	17141361	18908	0.11822	-0.87265	0.75363	0.089903	0.28844		6	Hapmap49915-BTA-21903	99445414	6948	0.10502	-0.93054	0.85271	0.086862	0.27758
11	BTB-00466773	23340880	11571	0.10382	-0.93611	0.8582	0.080062	0.30714		8	ARS-BFGL-NGS-101846	9133270	8286	0.11062	-0.90524	0.82002	0.088578	0.26504		7	BTB-00320148	80731488	7929	0.11202	-0.8991	0.78977	0.089565	0.28844		20	ARS-BFGL-NGS-78613	41239866	18479	0.11002	-0.9079	0.81695	0.086925	0.27757
11	Hapmap47448-BTA-96139	49669569	11797	0.11642	-0.8802	0.75791	0.076802	0.30713		7	Hapmap47411-BTA-78553	24490069	7375	0.10902	-0.91235	0.83272	0.088734	0.26504		17	BTB-01220886	43597714	16527	0.10722	-0.92046	0.83329	0.089196	0.28844		3	Hapmap51282-BTA-67903	55187147	3176	0.10402	-0.93518	0.85805	0.086516	0.27757
9	ARS-BFGL-NGS-107084	105007436	10272	0.10742	-0.91956	0.8363	0.080103	0.30713		7	Hapmap41088-BTA-78936	52419683	7659	0.11422	-0.88957	0.79745	0.088727	0.26503		10	ARS-BFGL-NGS-80270	88966467	11124	0.10922	-0.91146	0.81517	0.089512	0.28842		7	BTB-00264202	26984291	7407	0.11402	-0.89043	0.78836	0.086523	0.27756
5	BTA-73433-no-rs	38516646	5367	0.10642	-0.9241	0.84344	0.080235	0.30713		3	ARS-BFGL-NGS-3713	101785952	3675	0.10982	-0.90879	0.82682	0.088474	0.26503		8	BTB-00364006	85360254	9032	0.11242	-0.89735	0.78563	0.089551	0.28841		2	ARS-BFGL-NGS-60714	102060979	2424	0.11162	-0.90085	0.8044	0.086347	0.27756
5	BTB-01812364	41666974	5393	0.10562	-0.92777	0.84844	0.08049	0.30712		19	ARS-BFGL-BAC-32499	46044695	17873	0.11342	-0.89302	0.80189	0.088537	0.265		18	ARS-BFGL-NGS-38367	23916486	17067	0.11742	-0.876	0.75704	0.089099	0.2884		13	ARS-BFGL-NGS-4157	74391936	13750	0.10782	-0.91775	0.83536	0.086727	0.27756
11	ARS-BFGL-NGS-25419	14947290	11466	0.10542	-0.92869	0.84973	0.079975	0.30712		15	Hapmap57927-rs29025966	39724096	15033	0.10902	-0.91235	0.83272	0.088382	0.26499		10	Hapmap47063-BTA-62293	37852123	10611	0.11562	-0.88359	0.7669	0.089668	0.2884		17	Hapmap47218-BTA-21816	4979691	16188	0.11362	-0.89215	0.79116	0.086832	0.27755
23	ARS-BFGL-NGS-31808	20193086	20188	0.10622	-0.92502	0.8446	0.07965	0.30711		27	ARS-BFGL-NGS-72819	45217020	22447	0.11622	-0.88105	0.79151	0.088114	0.26498		21	Hapmap35256-BES3_Contig435_690	8204919	18817	0.11562	-0.88359	0.7669	0.089204	0.28839		21	ARS-BFGL-NGS-11820	29808549	19028	0.10842	-0.91504	0.8308	0.086793	0.27755
8	Hapmap59547-rs29026130	40538141	8570	0.11162	-0.90085	0.79787	0.080591	0.3071		1	ARS-BFGL-NGS-23874	120842008	1124	0.10942	-0.91057	0.82962	0.088276	0.26498		9	BTA-84883-no-rs	95065382	10171	0.11542	-0.88444	0.76756	0.089099	0.28839		1	ARS-BFGL-NGS-14335	63098616	579	0.10722	-0.92046	0.83963	0.086936	0.27755
20	BTB-01546164	4962725	18102	0.10902	-0.91235	0.82308	0.079951	0.30709		12	ARS-BFGL-NGS-26012	29681550	12499	0.11062	-0.90524	0.82002	0.088041	0.26496		20	BTA-50131-no-rs	26942991	18335	0.11482	-0.887	0.76985	0.089329	0.28839		14	Hapmap24966-BTC-054594	26080801	14177	0.10822	-0.91594	0.83243	0.086771	0.27754
8	BTB-00342600	38476077	8549	0.10842	-0.91504	0.82766	0.080148	0.30709		4	BTB-00167579	20136412	4037	0.11182	-0.89997	0.81141	0.088281	0.26494		5	Hapmap31771-BTA-142898	24111835	5247	0.10982	-0.90879	0.8098	0.089059	0.28835		11	Hapmap47774-BTA-89811	38512409	11714	0.11042	-0.90613	0.81358	0.086271	0.27752
14	Hapmap42187-BTA-34463	29856945	14233	0.10562	-0.92777	0.84844	0.080016	0.30709		13	ARS-BFGL-NGS-24069	39110625	13363	0.11382	-0.89129	0.79981	0.087731	0.26493		8	ARS-BFGL-NGS-37907	35305194	8517	0.11642	-0.8802	0.76173	0.088959	0.28833		21	BTA-68607-no-rs	32880526	19051	0.10982	-0.90879	0.81846	0.085967	0.27752
2	Hapmap45521-BTA-94820	80569319	2304	0.10122	-0.94839	0.86758	0.079808	0.30709		10	BTA-96648-no-rs	103969064	11279	0.11262	-0.89648	0.80651	0.087835	0.26493		5	BTB-01449199	72443833	5598	0.10742	-0.91956	0.83143	0.088496	0.28833		5	Hapmap60420-rs29010136	112045991	5936	0.10702	-0.92137	0.84115	0.086262	0.27749
12	BTA-25932-no-rs	54218542	12704	0.11722	-0.87684	0.75288	0.076526	0.30708		23	BTA-65964-no-rs	18197600	20164	0.11242	-0.89735	0.80769	0.087732	0.26492		3	Hapmap41420-BTA-108706	113937410	3797	0.11122	-0.9026	0.7964	0.088593	0.28832		13	BTB-00527671	48522460	13476	0.10702	-0.92137	0.84115	0.086187	0.27749
1	BTB-00028704	67491689	636	0.11402	-0.89043	0.77528	0.076442	0.30707		9	BTB-01576221	56786292	9815	0.11202	-0.8991	0.80988	0.087678	0.26492		4	BTA-72259-no-rs	20510260	4048	0.10582	-0.92685	0.84369	0.088566	0.28832		15	BTB-00582624	21138866	14826	0.11262	-0.89648	0.79704	0.086219	0.27748
12	Hapmap30556-BTA-147818	81849554	12921	0.11662	-0.87936	0.75656	0.07591	0.30706		26	ARS-BFGL-NGS-57757	8195509	21572	0.10862	-0.91415	0.83525	0.08765	0.26492		12	ARS-BFGL-NGS-22985	81048745	12908	0.10742	-0.91956	0.83143	0.088424	0.28831		20	ARS-BFGL-NGS-28789	66342801	18714	0.11302	-0.89475	0.79437	0.082648	0.27747
14	ARS-BFGL-NGS-86714	54707270	14430	0.10342	-0.93798	0.85963	0.079585	0.30706		18	Hapmap51570-BTA-17962	65269893	17436	0.11182	-0.89997	0.81141	0.087634	0.26491		5	BTA-15558-no-rs	92074297	5772	0.11082	-0.90436	0.79992	0.088373	0.28829		19	Hapmap50968-BTA-45597	48050643	17890	0.10282	-0.9408	0.86332	0.086062	0.27746
1	BTA-13139-rs29018103	87774971	817	0.11542	-0.88444	0.76429	0.076225	0.30704		11	Hapmap44632-BTA-105300	76675708	12014	0.10802	-0.91684	0.8396	0.087971	0.26491		5	Hapmap49515-BTA-18233	63983082	5526	0.10802	-0.91684	0.82595	0.08816	0.28825		9	BTA-14629-rs29023391	92430269	10152	0.11642	-0.8802	0.77575	0.085755	0.27745
7	ARS-BFGL-NGS-10194	22114622	7354	0.10462	-0.93239	0.85424	0.080012	0.30703		17	Hapmap59353-rs29024188	58686592	16659	0.11402	-0.89043	0.7985	0.087473	0.26489		9	BTB-00404802	89847787	10121	0.11402	-0.89043	0.77373	0.088288	0.28824		21	BTA-76414-no-rs	9528223	18829	0.11182	-0.89997	0.8029	0.085719	0.27745
7	ARS-BFGL-NGS-43299	52720797	7660	0.10562	-0.92777	0.84844	0.079364	0.307		11	ARS-BFGL-NGS-102066	32954702	11669	0.11062	-0.90524	0.82002	0.087717	0.26489		8	BTA-82147-no-rs	86472562	9042	0.11202	-0.8991	0.78977	0.088076	0.28823		10	BTB-00440958	84999308	11083	0.11002	-0.9079	0.81695	0.08602	0.27745
10	ARS-BFGL-NGS-33594	37290812	10605	0.10182	-0.94553	0.86592	0.079787	0.307		20	BTB-00774300	14259661	18210	0.11002	-0.9079	0.82503	0.087829	0.26489		16	BTA-38932-no-rs	45464423	15786	0.10342	-0.93798	0.85802	0.087873	0.28823		6	ARS-BFGL-NGS-29047	45568520	6459	0.11182	-0.89997	0.8029	0.085721	0.27744
4	BTB-00167579	20136412	4037	0.10762	-0.91865	0.83443	0.07943	0.30699		11	ARS-BFGL-NGS-18208	62657356	11890	0.10582	-0.92685	0.85429	0.087642	0.26489		14	BTB-00563522	33372261	14268	0.11622	-0.88105	0.76327	0.088567	0.28822		7	ARS-BFGL-NGS-33929	69898570	7824	0.11142	-0.90172	0.80579	0.085814	0.27743
25	Hapmap31901-BTC-016378	1456346	21075	0.10542	-0.92869	0.84973	0.079637	0.30698		1	Hapmap50694-BTA-44240	96299260	902	0.11742	-0.876	0.78793	0.08758	0.26488		13	BTB-01997512	47415727	13461	0.11002	-0.9079	0.80809	0.088515	0.28822		10	ARS-BFGL-NGS-25022	91672310	11159	0.10542	-0.92869	0.85069	0.086031	0.27743
1	ARS-BFGL-NGS-16536	151379106	1424	0.10662	-0.92319	0.84216	0.079441	0.30697		4	BTB-02003236	61702691	4434	0.11042	-0.90613	0.82197	0.087693	0.26488		13	ARS-BFGL-NGS-35629	45158832	13426	0.10442	-0.93332	0.85278	0.087797	0.2882		12	ARS-BFGL-NGS-31217	88245784	12989	0.10802	-0.91684	0.83398	0.085694	0.27742
25	Hapmap39667-BTA-60698	9059141	21166	0.10062	-0.95126	0.8694	0.079105	0.30697		5	BTB-01830189	76479355	5637	0.11262	-0.89648	0.80651	0.087317	0.26484		13	Hapmap48297-BTA-33286	64977414	13637	0.11142	-0.90172	0.79466	0.088067	0.28819		18	ARS-BFGL-NGS-107400	20890089	17028	0.11142	-0.90172	0.80579	0.085915	0.27741
2	BTA-34427-no-rs	112023474	2507	0.11262	-0.89648	0.78927	0.079293	0.30695		25	Hapmap23723-BTC-028197	30572524	21371	0.11262	-0.89648	0.80651	0.087324	0.26484		28	BTA-64009-no-rs	30809642	22708	0.10882	-0.91325	0.81877	0.087806	0.28817		4	BTB-00179514	42694771	4246	0.10882	-0.91325	0.82761	0.085737	0.2774
13	Hapmap60951-rs29020538	35787638	13328	0.11462	-0.88786	0.77038	0.075811	0.30693		9	ARS-BFGL-NGS-61410	95891909	10181	0.11522	-0.88529	0.79456	0.087201	0.26483		21	Hapmap43190-BTA-16332	43649910	19153	0.10862	-0.91415	0.82049	0.087434	0.28813		6	ARS-BFGL-NGS-69314	73892735	6728	0.11422	-0.88957	0.78754	0.085381	0.27739
5	BTB-01456593	76691828	5639	0.10722	-0.92046	0.83792	0.078827	0.30693		19	UA-IFASA-6593	10920596	17513	0.11362	-0.89215	0.80082	0.087155	0.26482		26	Hapmap48409-BTA-61200	33637025	21839	0.11102	-0.90348	0.7983	0.08737	0.28812		8	Hapmap51670-BTA-99409	55145132	8737	0.11042	-0.90613	0.81358	0.085516	0.27739
14	Hapmap27836-BTC-052671	8551460	13963	0.10302	-0.93986	0.86117	0.079418	0.30693		21	BTB-00822497	49316928	19201	0.11122	-0.9026	0.81521	0.086837	0.26479		16	ARS-BFGL-NGS-109246	12896391	15522	0.10862	-0.91415	0.82049	0.087492	0.28812		1	ARS-BFGL-NGS-67684	46620571	419	0.10342	-0.93798	0.86073	0.085722	0.27735
6	ARS-BFGL-NGS-72209	108423481	7061	0.10642	-0.9241	0.84344	0.079037	0.30692		1	ARS-BFGL-NGS-16466	267940	2	0.10902	-0.91235	0.83272	0.087129	0.26479		5	ARS-BFGL-NGS-25950	102050795	5830	0.10582	-0.92685	0.84369	0.087416	0.28812		8	BTB-00258020	32450361	8498	0.10722	-0.92046	0.83963	0.085057	0.27734
26	BTB-00283237	36508584	21863	0.11542	-0.88444	0.76429	0.075661	0.30691		13	ARS-BFGL-NGS-57335	42927726	13409	0.11162	-0.90085	0.81308	0.087046	0.26478		4	BTB-02090805	95923766	4795	0.11062	-0.90524	0.80183	0.087806	0.28811		17	BTB-00682926	66268354	16751	0.11662	-0.87936	0.77484	0.081154	0.27733
9	Hapmap48494-BTA-84619	86437031	10080	0.10602	-0.92593	0.84607	0.078946	0.30691		7	BTB-00320122	80660955	7928	0.10582	-0.92685	0.85429	0.086947	0.26478		24	Hapmap57118-rs29009938	39365195	20865	0.11282	-0.89561	0.78258	0.087301	0.2881		18	ARS-BFGL-NGS-88567	2163914	16855	0.10762	-0.91865	0.83659	0.084995	0.27733
24	Hapmap36476-SCAFFOLD205003_54121	49190314	20950	0.10282	-0.9408	0.86197	0.079363	0.30691		22	BTB-01245390	19668749	19592	0.10482	-0.93146	0.85943	0.087066	0.26478		8	Hapmap27876-BTA-147931	106648392	9263	0.11122	-0.9026	0.7964	0.087778	0.2881		10	ARS-BFGL-NGS-93998	37220076	10604	0.10502	-0.93054	0.85271	0.08526	0.27733
22	ARS-BFGL-NGS-10155	40079119	19774	0.11482	-0.887	0.76799	0.074317	0.30689		8	Hapmap55166-rs29016846	39836688	8560	0.10762	-0.91865	0.84216	0.086766	0.26477		9	UA-IFASA-2717	66693686	9925	0.11002	-0.9079	0.80809	0.087168	0.28809		12	ARS-BFGL-NGS-72624	35454037	12540	0.10942	-0.91057	0.8217	0.085627	0.27732
1	BTB-00027298	65433706	609	0.10202	-0.94458	0.86512	0.079152	0.30689		7	ARS-BFGL-NGS-73655	46293900	7602	0.10822	-0.91594	0.83809	0.086744	0.26476		13	ARS-BFGL-NGS-810	46605539	13450	0.11402	-0.89043	0.77373	0.087092	0.28807		20	Hapmap50011-BTA-50535	37237425	18425	0.11562	-0.88359	0.77995	0.082078	0.27731
15	BTA-36265-no-rs	28804641	14915	0.11322	-0.89388	0.78431	0.075545	0.30688		26	Hapmap45557-BTA-40768	28096889	21770	0.11102	-0.90348	0.81674	0.086774	0.26475		6	ARS-BFGL-NGS-29047	45568520	6459	0.11262	-0.89648	0.78398	0.08706	0.28807		7	BTB-01772837	106340772	8132	0.10762	-0.91865	0.83659	0.084515	0.2773
2	BTA-48254-no-rs	82786614	2312	0.10442	-0.93332	0.85526	0.078565	0.30688		12	Hapmap50550-BTA-103658	26491935	12462	0.10742	-0.91956	0.84371	0.086719	0.26475		3	BTB-01405574	40333921	3060	0.11242	-0.89735	0.78563	0.087282	0.28807		1	Hapmap51199-BTA-27719	157871181	1505	0.10662	-0.92319	0.84326	0.085004	0.27729
14	Hapmap25965-BTC-009503	11176524	14008	0.10162	-0.94648	0.8665	0.078714	0.30688		5	ARS-BFGL-NGS-15520	65986618	5544	0.10722	-0.92046	0.8451	0.086767	0.26475		6	Hapmap32447-BTC-033214	33685443	6326	0.10862	-0.91415	0.82049	0.087175	0.28805		4	BTB-01383912	26089425	4100	0.11162	-0.90085	0.8044	0.084783	0.27728
2	ARS-BFGL-BAC-34933	113483502	2527	0.09942	-0.95705	0.87265	0.078753	0.30687		1	ARS-BFGL-NGS-26782	154299737	1451	0.11202	-0.8991	0.80988	0.086703	0.26473		14	ARS-BFGL-NGS-15935	23571854	14147	0.10622	-0.92502	0.84093	0.087244	0.28805		28	Hapmap55560-rs29010051	19236396	22610	0.10642	-0.9241	0.84487	0.0849	0.27727
12	ARS-BFGL-NGS-99674	17265269	12406	0.10802	-0.91684	0.83128	0.078341	0.30686		18	ARS-BFGL-NGS-32712	11537285	16962	0.11262	-0.89648	0.80651	0.086682	0.26472		22	ARS-BFGL-NGS-34067	46663211	19842	0.11322	-0.89388	0.77924	0.086932	0.28804		20	BTB-01104259	5618204	18110	0.10162	-0.94648	0.86801	0.084389	0.27727
13	Hapmap49122-BTA-32454	40001727	13374	0.10522	-0.92961	0.85105	0.078461	0.30686		19	ARS-BFGL-NGS-73677	40216403	17812	0.10782	-0.91775	0.84091	0.086528	0.26472		24	ARS-BFGL-NGS-39521	2435027	20503	0.10262	-0.94174	0.86122	0.087081	0.28803		21	Hapmap50717-BTA-51691	22358430	18961	0.10902	-0.91235	0.82602	0.084768	0.27725
28	Hapmap53159-rs29013603	34373181	22735	0.10222	-0.94363	0.86439	0.078916	0.30686		5	Hapmap42018-BTA-96546	43540910	5410	0.10482	-0.93146	0.85943	0.086611	0.26472		12	Hapmap53545-rs29023676	52828641	12681	0.10542	-0.92869	0.84671	0.086611	0.28799		1	BTB-01462237	45546359	406	0.11162	-0.90085	0.8044	0.084555	0.27724
6	BTB-01648819	17134636	6170	0.11282	-0.89561	0.78736	0.074434	0.30685		7	BTB-01817019	24014128	7372	0.10942	-0.91057	0.82962	0.086573	0.26471		13	ARS-BFGL-NGS-32120	79337240	13797	0.11522	-0.88529	0.7682	0.086484	0.28798		7	BTB-00320041	80573481	7927	0.11042	-0.90613	0.81358	0.084267	0.27724
3	INRA-196	43157454	3083	0.10262	-0.94174	0.86268	0.078647	0.30685		24	Hapmap42596-BTA-58793	62169295	21062	0.10422	-0.93425	0.86237	0.086098	0.26471		1	BTA-13139-rs29018103	87774971	817	0.11242	-0.89735	0.78563	0.086396	0.28797		6	BTB-00274978	100947563	6968	0.10522	-0.92961	0.85164	0.084736	0.27724
14	ARS-BFGL-NGS-2627	29987025	14235	0.10982	-0.90879	0.81575	0.078396	0.30683		12	ARS-BFGL-NGS-38634	27310922	12473	0.11082	-0.90436	0.8182	0.086222	0.26468		18	ARS-BFGL-NGS-12625	25624516	17086	0.10702	-0.92137	0.83493	0.086462	0.28796		4	BTB-01327575	65172247	4464	0.10442	-0.93332	0.85606	0.084566	0.27724
10	Hapmap48477-BTA-80377	92011190	11166	0.10282	-0.9408	0.86197	0.07856	0.30683		18	ARS-BFGL-NGS-30634	19135958	17013	0.11042	-0.90613	0.82197	0.086207	0.26467		12	BTB-00204863	62028176	12778	0.11182	-0.89997	0.79134	0.086473	0.28795		19	BTA-45898-no-rs	50696008	17923	0.10722	-0.92046	0.83963	0.084423	0.27722
4	Hapmap53144-ss46525999	77555681	4600	0.09942	-0.95705	0.87265	0.078667	0.30683		9	BTA-84124-no-rs	73417713	9968	0.10942	-0.91057	0.82962	0.086214	0.26467		10	Hapmap49930-BTA-24651	103599828	11276	0.11402	-0.89043	0.77373	0.086224	0.28794		7	BTA-78954-no-rs	47384327	7619	0.10442	-0.93332	0.85606	0.084872	0.27722
2	ARS-BFGL-NGS-6012	113321109	2526	0.10702	-0.92137	0.83933	0.0787	0.30682		1	Hapmap47302-BTA-45176	100605192	958	0.10962	-0.90968	0.82829	0.08584	0.26465		4	BTA-120046-no-rs	53896224	4352	0.10962	-0.90968	0.81128	0.086241	0.28793		4	ARS-BFGL-NGS-28378	78247625	4606	0.11362	-0.89215	0.79116	0.084263	0.27719
3	Hapmap44119-BTA-67972	57633063	3188	0.11722	-0.87684	0.75288	0.074946	0.30681		5	Hapmap27803-BTA-66694	65095289	5534	0.10902	-0.91235	0.83272	0.086064	0.26465		28	ARS-BFGL-NGS-77814	43642378	22829	0.11162	-0.90085	0.79286	0.086222	0.28792		8	BTB-01066786	98018790	9168	0.10702	-0.92137	0.84115	0.084206	0.27717
1	ARS-BFGL-NGS-66914	109521534	1041	0.10542	-0.92869	0.84973	0.078031	0.30681		6	ARS-BFGL-NGS-25659	59674745	6593	0.10962	-0.90968	0.82829	0.085962	0.26462		2	BTA-48822-no-rs	106689988	2449	0.10582	-0.92685	0.84369	0.086313	0.28792		1	BTA-109011-no-rs	46926971	423	0.10862	-0.91415	0.82885	0.084044	0.27716
8	ARS-BFGL-NGS-13571	86647495	9046	0.10782	-0.91775	0.83287	0.078552	0.30679		20	BTB-01197585	7204354	18132	0.10682	-0.92228	0.84781	0.085672	0.26462		24	Hapmap50507-BTA-94221	54648112	20992	0.11302	-0.89475	0.78073	0.086453	0.2879		12	Hapmap48153-BTA-101745	30273741	12503	0.12102	-0.8611	0.76067	0.079213	0.27715
25	ARS-BFGL-BAC-41932	33293815	21409	0.10542	-0.92869	0.84973	0.078446	0.30679		4	ARS-BFGL-NGS-105821	58072287	4393	0.11262	-0.89648	0.80651	0.085888	0.26461		2	Hapmap40494-BTA-121252	124922135	2647	0.10862	-0.91415	0.82049	0.086444	0.2879		6	Hapmap33547-BTC-037046	37551914	6345	0.10962	-0.90968	0.81976	0.083748	0.27715
3	ARS-BFGL-NGS-44279	66804676	3281	0.10802	-0.91684	0.83128	0.078179	0.30677		8	Hapmap23947-BTA-153013	78347212	8954	0.10742	-0.91956	0.84371	0.085665	0.26461		17	Hapmap51732-BTA-46639	26519589	16374	0.11082	-0.90436	0.79992	0.086176	0.28789		2	BTB-00092589	34379341	1878	0.10822	-0.91594	0.83243	0.084151	0.27715
25	Hapmap23723-BTC-028197	30572524	21371	0.10802	-0.91684	0.83128	0.077643	0.30677		17	Hapmap42485-BTA-25566	42661925	16521	0.11122	-0.9026	0.81521	0.085564	0.2646		10	ARS-BFGL-NGS-5130	52033595	10769	0.11282	-0.89561	0.78258	0.086292	0.28788		6	BTA-24425-no-rs	25669053	6258	0.10722	-0.92046	0.83963	0.084029	0.27715
24	ARS-BFGL-NGS-38332	45871107	20921	0.11542	-0.88444	0.76429	0.073197	0.30676		3	BTB-00161751	120891162	3851	0.10962	-0.90968	0.82829	0.085514	0.2646		10	ARS-BFGL-NGS-90586	90234048	11139	0.10802	-0.91684	0.82595	0.086041	0.28788		29	ARS-BFGL-NGS-85356	41989397	23226	0.10442	-0.93332	0.85606	0.084576	0.27715
9	ARS-BFGL-NGS-59160	74823338	9978	0.10422	-0.93425	0.85623	0.078153	0.30676		11	Hapmap44496-BTA-91437	39687467	11724	0.11462	-0.88786	0.79637	0.085486	0.26459		4	ARS-BFGL-NGS-14405	118517158	4996	0.10642	-0.9241	0.83917	0.086185	0.28788		15	ARS-BFGL-NGS-73890	25669397	14880	0.10842	-0.91504	0.8308	0.083686	0.27714
27	ARS-BFGL-NGS-24942	36592652	22354	0.10302	-0.93986	0.86117	0.077868	0.30675		12	ARS-BFGL-NGS-13966	26773494	12464	0.11342	-0.89302	0.80189	0.085412	0.26459		2	Hapmap39412-BTA-48779	13709935	1631	0.10782	-0.91775	0.82759	0.085956	0.28786		1	BTB-00042406	98602410	927	0.10702	-0.92137	0.84115	0.084086	0.27713
2	ARS-BFGL-BAC-34335	111315241	2503	0.11222	-0.89822	0.7928	0.074158	0.30674		4	BTB-00169916	25048072	4090	0.10942	-0.91057	0.82962	0.085589	0.26459		19	Hapmap54629-rs29021711	41834850	17828	0.11142	-0.90172	0.79466	0.085682	0.28782		3	INRA-196	43157454	3083	0.11182	-0.89997	0.8029	0.083638	0.27709
4	Hapmap55341-rs29010064	57038837	4382	0.10542	-0.92869	0.84973	0.07821	0.30674		8	BTB-01066786	98018790	9168	0.10342	-0.93798	0.86559	0.085589	0.26458		10	ARS-BFGL-NGS-44234	15878155	10417	0.10462	-0.93239	0.85158	0.085747	0.28782		2	ARS-BFGL-NGS-5444	135751326	2745	0.10422	-0.93425	0.85697	0.084002	0.27709
3	BTB-01535640	67860680	3293	0.11442	-0.88871	0.77241	0.074535	0.30673		13	ARS-BFGL-NGS-31560	54200800	13524	0.10582	-0.92685	0.85429	0.085576	0.26457		28	BTA-92128-no-rs	15950444	22574	0.10842	-0.91504	0.82226	0.08602	0.28781		2	Hapmap52728-rs29018577	7086105	1578	0.10082	-0.9503	0.87037	0.083708	0.27708
17	BTB-01381127	7399427	16214	0.10602	-0.92593	0.84607	0.077721	0.30673		29	ARS-BFGL-NGS-34288	25286242	23075	0.11142	-0.90172	0.81396	0.085503	0.26456		1	ARS-BFGL-BAC-23725	52696732	474	0.11122	-0.9026	0.7964	0.08547	0.2878		2	ARS-BFGL-NGS-23793	112929325	2521	0.10742	-0.91956	0.83815	0.083489	0.27704
10	ARS-BFGL-NGS-93998	37220076	10604	0.10582	-0.92685	0.84735	0.077934	0.30673		16	BTB-00652713	58033251	15891	0.10842	-0.91504	0.83649	0.085329	0.26456		1	BTB-01472166	127358003	1183	0.11042	-0.90613	0.80366	0.085337	0.28777		17	ARS-BFGL-NGS-64944	25625689	16365	0.11522	-0.88529	0.78217	0.079696	0.27702
10	BTB-01147175	95923129	11208	0.10522	-0.92961	0.85105	0.078281	0.30672		28	ARS-BFGL-NGS-95596	20047805	22616	0.10622	-0.92502	0.85184	0.085366	0.26456		14	BTA-101419-no-rs	81125493	14667	0.10822	-0.91594	0.82455	0.085133	0.28773		24	ARS-BFGL-NGS-45249	53171585	20981	0.11982	-0.86603	0.76473	0.077971	0.27701
14	ARS-BFGL-NGS-72344	36551303	14294	0.09942	-0.95705	0.87265	0.077749	0.30672		27	Hapmap39670-BTA-62410	19233258	22174	0.10562	-0.92777	0.85548	0.085458	0.26456		20	BTA-101877-no-rs	30188969	18361	0.10742	-0.91956	0.83143	0.084691	0.28773		8	BTB-00346133	49925026	8664	0.11622	-0.88105	0.77638	0.079601	0.277
7	BTA-28988-no-rs	39087132	7536	0.10602	-0.92593	0.84607	0.078123	0.30671		14	Hapmap46735-BTA-86653	25401722	14166	0.10982	-0.90879	0.82682	0.085389	0.26454		1	BTB-00056613	128398119	1195	0.10522	-0.92961	0.8481	0.085026	0.28773		15	BTA-37459-no-rs	69870683	15299	0.11482	-0.887	0.78398	0.080241	0.27699
7	BTB-00319838	75728672	7881	0.10182	-0.94553	0.86592	0.077316	0.30671		11	ARS-BFGL-NGS-90639	43296086	11747	0.11242	-0.89735	0.80769	0.084803	0.26453		1	Hapmap51445-BTA-41490	90242919	848	0.10762	-0.91865	0.82957	0.084834	0.28772		24	ARS-BFGL-NGS-100146	36464131	20832	0.11022	-0.90701	0.81504	0.082913	0.27699
10	BTB-01901596	99234390	11239	0.11162	-0.90085	0.79787	0.073875	0.3067		16	ARS-BFGL-NGS-17881	50486976	15821	0.10722	-0.92046	0.8451	0.085145	0.2645		10	ARS-BFGL-NGS-10378	78376836	11024	0.10602	-0.92593	0.84225	0.085281	0.28772		2	ARS-BFGL-NGS-69450	73653622	2238	0.10602	-0.92593	0.8472	0.083243	0.27699
7	Hapmap50113-BTA-80661	8860921	7276	0.10202	-0.94458	0.86512	0.077813	0.30668		16	Hapmap50677-BTA-39741	68272784	15993	0.10542	-0.92869	0.85648	0.084443	0.26445		7	ARS-BFGL-NGS-28575	3488080	7220	0.10502	-0.93054	0.84951	0.084948	0.28772		23	ARS-BFGL-NGS-42704	9244678	20071	0.10382	-0.93611	0.85902	0.083057	0.27699
14	Hapmap24929-BTC-010866	27730648	14209	0.10562	-0.92777	0.84844	0.077949	0.30667		5	Hapmap25014-BTA-123017	113100000	5948	0.11002	-0.9079	0.82503	0.084525	0.26443		11	ARS-BFGL-BAC-11783	74603943	11999	0.11022	-0.90701	0.80562	0.085401	0.28771		16	ARS-BFGL-NGS-4710	34346915	15696	0.11442	-0.88871	0.78563	0.078287	0.27697
7	ARS-BFGL-NGS-5139	92474466	8030	0.10182	-0.94553	0.86592	0.077681	0.30667		18	ARS-BFGL-NGS-29629	37692447	17194	0.10702	-0.92137	0.84666	0.08449	0.26443		15	BTB-01271761	29233683	14919	0.10642	-0.9241	0.83917	0.085097	0.28771		10	BTB-00445223	93463666	11181	0.11002	-0.9079	0.81695	0.082805	0.27696
19	BTB-00753901	45380797	17862	0.10102	-0.94934	0.86816	0.077625	0.30667		6	Hapmap41354-BTA-76501	62048830	6615	0.11142	-0.90172	0.81396	0.084441	0.26441		11	Hapmap50540-BTA-101086	7460663	11373	0.10382	-0.93611	0.85602	0.085092	0.28771		3	INRA-335	23206319	2928	0.10582	-0.92685	0.84839	0.082864	0.27692
27	ARS-BFGL-NGS-12726	40345497	22398	0.11642	-0.8802	0.75791	0.073727	0.30666		11	Hapmap59833-rs29027583	48827893	11792	0.10762	-0.91865	0.84216	0.084307	0.26441		4	BTA-85395-no-rs	18029408	4014	0.11242	-0.89735	0.78563	0.08488	0.28768		17	Hapmap58438-rs29027567	62454044	16698	0.11142	-0.90172	0.80579	0.083153	0.27691
16	ARS-BFGL-NGS-69023	48426621	15808	0.10082	-0.9503	0.86879	0.077614	0.30665		18	ARS-BFGL-NGS-89650	54376451	17356	0.10562	-0.92777	0.85548	0.084439	0.26441		6	ARS-BFGL-NGS-25659	59674745	6593	0.11022	-0.90701	0.80562	0.084751	0.28768		7	Hapmap43181-BTA-121808	48013516	7626	0.09982	-0.95511	0.87311	0.082747	0.27691
1	Hapmap51901-BTA-42438	6187555	75	0.10422	-0.93425	0.85623	0.077488	0.30664		20	BTB-01905047	47226500	18535	0.10482	-0.93146	0.85943	0.084267	0.26441		10	BTA-23242-no-rs	6543434	10328	0.10802	-0.91684	0.82595	0.08461	0.28767		5	BTA-73200-no-rs	5477307	5089	0.11082	-0.90436	0.81067	0.082389	0.27688
7	Hapmap38264-BTA-96587	102398654	8099	0.10202	-0.94458	0.86512	0.077653	0.30664		16	BTB-00649471	56489594	15870	0.11082	-0.90436	0.8182	0.083998	0.2644		1	BTB-00021247	44143107	391	0.11602	-0.8819	0.7641	0.084698	0.28766		28	Hapmap57617-rs29026743	9367295	22515	0.10542	-0.92869	0.85069	0.082947	0.27687
5	BTA-74076-no-rs	76019053	5630	0.10082	-0.9503	0.86879	0.077693	0.30664		19	UA-IFASA-7546	45422069	17863	0.10382	-0.93611	0.86408	0.084246	0.2644		26	ARS-BFGL-NGS-73202	12659840	21618	0.10982	-0.90879	0.8098	0.084547	0.28766		6	Hapmap49740-BTA-75691	31353827	6302	0.11022	-0.90701	0.81504	0.082634	0.27686
11	ARS-BFGL-NGS-89007	64537797	11908	0.10602	-0.92593	0.84607	0.077864	0.30663		6	ARS-BFGL-NGS-69156	21034521	6213	0.10282	-0.9408	0.86803	0.084309	0.26439		9	BTA-14629-rs29023391	92430269	10152	0.10762	-0.91865	0.82957	0.084711	0.28764		10	BTB-00433433	69966083	10959	0.10862	-0.91415	0.82885	0.082053	0.27686
12	Hapmap49878-BTA-118994	51591161	12664	0.10482	-0.93146	0.85337	0.077623	0.30663		2	ARS-BFGL-NGS-66563	111575978	2504	0.10662	-0.92319	0.84901	0.08417	0.26438		4	BTB-01721967	44671762	4258	0.10542	-0.92869	0.84671	0.084749	0.28764		24	ARS-BFGL-NGS-67339	45497032	20918	0.10202	-0.94458	0.86647	0.082443	0.27686
3	ARS-BFGL-NGS-6675	21984640	2919	0.11762	-0.87516	0.75013	0.073504	0.30662		6	ARS-BFGL-NGS-72209	108423481	7061	0.10642	-0.9241	0.85067	0.08397	0.26438		10	BTB-00852808	85226702	11087	0.11342	-0.89302	0.77761	0.084403	0.28763		17	ARS-BFGL-NGS-41791	67271374	16762	0.10342	-0.93798	0.86073	0.082874	0.27685
1	BTA-116886-no-rs	8169172	96	0.097219	-0.96783	0.87715	0.077204	0.30662		10	BTB-01866513	70231445	10965	0.10582	-0.92685	0.85429	0.084123	0.26438		15	ARS-BFGL-NGS-10960	66836559	15271	0.10782	-0.91775	0.82759	0.084674	0.28761		1	Hapmap54568-rs29010311	91001080	861	0.10722	-0.92046	0.83963	0.082226	0.27684
5	ARS-BFGL-NGS-27838	98515360	5807	0.11402	-0.89043	0.77528	0.073563	0.30661		5	Hapmap42839-BTA-120583	92036955	5771	0.11242	-0.89735	0.80769	0.083677	0.26436		20	BTB-01187029	14956518	18212	0.11382	-0.89129	0.77478	0.084324	0.2876		22	BTB-00851968	50993959	19891	0.10442	-0.93332	0.85606	0.082682	0.27684
3	BTB-00146049	95497810	3593	0.10322	-0.93892	0.86029	0.077452	0.30661		2	Hapmap42569-BTA-49229	120459026	2603	0.10442	-0.93332	0.86153	0.084269	0.26436		3	BTA-68322-no-rs	69905106	3320	0.10382	-0.93611	0.85602	0.084379	0.2876		26	BTB-01547128	29287851	21782	0.11162	-0.90085	0.8044	0.081796	0.27681
19	ARS-BFGL-NGS-77575	16239666	17564	0.12042	-0.86356	0.73666	0.073559	0.3066		24	UA-IFASA-9022	37732967	20847	0.10842	-0.91504	0.83649	0.084021	0.26435		5	ARS-BFGL-NGS-21191	26263552	5268	0.10822	-0.91594	0.82455	0.083882	0.28758		13	ARS-BFGL-NGS-43431	48711228	13480	0.10982	-0.90879	0.81846	0.082522	0.27681
26	BTA-61688-no-rs	42605901	21916	0.11862	-0.87099	0.74531	0.073032	0.30659		19	ARS-BFGL-NGS-52810	52557638	17939	0.10782	-0.91775	0.84091	0.083751	0.26434		6	Hapmap58251-rs29024344	99559664	6950	0.10622	-0.92502	0.84093	0.084304	0.28757		17	Hapmap26503-BTA-41657	63990603	16715	0.10262	-0.94174	0.86423	0.081699	0.2768
10	BTA-121980-no-rs	5049003	10313	0.11322	-0.89388	0.78431	0.073953	0.30659		14	Hapmap25761-BTC-065280	26949215	14196	0.10722	-0.92046	0.8451	0.083747	0.26431		15	ARS-BFGL-NGS-92508	67386416	15280	0.11322	-0.89388	0.77924	0.084099	0.28755		1	BTA-111771-no-rs	37174447	327	0.10922	-0.91146	0.82399	0.081497	0.27679
3	ARS-BFGL-NGS-34944	58882992	3194	0.10322	-0.93892	0.86029	0.077101	0.30659		9	ARS-BFGL-NGS-105322	85565030	10074	0.11102	-0.90348	0.81674	0.083704	0.26429		13	ARS-BFGL-NGS-17861	61665594	13609	0.10942	-0.91057	0.81282	0.083664	0.28755		4	Hapmap47436-BTA-88975	9934426	3929	0.10562	-0.92777	0.84955	0.082531	0.27679
23	ARS-BFGL-NGS-6805	19374941	20175	0.10422	-0.93425	0.85623	0.077128	0.30658		20	ARS-BFGL-NGS-84088	35557902	18405	0.10362	-0.93705	0.86489	0.083406	0.26428		25	ARS-BFGL-NGS-22963	38856905	21472	0.10842	-0.91504	0.82226	0.084146	0.28755		13	Hapmap41173-BTA-119010	43940108	13417	0.10562	-0.92777	0.84955	0.081641	0.27679
5	ARS-BFGL-NGS-12222	81828636	5683	0.11102	-0.90348	0.80479	0.07378	0.30656		8	Hapmap59547-rs29026130	40538141	8570	0.11182	-0.89997	0.81141	0.083495	0.26427		5	Hapmap55554-ss46526312	25102148	5256	0.10522	-0.92961	0.8481	0.083726	0.28754		2	ARS-BFGL-NGS-5566	107378666	2453	0.10442	-0.93332	0.85606	0.081752	0.27677
8	ARS-BFGL-NGS-25805	44402416	8604	0.10382	-0.93611	0.8582	0.076903	0.30656		12	ARS-BFGL-NGS-15110	29520358	12498	0.10962	-0.90968	0.82829	0.08354	0.26427		12	BTA-20724-no-rs	36155970	12547	0.09842	-0.96192	0.87369	0.084305	0.28754		5	ARS-USMARC-635	30353509	5301	0.11422	-0.88957	0.78754	0.082036	0.27676
23	ARS-BFGL-NGS-14545	12197733	20102	0.10502	-0.93054	0.85236	0.077237	0.30655		17	ARS-BFGL-NGS-94330	66115692	16747	0.10562	-0.92777	0.85548	0.083426	0.26427		5	ARS-BFGL-NGS-56171	115473272	5965	0.11042	-0.90613	0.80366	0.083859	0.28753		11	ARS-BFGL-NGS-89994	30298969	11642	0.10442	-0.93332	0.85606	0.081088	0.27676
24	Hapmap48814-BTA-57491	18336401	20643	0.10542	-0.92869	0.84973	0.077001	0.30654		4	ARS-BFGL-NGS-103970	106193024	4869	0.11022	-0.90701	0.82371	0.083336	0.26426		7	BTA-79025-no-rs	47892300	7623	0.11002	-0.9079	0.80809	0.084253	0.28753		23	ARS-BFGL-NGS-5011	17200996	20153	0.11162	-0.90085	0.8044	0.07874	0.27674
19	ARS-BFGL-NGS-81228	63625695	18049	0.10382	-0.93611	0.8582	0.076893	0.30654		7	ARS-BFGL-NGS-102000	16675279	7314	0.10922	-0.91146	0.83098	0.082822	0.26424		20	Hapmap43208-BTA-22429	46296840	18525	0.10882	-0.91325	0.81877	0.083814	0.28752		19	ARS-BFGL-NGS-81995	58188793	17987	0.10702	-0.92137	0.84115	0.081131	0.27673
6	Hapmap40668-BTA-120410	68865490	6680	0.11322	-0.89388	0.78431	0.073543	0.30653		10	Hapmap26427-BTA-150241	101565894	11255	0.10442	-0.93332	0.86153	0.082961	0.26423		15	BTA-36920-no-rs	44046699	15073	0.11042	-0.90613	0.80366	0.083663	0.28751		9	Hapmap34932-BES2_Contig534_1340	70689180	9953	0.10502	-0.93054	0.85271	0.081622	0.27673
5	BTB-01277835	89163506	5751	0.10962	-0.90968	0.81763	0.072983	0.30653		8	Hapmap50345-BTA-38288	53899633	8722	0.10602	-0.92593	0.85303	0.083098	0.26421		19	BTB-00745293	28738511	17697	0.10942	-0.91057	0.81282	0.083656	0.28751		6	BTB-01687478	94399135	6884	0.10422	-0.93425	0.85697	0.080763	0.27673
14	UA-IFASA-8135	28575850	14220	0.10482	-0.93146	0.85337	0.07697	0.30653		10	ARS-BFGL-NGS-27366	103470001	11275	0.10382	-0.93611	0.86408	0.082901	0.26421		15	ARS-BFGL-NGS-16947	26629340	14893	0.10822	-0.91594	0.82455	0.083898	0.28751		18	BTA-121111-no-rs	6167367	16895	0.11602	-0.8819	0.77776	0.081938	0.27672
18	ARS-BFGL-NGS-37194	1730833	16850	0.10362	-0.93705	0.85879	0.076991	0.30653		12	Hapmap42054-BTA-108170	31315849	12510	0.10102	-0.94934	0.87338	0.083013	0.26421		12	BTA-21660-no-rs	35860041	12542	0.10762	-0.91865	0.82957	0.083782	0.28749		8	ARS-BFGL-NGS-97573	34281082	8506	0.10342	-0.93798	0.86073	0.081269	0.2767
4	BTA-70495-no-rs	12227322	3958	0.10322	-0.93892	0.86029	0.077225	0.30653		12	BTA-19588-no-rs	27684536	12477	0.10722	-0.92046	0.8451	0.082855	0.2642		20	BTB-01905047	47226500	18535	0.10482	-0.93146	0.8507	0.083522	0.28749		15	BTB-02028015	79115985	15389	0.10202	-0.94458	0.86647	0.081328	0.2767
1	ARS-BFGL-NGS-12147	157723699	1502	0.09842	-0.96192	0.87473	0.077389	0.30653		5	ARS-BFGL-NGS-1089	118014757	5993	0.10682	-0.92228	0.84781	0.083072	0.2642		20	Hapmap48366-BTA-50080	25255282	18322	0.11302	-0.89475	0.78073	0.083718	0.28747		9	ARS-BFGL-NGS-74565	14989177	9435	0.10922	-0.91146	0.82399	0.08146	0.27669
3	ARS-BFGL-NGS-107446	19666876	2902	0.096019	-0.9738	0.87951	0.076949	0.30653		15	ARS-BFGL-NGS-32103	66421792	15266	0.10662	-0.92319	0.84901	0.082773	0.26419		20	Hapmap48214-BTA-121272	5884846	18113	0.10702	-0.92137	0.83493	0.08355	0.28747		20	BTB-00789218	56576417	18608	0.10442	-0.93332	0.85606	0.081156	0.27668
2	Hapmap42031-BTA-04949	82808175	2313	0.10662	-0.92319	0.84216	0.076423	0.30651		4	BTB-00182731	46462919	4276	0.10602	-0.92593	0.85303	0.082818	0.26419		3	ARS-BFGL-NGS-91142	93523689	3580	0.10542	-0.92869	0.84671	0.083388	0.28747		8	ARS-BFGL-NGS-101576	31777151	8491	0.11242	-0.89735	0.7989	0.081077	0.27667
12	BTA-31807-no-rs	18804912	12416	0.11202	-0.8991	0.79469	0.073515	0.3065		9	BTA-59711-no-rs	58868903	9841	0.10782	-0.91775	0.84091	0.082739	0.26418		2	Hapmap51783-BTA-96615	28692603	1804	0.10542	-0.92869	0.84671	0.08338	0.28745		19	BTB-00760167	52512166	17938	0.10642	-0.9241	0.84487	0.081492	0.27666
5	ARS-BFGL-NGS-25193	70445471	5579	0.11082	-0.90436	0.80661	0.072899	0.3065		1	Hapmap38963-BTA-50274	123672861	1153	0.10542	-0.92869	0.85648	0.082632	0.26416		8	Hapmap39523-BTA-91856	527288	8214	0.11242	-0.89735	0.78563	0.08369	0.28744		7	BTB-00312274	63994320	7758	0.10822	-0.91594	0.83243	0.081	0.27665
10	ARS-BFGL-NGS-30527	103210766	11272	0.10442	-0.93332	0.85526	0.073934	0.3065		9	ARS-BFGL-NGS-15852	95169727	10173	0.10482	-0.93146	0.85943	0.082565	0.26416		2	ARS-BFGL-NGS-104820	76270430	2251	0.11102	-0.90348	0.7983	0.083391	0.28744		12	ARS-BFGL-BAC-15026	30668435	12505	0.11522	-0.88529	0.78217	0.076834	0.27664
3	Hapmap48174-BTA-108346	24799665	2937	0.11142	-0.90172	0.80037	0.072828	0.30649		28	BTB-00980225	19126695	22609	0.10902	-0.91235	0.83272	0.082484	0.26415		25	ARS-BFGL-NGS-38544	35928367	21451	0.10942	-0.91057	0.81282	0.083196	0.28744		18	Hapmap23685-BTA-132541	54271729	17354	0.11122	-0.9026	0.80748	0.081521	0.27664
4	ARS-BFGL-NGS-35619	108120633	4889	0.11162	-0.90085	0.79787	0.073404	0.30647		16	BTB-00629893	21772991	15591	0.11222	-0.89822	0.80838	0.082189	0.26414		20	BTA-115955-no-rs	18663206	18255	0.10842	-0.91504	0.82226	0.083567	0.28744		24	ARS-BFGL-NGS-73573	61885106	21059	0.10322	-0.93892	0.86163	0.080922	0.27663
1	Hapmap53592-rs29009975	2799458	33	0.10582	-0.92685	0.84735	0.076059	0.30646		11	ARS-BFGL-NGS-108232	48795556	11791	0.11322	-0.89388	0.80302	0.082422	0.26413		13	ARS-BFGL-NGS-42473	81255244	13816	0.10542	-0.92869	0.84671	0.083551	0.28744		7	ARS-BFGL-NGS-22525	12752376	7282	0.12342	-0.85139	0.75121	0.076791	0.2766
7	Hapmap50468-BTA-78490	21347602	7348	0.10202	-0.94458	0.86512	0.076743	0.30646		11	Hapmap44191-BTA-109695	26935140	11603	0.11382	-0.89129	0.79981	0.082117	0.26412		2	ARS-BFGL-NGS-83173	120975500	2606	0.11062	-0.90524	0.80183	0.083413	0.28743		2	Hapmap46066-BTA-25653	81236428	2309	0.10502	-0.93054	0.85271	0.080799	0.2766
25	ARS-BFGL-NGS-39528	33486631	21413	0.10702	-0.92137	0.83933	0.073858	0.30645		8	ARS-BFGL-NGS-11499	21284778	8386	0.10702	-0.92137	0.84666	0.082012	0.2641		2	BTB-00079551	9454144	1602	0.11002	-0.9079	0.80809	0.083221	0.28743		1	ARS-BFGL-NGS-9429	68507419	649	0.11402	-0.89043	0.78836	0.076196	0.27659
18	ARS-BFGL-NGS-32691	34159637	17157	0.11382	-0.89129	0.77716	0.073411	0.30644		19	BTB-00745293	28738511	17697	0.10562	-0.92777	0.85548	0.082034	0.2641		13	ARS-BFGL-NGS-94587	56427608	13548	0.10682	-0.92228	0.83615	0.083165	0.28743		12	Hapmap48235-BTA-17587	23340411	12442	0.10922	-0.91146	0.82399	0.081218	0.27659
12	ARS-BFGL-NGS-22298	86146208	12965	0.10302	-0.93986	0.86117	0.076493	0.30644		4	Hapmap60483-rs29010048	103852324	4853	0.10282	-0.9408	0.86803	0.082361	0.2641		25	ARS-BFGL-NGS-61709	1086505	21072	0.10802	-0.91684	0.82595	0.08309	0.28742		8	ARS-BFGL-NGS-33753	87503980	9057	0.11022	-0.90701	0.81504	0.077489	0.27657
5	Hapmap39353-BTA-73120	27777281	5280	0.10002	-0.95415	0.87103	0.076503	0.30644		5	BTA-11044-rs29016809	48080259	5446	0.10102	-0.94934	0.87338	0.082426	0.2641		21	BTB-00810142	21671581	18953	0.10622	-0.92502	0.84093	0.083255	0.28742		7	ARS-BFGL-NGS-87398	80997126	7931	0.10502	-0.93054	0.85271	0.079837	0.27657
19	Hapmap51451-BTA-44812	24136906	17655	0.11542	-0.88444	0.76429	0.073153	0.30643		14	Hapmap50960-BTA-43399	31322421	14248	0.10242	-0.94269	0.86928	0.08213	0.26409		6	ARS-BFGL-NGS-106583	29389022	6285	0.10902	-0.91235	0.81687	0.082925	0.28741		2	ARS-BFGL-NGS-107381	98268164	2402	0.10582	-0.92685	0.84839	0.080353	0.27656
14	BTA-104742-no-rs	81764428	14670	0.12102	-0.8611	0.73394	0.07253	0.30642		3	Hapmap31786-BTA-148388	40468958	3063	0.10382	-0.93611	0.86408	0.082206	0.26408		16	Hapmap49147-BTA-38883	41194530	15758	0.10622	-0.92502	0.84093	0.083315	0.28741		17	Hapmap58958-rs29014979	1514342	16150	0.10522	-0.92961	0.85164	0.080507	0.27656
6	BTB-01680436	20693665	6209	0.11842	-0.87182	0.7463	0.072572	0.30642		3	ARS-BFGL-NGS-10379	117960375	3837	0.10142	-0.94743	0.87227	0.082002	0.26408		13	ARS-BFGL-NGS-107113	67958189	13679	0.10482	-0.93146	0.8507	0.083152	0.2874		4	BTA-82217-no-rs	52112557	4334	0.11342	-0.89302	0.79232	0.07656	0.27655
22	Hapmap54532-rs29013429	43949380	19821	0.10582	-0.92685	0.84735	0.076679	0.30642		9	ARS-BFGL-NGS-44527	94274847	10162	0.11122	-0.9026	0.81521	0.081625	0.26407		13	ARS-BFGL-NGS-26065	59537585	13585	0.10902	-0.91235	0.81687	0.082744	0.28739		10	Hapmap45147-BTA-106533	50866684	10752	0.11262	-0.89648	0.79704	0.076778	0.27654
5	BTA-11044-rs29016809	48080259	5446	0.09902	-0.95899	0.87349	0.076798	0.30642		6	Hapmap49016-BTA-110674	111607375	7098	0.10402	-0.93518	0.86328	0.081961	0.26406		9	Hapmap44146-BTA-83959	50922485	9747	0.11442	-0.88871	0.7717	0.082581	0.28738		22	ARS-BFGL-NGS-80740	18320948	19577	0.11882	-0.87016	0.7674	0.075718	0.27653
1	BTA-104027-no-rs	69359979	653	0.11462	-0.88786	0.77038	0.072799	0.3064		4	BTA-03464-rs29011228	101173402	4829	0.10062	-0.95126	0.8744	0.081857	0.26405		19	ARS-BFGL-NGS-37715	27491890	17687	0.10102	-0.94934	0.86682	0.083249	0.28737		5	ARS-BFGL-NGS-58860	19281986	5213	0.10882	-0.91325	0.82761	0.077093	0.27653
21	ARS-BFGL-NGS-29794	29251234	19022	0.11182	-0.89997	0.79652	0.076609	0.3064		13	ARS-BFGL-NGS-55182	70656675	13702	0.11222	-0.89822	0.80838	0.08152	0.26404		1	ARS-BFGL-NGS-79291	126898336	1179	0.09922	-0.95802	0.87184	0.083123	0.28736		26	BTB-01211987	9078964	21583	0.10482	-0.93146	0.85386	0.080394	0.27653
10	ARS-BFGL-NGS-41420	12790971	10380	0.10482	-0.93146	0.85337	0.075697	0.30639		1	Hapmap44640-BTA-24435	91117527	865	0.10662	-0.92319	0.84901	0.081691	0.26404		2	ARS-BFGL-NGS-29723	72583890	2230	0.10582	-0.92685	0.84369	0.082852	0.28735		15	ARS-BFGL-NGS-65997	39291329	15029	0.10122	-0.94839	0.8693	0.080454	0.27653
1	BTA-44254-no-rs	96553339	904	0.11922	-0.8685	0.74142	0.072635	0.30638		25	ARS-BFGL-NGS-92004	29944153	21362	0.10622	-0.92502	0.85184	0.081752	0.26403		8	BTB-01953376	105937356	9251	0.10182	-0.94553	0.86412	0.083115	0.28735		4	ARS-BFGL-NGS-53167	71603530	4534	0.11022	-0.90701	0.81504	0.079404	0.27652
12	BTA-26956-no-rs	56653121	12735	0.11022	-0.90701	0.81195	0.075424	0.30638		28	BTB-01462216	23712356	22642	0.10302	-0.93986	0.8672	0.081732	0.26403		5	ARS-BFGL-NGS-33782	109208650	5895	0.10862	-0.91415	0.82049	0.082565	0.28734		5	Hapmap55537-rs29016129	64380551	5528	0.10802	-0.91684	0.83398	0.080061	0.27651
4	BTB-00168235	20395856	4046	0.10222	-0.94363	0.86439	0.076022	0.30638		12	BTB-00776333	47953450	12616	0.10642	-0.9241	0.85067	0.081771	0.26402		8	ARS-BFGL-NGS-104801	71320860	8880	0.11002	-0.9079	0.80809	0.082666	0.28733		10	Hapmap32991-BTA-125837	85827327	11095	0.10982	-0.90879	0.81846	0.079073	0.27649
8	BTB-01493310	34610579	8511	0.10202	-0.94458	0.86512	0.076317	0.30638		20	BTB-00789218	56576417	18608	0.10602	-0.92593	0.85303	0.081581	0.26402		15	BTB-00613489	71467340	15320	0.10562	-0.92777	0.84523	0.082698	0.28733		15	ARS-BFGL-NGS-27025	47739031	15107	0.10302	-0.93986	0.86239	0.079774	0.27649
13	Hapmap42512-BTA-32321	34909187	13320	0.10622	-0.92502	0.8446	0.076559	0.30637		3	Hapmap49707-BTA-68355	75543048	3363	0.11082	-0.90436	0.8182	0.081463	0.26401		11	BTB-01118794	5290404	11347	0.10682	-0.92228	0.83615	0.082547	0.28731		13	ARS-BFGL-BAC-15070	3246468	13049	0.10482	-0.93146	0.85386	0.080357	0.27648
13	ARS-BFGL-BAC-11935	30551596	13285	0.10662	-0.92319	0.84216	0.076451	0.30636		24	Hapmap48814-BTA-57491	18336401	20643	0.10962	-0.90968	0.82829	0.081435	0.26401		18	ARS-BFGL-NGS-7750	13197861	16974	0.10462	-0.93239	0.85158	0.082295	0.28731		8	ARS-BFGL-NGS-5591	81220910	8985	0.11182	-0.89997	0.8029	0.07586	0.27645
17	Hapmap41258-BTA-41381	60289891	16674	0.10502	-0.93054	0.85236	0.076019	0.30636		4	Hapmap53144-ss46525999	77555681	4600	0.10502	-0.93054	0.8584	0.081446	0.26401		8	ARS-BFGL-NGS-16531	73415473	8901	0.10202	-0.94458	0.86352	0.082914	0.2873		26	BTA-61688-no-rs	42605901	21916	0.11442	-0.88871	0.78563	0.07652	0.27641
15	ARS-BFGL-NGS-44311	52799618	15131	0.10142	-0.94743	0.86702	0.076228	0.30635		15	BTB-00600564	52547046	15129	0.10802	-0.91684	0.8396	0.081301	0.264		21	ARS-BFGL-NGS-14046	23314869	18974	0.11122	-0.9026	0.7964	0.082394	0.28729		7	Hapmap48899-BTA-79966	80976979	7930	0.11122	-0.9026	0.80748	0.07895	0.27641
29	BTA-64972-no-rs	17402388	23005	0.10102	-0.94934	0.86816	0.075658	0.30635		12	ARS-BFGL-BAC-11792	13671044	12359	0.10342	-0.93798	0.86559	0.08175	0.264		1	Hapmap51365-BTA-98510	118002920	1098	0.10722	-0.92046	0.83329	0.082275	0.28729		16	BTB-00647119	54775716	15862	0.10602	-0.92593	0.8472	0.080048	0.27641
2	Hapmap50816-BTA-90485	53580101	2044	0.11862	-0.87099	0.74531	0.072057	0.30634		13	BTB-01125910	51067877	13493	0.10642	-0.9241	0.85067	0.081314	0.26398		2	BTB-01169423	110559605	2497	0.10582	-0.92685	0.84369	0.082204	0.28728		4	ARS-BFGL-NGS-35394	47011259	4282	0.11542	-0.88444	0.78125	0.07594	0.2764
5	BTA-112651-no-rs	108053565	5881	0.11222	-0.89822	0.7928	0.072061	0.30634		28	Hapmap55560-rs29010051	19236396	22610	0.10382	-0.93611	0.86408	0.081405	0.26398		4	Hapmap46719-BTA-71648	93622892	4769	0.10562	-0.92777	0.84523	0.082244	0.28727		28	Hapmap44111-BTA-63577	16199391	22580	0.10822	-0.91594	0.83243	0.075905	0.2764
6	BTA-77968-no-rs	18898455	6191	0.10482	-0.93146	0.85337	0.075174	0.30634		4	Hapmap59107-rs29018244	101072503	4828	0.10982	-0.90879	0.82682	0.081116	0.26397		12	Hapmap46131-BTA-27009	66367861	12814	0.10382	-0.93611	0.85602	0.082438	0.28727		10	ARS-BFGL-NGS-54789	94425952	11193	0.10722	-0.92046	0.83963	0.07846	0.2764
6	ARS-BFGL-NGS-102930	29082583	6284	0.09842	-0.96192	0.87473	0.075837	0.30634		6	BTB-00277839	104155995	7010	0.10922	-0.91146	0.83098	0.081282	0.26397		1	BTA-108728-no-rs	89091419	831	0.10762	-0.91865	0.82957	0.082394	0.28726		1	Hapmap39022-BTA-38447	83859398	787	0.10522	-0.92961	0.85164	0.079498	0.2764
24	ARS-BFGL-NGS-6396	54893494	20993	0.11142	-0.90172	0.80037	0.071968	0.30633		2	ARS-BFGL-NGS-47002	125426036	2650	0.10402	-0.93518	0.86328	0.081389	0.26397		21	ARS-BFGL-NGS-98182	67593887	19351	0.10262	-0.94174	0.86122	0.08241	0.28725		19	BTA-123276-no-rs	41950232	17830	0.10942	-0.91057	0.8217	0.080077	0.27639
12	ARS-BFGL-NGS-91628	49371159	12636	0.11062	-0.90524	0.80849	0.072173	0.30633		10	ARS-BFGL-NGS-42799	78254077	11023	0.11102	-0.90348	0.81674	0.081239	0.26396		12	ARS-BFGL-NGS-30519	28235757	12484	0.10782	-0.91775	0.82759	0.081833	0.28723		15	BTA-36897-no-rs	52342031	15126	0.10842	-0.91504	0.8308	0.079491	0.27639
17	BTB-01963792	15020783	16288	0.10682	-0.92228	0.84056	0.07516	0.30633		20	ARS-BFGL-NGS-2860	36513431	18416	0.10862	-0.91415	0.83525	0.081223	0.26396		1	BTB-01225777	141738871	1323	0.10782	-0.91775	0.82759	0.081771	0.28722		3	Hapmap46132-BTA-29718	54082178	3172	0.10282	-0.9408	0.86332	0.079361	0.27637
10	ARS-BFGL-NGS-106042	56325260	10825	0.10582	-0.92685	0.84735	0.075831	0.30633		21	ARS-BFGL-NGS-42945	45019363	19162	0.10902	-0.91235	0.83272	0.081171	0.26395		12	ARS-BFGL-NGS-108793	15688064	12383	0.11382	-0.89129	0.77478	0.082107	0.28721		12	Hapmap42131-BTA-20723	36004714	12545	0.10242	-0.94269	0.86504	0.0794	0.27637
19	ARS-BFGL-NGS-1097	34836416	17757	0.10522	-0.92961	0.85105	0.076237	0.30633		13	Hapmap49571-BTA-32781	47583553	13465	0.10662	-0.92319	0.84901	0.081133	0.26394		1	ARS-BFGL-NGS-2950	83267242	783	0.10742	-0.91956	0.83143	0.082332	0.2872		28	BTB-00981789	24751304	22651	0.10162	-0.94648	0.86801	0.079339	0.27637
3	ARS-BFGL-NGS-3713	101785952	3675	0.10242	-0.94269	0.86351	0.075516	0.30633		9	BTA-84883-no-rs	95065382	10171	0.10742	-0.91956	0.84371	0.080923	0.26393		1	BTA-44267-no-rs	96677750	905	0.10722	-0.92046	0.83329	0.081929	0.2872		4	Hapmap28140-BTA-159872	22026811	4065	0.10262	-0.94174	0.86423	0.079786	0.27635
27	BTA-63210-no-rs	15699193	22133	0.11122	-0.9026	0.80282	0.073109	0.30632		6	Hapmap48882-BTA-75976	37463048	6342	0.10582	-0.92685	0.85429	0.08079	0.26393		24	Hapmap54014-rs29018901	541784	20482	0.10922	-0.91146	0.81517	0.081798	0.28719		19	UA-IFASA-7546	45422069	17863	0.10182	-0.94553	0.86718	0.07898	0.27635
1	Hapmap48729-BTA-36615	77983959	720	0.10462	-0.93239	0.85424	0.071596	0.30632		1	Hapmap38969-BTA-58311	154602704	1455	0.10562	-0.92777	0.85548	0.080635	0.26392		12	ARS-BFGL-BAC-12462	24824923	12452	0.10342	-0.93798	0.85802	0.08217	0.28718		2	ARS-BFGL-NGS-55528	747465	1515	0.10702	-0.92137	0.84115	0.079132	0.27634
27	BTA-62762-no-rs	33652270	22320	0.10182	-0.94553	0.86592	0.075406	0.30632		9	Hapmap60123-rs29018437	94991477	10169	0.10542	-0.92869	0.85648	0.080968	0.26392		8	BTB-00353359	63931756	8828	0.09802	-0.96388	0.87459	0.082092	0.28718		6	ARS-BFGL-NGS-6211	14254604	6140	0.11562	-0.88359	0.77995	0.075811	0.27633
18	ARS-BFGL-NGS-57914	43726997	17257	0.096419	-0.9718	0.87872	0.076142	0.30632		10	BTB-00417053	31393400	10544	0.09842	-0.96192	0.879	0.080989	0.26392		7	ARS-BFGL-NGS-23933	51574295	7656	0.11402	-0.89043	0.77373	0.082144	0.28717		13	BTB-01447256	34162016	13318	0.11162	-0.90085	0.8044	0.076027	0.27633
2	Hapmap47638-BTA-47957	85026752	2317	0.10522	-0.92961	0.85105	0.0757	0.30631		19	ARS-BFGL-NGS-32958	45238884	17860	0.10842	-0.91504	0.83649	0.080947	0.26391		24	BTA-57612-no-rs	22705989	20686	0.10762	-0.91865	0.82957	0.081926	0.28717		16	ARS-BFGL-NGS-39956	47268530	15795	0.11102	-0.90348	0.8093	0.079414	0.27633
12	Hapmap51425-BTA-24269	26558724	12463	0.10022	-0.95318	0.87056	0.07587	0.30631		23	ARS-BFGL-NGS-89415	47953939	20438	0.10722	-0.92046	0.8451	0.080598	0.26391		6	ARS-BFGL-NGS-2525	45813845	6462	0.10822	-0.91594	0.82455	0.081627	0.28716		10	ARS-BFGL-NGS-36898	77206128	11014	0.10442	-0.93332	0.85606	0.079038	0.27633
1	Hapmap43250-BTA-37524	81018906	753	0.10622	-0.92502	0.8446	0.072905	0.3063		1	UA-IFASA-7467	89755328	840	0.10702	-0.92137	0.84666	0.080507	0.26389		14	Hapmap24929-BTC-010866	27730648	14209	0.10802	-0.91684	0.82595	0.081934	0.28716		22	ARS-BFGL-NGS-29744	48880998	19876	0.10082	-0.9503	0.87037	0.079168	0.27633
6	Hapmap27515-BTC-042197	72195522	6708	0.09982	-0.95511	0.87159	0.076229	0.3063		19	UA-IFASA-7071	23628220	17650	0.10102	-0.94934	0.87338	0.080734	0.26389		27	ARS-BFGL-NGS-108861	34758932	22334	0.10562	-0.92777	0.84523	0.081668	0.28716		9	ARS-BFGL-NGS-1335	104730150	10270	0.10822	-0.91594	0.83243	0.07903	0.27632
10	BTA-100668-no-rs	67118053	10922	0.10362	-0.93705	0.85879	0.07547	0.30628		6	BTB-01781807	112482664	7111	0.10702	-0.92137	0.84666	0.080513	0.26387		10	BTA-83473-no-rs	103149093	11271	0.10762	-0.91865	0.82957	0.082002	0.28715		8	Hapmap41646-BTA-81057	39932028	8563	0.10562	-0.92777	0.84955	0.079344	0.27632
6	Hapmap49915-BTA-21903	99445414	6948	0.09882	-0.95997	0.87387	0.075832	0.30627		7	ARS-BFGL-NGS-64072	52288861	7658	0.10702	-0.92137	0.84666	0.080607	0.26386		1	ARS-BFGL-NGS-56254	81859735	764	0.10622	-0.92502	0.84093	0.081773	0.28714		26	BTB-01491485	11478058	21610	0.10382	-0.93611	0.85902	0.079386	0.27632
14	Hapmap36024-SCAFFOLD270113_28063	36659687	14297	0.11362	-0.89215	0.77992	0.071363	0.30625		7	BTB-01074531	28286645	7429	0.10802	-0.91684	0.8396	0.08051	0.26385		9	ARS-BFGL-NGS-67540	103127530	10253	0.10522	-0.92961	0.8481	0.080849	0.28714		25	ARS-BFGL-NGS-107782	35657709	21445	0.10002	-0.95415	0.8725	0.078988	0.27632
5	BTB-01200493	5883594	5097	0.10142	-0.94743	0.86702	0.075374	0.30625		7	ARS-BFGL-NGS-23933	51574295	7656	0.10322	-0.93892	0.86645	0.080552	0.26385		4	Hapmap33251-BTA-160264	69693905	4514	0.10382	-0.93611	0.85602	0.081477	0.28713		6	Hapmap38852-BTA-75755	33581983	6325	0.10942	-0.91057	0.8217	0.079264	0.27631
17	BTA-25627-no-rs	58438656	16657	0.10022	-0.95318	0.87056	0.075057	0.30625		1	ARS-BFGL-NGS-34197	128420783	1196	0.10842	-0.91504	0.83649	0.080238	0.26384		20	BTB-01518094	70669729	18762	0.11082	-0.90436	0.79992	0.081328	0.28712		2	ARS-BFGL-NGS-107504	27505377	1785	0.10902	-0.91235	0.82602	0.078917	0.27631
1	ARS-BFGL-NGS-68869	83006326	777	0.09862	-0.96094	0.87429	0.075729	0.30625		13	ARS-BFGL-NGS-36809	31475142	13293	0.10722	-0.92046	0.8451	0.080415	0.26384		7	BTB-00318531	71870458	7837	0.10522	-0.92961	0.8481	0.081765	0.28712		5	ARS-BFGL-NGS-15520	65986618	5544	0.10322	-0.93892	0.86163	0.078891	0.27631
1	ARS-BFGL-NGS-82014	86777370	806	0.10682	-0.92228	0.84056	0.075248	0.30624		19	BTB-00754877	44174487	17848	0.10442	-0.93332	0.86153	0.080502	0.26384		18	ARS-BFGL-NGS-9848	64610767	17426	0.10622	-0.92502	0.84093	0.081232	0.28711		4	BTB-01383887	26066864	4099	0.097219	-0.96783	0.87854	0.079043	0.27631
20	BTA-101877-no-rs	30188969	18361	0.10302	-0.93986	0.86117	0.075169	0.30624		10	ARS-BFGL-NGS-42256	50282066	10742	0.11182	-0.89997	0.81141	0.080301	0.26383		2	BTB-01963677	78533652	2282	0.11042	-0.90613	0.80366	0.08113	0.2871		22	ARS-BFGL-NGS-75375	44266173	19822	0.12022	-0.86438	0.76366	0.073437	0.2763
5	Hapmap42018-BTA-96546	43540910	5410	0.10062	-0.95126	0.8694	0.075306	0.30624		9	BTB-01286081	54628399	9791	0.10822	-0.91594	0.83809	0.080256	0.26383		2	ARS-BFGL-NGS-31836	120221738	2600	0.10462	-0.93239	0.85158	0.081265	0.2871		5	BTB-00232943	87966409	5735	0.10802	-0.91684	0.83398	0.079284	0.2763
1	ARS-BFGL-BAC-7196	1264369	15	0.11142	-0.90172	0.80037	0.07152	0.30623		4	BTB-00182742	46484672	4277	0.10542	-0.92869	0.85648	0.080109	0.26383		2	ARS-BFGL-NGS-11470	26861021	1772	0.10982	-0.90879	0.8098	0.081027	0.28708		5	ARS-USMARC-629	25738874	5261	0.10622	-0.92502	0.84593	0.078791	0.2763
15	BTB-00596891	43704584	15067	0.11002	-0.9079	0.81401	0.072187	0.30623		18	UA-IFASA-3993	22858309	17052	0.10202	-0.94458	0.87047	0.080192	0.26383		17	BTB-01002430	5881452	16199	0.10742	-0.91956	0.83143	0.081576	0.28708		2	BTA-11592-rs29017351	69569936	2200	0.11642	-0.8802	0.77575	0.074258	0.27629
19	ARS-BFGL-NGS-81882	26238708	17680	0.11382	-0.89129	0.77716	0.072308	0.30622		24	Hapmap49535-BTA-22286	59939788	21040	0.10622	-0.92502	0.85184	0.080474	0.26382		28	Hapmap27748-BTA-140063	28884068	22692	0.10382	-0.93611	0.85602	0.081506	0.28708		1	BTB-00027298	65433706	609	0.10682	-0.92228	0.84206	0.079495	0.27628
2	ARS-BFGL-NGS-66771	120148776	2598	0.10902	-0.91235	0.82308	0.075057	0.30622		24	Hapmap59568-rs29024289	37844515	20850	0.10262	-0.94174	0.86862	0.080391	0.26382		9	BTA-109454-no-rs	58298041	9836	0.10722	-0.92046	0.83329	0.081035	0.28705		11	ARS-BFGL-NGS-101771	47667214	11781	0.10382	-0.93611	0.85902	0.079202	0.27628
28	BTB-00982612	23666465	22641	0.09982	-0.95511	0.87159	0.075352	0.30622		18	ARS-BFGL-NGS-98028	57174711	17387	0.11302	-0.89475	0.80446	0.079736	0.2638		1	BTB-01086841	94882093	888	0.10442	-0.93332	0.85278	0.080729	0.28705		16	ARS-BFGL-NGS-64329	73874593	16051	0.10482	-0.93146	0.85386	0.078856	0.27627
3	ARS-BFGL-NGS-97347	9347514	2826	0.11062	-0.90524	0.80849	0.071976	0.30621		13	Hapmap51780-BTA-93959	34047662	13316	0.10762	-0.91865	0.84216	0.079885	0.26379		5	ARS-BFGL-NGS-90522	102174236	5832	0.10842	-0.91504	0.82226	0.080936	0.28703		7	Hapmap27905-BTA-78545	22348840	7357	0.10322	-0.93892	0.86163	0.079176	0.27627
1	BTB-00028406	59824412	540	0.09962	-0.95608	0.87208	0.075582	0.30621		29	Hapmap60860-rs29018127	28147351	23096	0.10742	-0.91956	0.84371	0.079855	0.26379		29	Hapmap53306-rs29024708	43304256	23237	0.10822	-0.91594	0.82455	0.081307	0.28703		10	BTA-118738-no-rs	29681194	10535	0.10562	-0.92777	0.84955	0.078365	0.27626
20	ARS-BFGL-NGS-28789	66342801	18714	0.11962	-0.86685	0.73972	0.071148	0.3062		27	UA-IFASA-8458	15367964	22126	0.10482	-0.93146	0.85943	0.080112	0.26379		18	Hapmap40977-BTA-43450	53838341	17351	0.10122	-0.94839	0.86611	0.080892	0.28703		10	Hapmap59320-rs29015700	48421615	10715	0.10502	-0.93054	0.85271	0.078888	0.27626
19	ARS-USMARC-Parent-AY916666-no-rs	44799390	17856	0.09762	-0.96585	0.87642	0.074911	0.30619		9	Hapmap23265-BTA-146870	95149286	10172	0.10502	-0.93054	0.8584	0.080038	0.26378		15	BTB-00602186	48655891	15114	0.10702	-0.92137	0.83493	0.080842	0.28701		13	Hapmap50919-BTA-23085	60439480	13599	0.11022	-0.90701	0.81504	0.075888	0.27625
8	BTB-01989154	58652991	8777	0.10622	-0.92502	0.8446	0.074991	0.30618		24	Hapmap45250-BTA-120849	40490628	20878	0.10302	-0.93986	0.8672	0.07992	0.26377		1	BTA-89689-no-rs	42570535	371	0.10242	-0.94269	0.86194	0.080684	0.28701		24	Hapmap38596-BTA-41284	24220391	20694	0.10282	-0.9408	0.86332	0.077597	0.27624
7	ARS-BFGL-NGS-59916	25093755	7386	0.10442	-0.93332	0.85526	0.074938	0.30618		3	ARS-BFGL-NGS-61739	19818747	2904	0.10322	-0.93892	0.86645	0.079761	0.26376		10	BTB-01101698	92984267	11177	0.11422	-0.88957	0.77266	0.077874	0.287		20	ARS-BFGL-NGS-39423	5444845	18106	0.11442	-0.88871	0.78563	0.074806	0.27623
10	Hapmap53900-rs29027193	50251003	10741	0.10382	-0.93611	0.8582	0.075124	0.30618		1	BTB-01686439	153727592	1444	0.10242	-0.94269	0.86928	0.08011	0.26376		1	BTA-114286-no-rs	120065610	1118	0.10902	-0.91235	0.81687	0.080438	0.28697		15	Hapmap57381-rs29020495	6007478	14730	0.10242	-0.94269	0.86504	0.078636	0.27623
7	BTA-104712-no-rs	57011212	7692	0.09962	-0.95608	0.87208	0.0752	0.30618		19	Hapmap50968-BTA-45597	48050643	17890	0.10742	-0.91956	0.84371	0.079474	0.26373		4	ARS-BFGL-NGS-22851	115170139	4954	0.10382	-0.93611	0.85602	0.080118	0.28695		17	ARS-BFGL-NGS-89152	1082568	16145	0.12122	-0.86029	0.75986	0.073829	0.27622
5	BTA-96544-no-rs	43448332	5408	0.11382	-0.89129	0.77716	0.071946	0.30617		22	ARS-BFGL-NGS-16314	61258859	20000	0.10322	-0.93892	0.86645	0.079695	0.26373		13	ARS-BFGL-NGS-14408	80168838	13804	0.09982	-0.95511	0.87029	0.080675	0.28694		1	ARS-BFGL-NGS-17766	144972015	1354	0.11822	-0.87265	0.76899	0.075141	0.27622
21	Hapmap22752-BTA-151718	37358573	19089	0.10342	-0.93798	0.85963	0.075335	0.30617		19	ARS-BFGL-NGS-2912	33811153	17746	0.10362	-0.93705	0.86489	0.079345	0.26372		1	ARS-BFGL-BAC-16299	25471181	219	0.10262	-0.94174	0.86122	0.080336	0.28693		12	ARS-BFGL-NGS-42200	15573724	12382	0.11442	-0.88871	0.78563	0.074171	0.27622
17	BTB-01796992	47753340	16577	0.11322	-0.89388	0.78431	0.071017	0.30616		28	ARS-BFGL-NGS-100331	7464549	22498	0.10722	-0.92046	0.8451	0.079371	0.26371		10	BTA-117549-no-rs	102907770	11268	0.10922	-0.91146	0.81517	0.080469	0.28692		4	ARS-BFGL-NGS-33589	112815065	4937	0.11062	-0.90524	0.81224	0.078149	0.27622
7	Hapmap46473-BTA-21133	92293717	8029	0.10242	-0.94269	0.86351	0.074894	0.30616		17	BTB-01393971	32096554	16428	0.10542	-0.92869	0.85648	0.079637	0.26371		5	BTA-73915-no-rs	6285184	5102	0.10702	-0.92137	0.83493	0.080217	0.28692		18	ARS-BFGL-NGS-86593	11377350	16961	0.10982	-0.90879	0.81846	0.078877	0.27622
2	ARS-BFGL-NGS-101039	122509616	2622	0.10082	-0.9503	0.86879	0.07537	0.30616		15	ARS-BFGL-NGS-77090	62557254	15229	0.10102	-0.94934	0.87338	0.079416	0.26371		22	ARS-BFGL-NGS-11037	10684294	19493	0.10182	-0.94553	0.86412	0.079818	0.28692		1	Hapmap51438-BTA-37566	79904055	739	0.10842	-0.91504	0.8308	0.078395	0.27622
15	BTA-36195-no-rs	27523498	14905	0.096419	-0.9718	0.87872	0.074784	0.30616		4	BTA-19471-no-rs	54962144	4363	0.10022	-0.95318	0.87534	0.079618	0.26371		13	BTA-28181-no-rs	82336468	13832	0.11182	-0.89997	0.79134	0.079818	0.2869		11	Hapmap32152-BTA-29315	58962936	11859	0.11342	-0.89302	0.79232	0.074993	0.27621
9	UA-IFASA-2717	66693686	9925	0.11222	-0.89822	0.7928	0.071208	0.30614		28	Hapmap49694-BTA-64179	36943445	22758	0.11182	-0.89997	0.81141	0.079231	0.2637		13	ARS-BFGL-NGS-63809	3427049	13051	0.10182	-0.94553	0.86412	0.079938	0.2869		5	ARS-BFGL-NGS-32908	110320607	5912	0.11182	-0.89997	0.8029	0.078255	0.27621
19	ARS-BFGL-NGS-99797	15170598	17549	0.10542	-0.92869	0.84973	0.074977	0.30614		20	Hapmap58446-rs29021863	45994678	18521	0.10262	-0.94174	0.86862	0.079427	0.2637		3	Hapmap48047-BTA-68130	61285285	3221	0.096819	-0.96981	0.87707	0.079823	0.2869		19	ARS-BFGL-NGS-54958	63354178	18046	0.10002	-0.95415	0.8725	0.078277	0.27621
25	ARS-BFGL-NGS-39369	17386719	21249	0.10182	-0.94553	0.86592	0.074512	0.30614		14	ARS-BFGL-NGS-53454	12821953	14031	0.10122	-0.94839	0.87283	0.079344	0.2637		5	BTA-61857-no-rs	90322318	5761	0.11002	-0.9079	0.80809	0.07985	0.28688		1	ARS-BFGL-BAC-11284	36209316	319	0.11362	-0.89215	0.79116	0.074018	0.2762
18	ARS-BFGL-NGS-103662	52087186	17335	0.10162	-0.94648	0.8665	0.074337	0.30614		20	ARS-BFGL-NGS-31292	4907906	18101	0.10342	-0.93798	0.86559	0.079203	0.26369		8	BTB-01989154	58652991	8777	0.10442	-0.93332	0.85278	0.07971	0.28688		1	Hapmap32092-BTA-149957	55810689	508	0.10902	-0.91235	0.82602	0.07865	0.2762
7	BTB-01364448	39110034	7537	0.10782	-0.91775	0.83287	0.071786	0.30613		12	Hapmap24209-BTA-157354	37506351	12555	0.10102	-0.94934	0.87338	0.079303	0.26369		7	ARS-BFGL-NGS-102773	12833745	7283	0.10482	-0.93146	0.8507	0.079742	0.28685		12	BTB-00498361	55217410	12717	0.10542	-0.92869	0.85069	0.078037	0.27619
4	BTB-01269835	34733147	4177	0.10882	-0.91325	0.82402	0.074472	0.30612		4	BTB-00170600	27101116	4113	0.09822	-0.9629	0.87928	0.079544	0.26369		19	BTB-00745347	28768067	17698	0.10682	-0.92228	0.83615	0.079674	0.28684		17	ARS-BFGL-NGS-52965	66404458	16752	0.10402	-0.93518	0.85805	0.078062	0.27618
28	BTB-00995112	44649351	22841	0.10022	-0.95318	0.87056	0.074905	0.30612		13	ARS-BFGL-NGS-27559	57548174	13563	0.11262	-0.89648	0.80651	0.078755	0.26368		7	Hapmap59438-rs29012637	6669157	7268	0.10542	-0.92869	0.84671	0.079935	0.28684		5	ARS-BFGL-NGS-22683	106642264	5864	0.11042	-0.90613	0.81358	0.074426	0.27617
21	Hapmap51688-BTA-115008	54879224	19240	0.10462	-0.93239	0.85424	0.074702	0.30611		13	ARS-BFGL-NGS-32176	76008898	13766	0.10262	-0.94174	0.86862	0.079198	0.26368		10	BTB-00410309	14037907	10398	0.10182	-0.94553	0.86412	0.079749	0.28684		7	BTB-01474298	106398519	8133	0.10602	-0.92593	0.8472	0.077159	0.27617
7	BTB-00312274	63994320	7758	0.10302	-0.93986	0.86117	0.074618	0.30611		1	ARS-BFGL-BAC-13059	1760113	19	0.10222	-0.94363	0.86993	0.079273	0.26367		4	BTB-00171908	28350426	4127	0.10822	-0.91594	0.82455	0.080086	0.28683		4	Hapmap49078-BTA-19830	7908555	3909	0.10322	-0.93892	0.86163	0.078096	0.27617
28	BTA-64009-no-rs	30809642	22708	0.09822	-0.9629	0.87511	0.074566	0.30611		8	BTB-00357421	76738695	8936	0.10842	-0.91504	0.83649	0.079171	0.26366		12	BTB-01315766	87400412	12980	0.10602	-0.92593	0.84225	0.079596	0.28683		28	BTB-01128535	20680034	22622	0.10282	-0.9408	0.86332	0.078132	0.27617
3	UA-IFASA-5864	76566650	3376	0.11822	-0.87265	0.74747	0.070933	0.3061		21	Hapmap50385-BTA-53111	7022598	18803	0.10662	-0.92319	0.84901	0.0789	0.26366		24	ARS-BFGL-NGS-108732	24760468	20697	0.10302	-0.93986	0.85958	0.079997	0.28683		19	ARS-BFGL-NGS-52810	52557638	17939	0.11862	-0.87099	0.76798	0.073029	0.27616
21	ARS-BFGL-BAC-6368	62954780	19304	0.10782	-0.91775	0.83287	0.071448	0.3061		2	BTA-05855-no-rs	100216300	2413	0.10282	-0.9408	0.86803	0.07915	0.26366		20	Hapmap33054-BTA-156049	50001881	18552	0.10262	-0.94174	0.86122	0.079486	0.28683		25	ARS-BFGL-NGS-26868	5971288	21129	0.11202	-0.8991	0.80118	0.074247	0.27615
1	ARS-BFGL-NGS-43112	155323212	1463	0.10222	-0.94363	0.86439	0.074548	0.3061		28	ARS-BFGL-NGS-54254	27863025	22680	0.10622	-0.92502	0.85184	0.078983	0.26365		8	ARS-BFGL-NGS-101576	31777151	8491	0.10242	-0.94269	0.86194	0.079732	0.28682		4	ARS-BFGL-NGS-11339	45128142	4262	0.10282	-0.9408	0.86332	0.077847	0.27615
2	Hapmap41195-BTA-17655	94601236	2374	0.10482	-0.93146	0.85337	0.074268	0.30609		26	Hapmap41037-BTA-61760	45524494	21949	0.10462	-0.93239	0.86058	0.079183	0.26365		11	ARS-BFGL-NGS-108039	75461248	12004	0.11062	-0.90524	0.80183	0.080009	0.2868		12	Hapmap51180-BTA-18566	26883203	12466	0.09942	-0.95705	0.87397	0.078003	0.27615
1	BTB-01164952	50652927	458	0.10342	-0.93798	0.85963	0.071794	0.30609		11	Hapmap38714-BTA-93410	51392558	11810	0.10962	-0.90968	0.82829	0.078525	0.26363		23	ARS-BFGL-NGS-94995	18695002	20167	0.10082	-0.9503	0.86748	0.079949	0.2868		5	Hapmap38548-BTA-97184	29240752	5292	0.11582	-0.88274	0.77875	0.071975	0.27614
20	Hapmap26424-BTA-149429	43453092	18501	0.10102	-0.94934	0.86816	0.074602	0.30609		14	Hapmap23428-BTA-129227	49363794	14379	0.097419	-0.96684	0.88055	0.079189	0.26363		21	ARS-BFGL-NGS-54071	67777704	19352	0.10622	-0.92502	0.84093	0.07977	0.28679		11	Hapmap43972-BTA-93042	3371395	11325	0.10382	-0.93611	0.85902	0.078164	0.27614
10	BTB-00442788	89977021	11137	0.09962	-0.95608	0.87208	0.074646	0.30609		18	ARS-BFGL-NGS-62316	11675551	16964	0.10222	-0.94363	0.86993	0.079021	0.26362		14	Hapmap24065-BTC-072634	10213875	13988	0.10362	-0.93705	0.8571	0.079223	0.28679		16	Hapmap43538-BTA-26895	76546241	16082	0.10362	-0.93705	0.85986	0.077741	0.27614
18	Hapmap49610-BTA-43828	56319394	17376	0.10302	-0.93986	0.86117	0.074773	0.30608		12	BTB-00508023	87254702	12976	0.09762	-0.96585	0.88022	0.078889	0.26362		20	ARS-BFGL-NGS-28789	66342801	18714	0.10222	-0.94363	0.86284	0.079494	0.28678		8	ARS-BFGL-NGS-56537	59012043	8781	0.11022	-0.90701	0.81504	0.074705	0.27613
7	ARS-BFGL-NGS-6108	23789971	7370	0.10102	-0.94934	0.86816	0.074985	0.30608		1	ARS-BFGL-NGS-91306	119725960	1114	0.10242	-0.94269	0.86928	0.078597	0.26361		26	BTB-00926636	17718880	21666	0.09842	-0.96192	0.87369	0.079534	0.28678		5	ARS-BFGL-NGS-34153	27214378	5275	0.10522	-0.92961	0.85164	0.077918	0.27613
6	ARS-BFGL-NGS-21524	18623696	6188	0.09922	-0.95802	0.87315	0.074528	0.30608		4	ARS-BFGL-NGS-53167	71603530	4534	0.10042	-0.95222	0.87481	0.078571	0.26361		13	ARS-BFGL-NGS-21830	58716956	13574	0.10262	-0.94174	0.86122	0.079243	0.28677		24	ARS-BFGL-NGS-91541	30760990	20768	0.10502	-0.93054	0.85271	0.077658	0.27613
29	ARS-BFGL-NGS-30169	47171224	23276	0.10222	-0.94363	0.86439	0.074594	0.30607		14	ARS-BFGL-NGS-28580	10307071	13991	0.10322	-0.93892	0.86645	0.078955	0.2636		22	ARS-BFGL-NGS-30266	60930725	19993	0.10182	-0.94553	0.86412	0.079308	0.28677		15	BTB-01706506	64436323	15243	0.09822	-0.9629	0.87658	0.07782	0.27613
12	ARS-BFGL-BAC-15012	28942584	12488	0.11942	-0.86768	0.74058	0.069998	0.30606		4	ARS-BFGL-NGS-27902	98061156	4811	0.10002	-0.95415	0.8758	0.078733	0.2636		25	BTB-01719181	32187547	21399	0.10222	-0.94363	0.86284	0.078533	0.28675		1	Hapmap45405-BTA-111896	133428858	1249	0.11062	-0.90524	0.81224	0.075289	0.27612
8	ARS-BFGL-NGS-5591	81220910	8985	0.11762	-0.87516	0.75013	0.070862	0.30606		10	UA-IFASA-9665	90437684	11141	0.10662	-0.92319	0.84901	0.078626	0.26358		29	Hapmap45306-BTA-65657	36994618	23189	0.10862	-0.91415	0.82049	0.079012	0.28674		5	BTA-75083-no-rs	110910712	5921	0.10822	-0.91594	0.83243	0.077698	0.27612
26	BTA-61038-no-rs	26267018	21746	0.11702	-0.87768	0.75431	0.071521	0.30606		9	BTA-24108-no-rs	95041591	10170	0.10642	-0.9241	0.85067	0.07837	0.26358		9	ARS-BFGL-NGS-1750	19269845	9481	0.10082	-0.9503	0.86748	0.078928	0.28674		3	ARS-BFGL-NGS-79934	48692833	3131	0.10042	-0.95222	0.87149	0.077559	0.27612
4	BTA-85367-no-rs	17147542	4006	0.10102	-0.94934	0.86816	0.074809	0.30606		26	ARS-BFGL-NGS-4442	15995326	21648	0.10562	-0.92777	0.85548	0.078498	0.26358		8	BTA-101429-no-rs	83693221	9013	0.10442	-0.93332	0.85278	0.078969	0.28672		5	ARS-BFGL-NGS-109212	114042655	5956	0.11742	-0.876	0.77205	0.073743	0.27611
3	ARS-BFGL-NGS-26847	110558160	3766	0.10342	-0.93798	0.85963	0.074152	0.30605		1	ARS-BFGL-NGS-55389	127429635	1185	0.10902	-0.91235	0.83272	0.078599	0.26357		2	BTB-00115953	126420376	2659	0.09802	-0.96388	0.87459	0.079273	0.28671		1	BTB-00007705	23938895	196	0.11862	-0.87099	0.76798	0.07234	0.2761
6	BTB-01834863	92757120	6864	0.10902	-0.91235	0.82308	0.071148	0.30604		6	Hapmap51120-BTA-103089	111177481	7090	0.10582	-0.92685	0.85429	0.078589	0.26357		24	BTB-00878928	5883369	20540	0.10762	-0.91865	0.82957	0.078599	0.2867		19	ARS-BFGL-NGS-1715	23944091	17652	0.11722	-0.87684	0.77286	0.074358	0.2761
3	ARS-BFGL-NGS-3883	25763148	2941	0.09982	-0.95511	0.87159	0.073965	0.30604		5	Hapmap41008-BTA-49717	69240672	5564	0.09822	-0.9629	0.87928	0.078548	0.26356		4	BTB-01142924	84118706	4666	0.097219	-0.96783	0.87621	0.078717	0.2867		29	BTB-02096877	24046829	23062	0.11182	-0.89997	0.8029	0.072611	0.27608
10	ARS-BFGL-NGS-38731	31526298	10547	0.11342	-0.89302	0.78142	0.070034	0.30603		17	Hapmap32352-BTA-153912	42917193	16524	0.095619	-0.97581	0.88327	0.078634	0.26356		8	BTA-82340-no-rs	90412852	9097	0.10682	-0.92228	0.83615	0.07882	0.28669		25	ARS-BFGL-NGS-13481	14541927	21218	0.10322	-0.93892	0.86163	0.077415	0.27608
15	BTA-112772-no-rs	13668964	14772	0.11262	-0.89648	0.78927	0.070025	0.30603		21	ARS-BFGL-NGS-54822	68216653	19357	0.10442	-0.93332	0.86153	0.078145	0.26354		1	BTA-31636-no-rs	67399528	634	0.10022	-0.95318	0.86922	0.078776	0.28669		14	UA-IFASA-6104	47013926	14347	0.10102	-0.94934	0.86984	0.077598	0.27608
4	Hapmap51293-BTA-71066	67701182	4492	0.10802	-0.91684	0.83128	0.070205	0.30603		28	ARS-BFGL-NGS-77814	43642378	22829	0.10402	-0.93518	0.86328	0.078043	0.26354		13	ARS-BFGL-NGS-18039	39019728	13362	0.10342	-0.93798	0.85802	0.078239	0.28666		7	ARS-BFGL-NGS-43299	52720797	7660	0.09882	-0.95997	0.87527	0.077485	0.27608
7	ARS-BFGL-NGS-25619	104898599	8117	0.09962	-0.95608	0.87208	0.074016	0.30603		4	BTA-104863-no-rs	11022349	3943	0.10642	-0.9241	0.85067	0.078376	0.26353		2	Hapmap38755-BTA-47611	51129488	2014	0.09782	-0.96487	0.87505	0.078524	0.28666		6	BTB-01068702	67721544	6675	0.10162	-0.94648	0.86801	0.077642	0.27607
3	ARS-BFGL-NGS-72055	118397556	3841	0.10862	-0.91415	0.82574	0.074755	0.30602		15	BTB-01640924	31714380	14949	0.10182	-0.94553	0.87107	0.078086	0.26353		2	Hapmap35872-SCAFFOLD260252_27183	93648118	2368	0.10602	-0.92593	0.84225	0.07881	0.28665		14	ARS-BFGL-BAC-26290	71313926	14590	0.11582	-0.88274	0.77875	0.073266	0.27606
15	ARS-BFGL-NGS-32140	82188315	15409	0.10862	-0.91415	0.82574	0.070722	0.30602		22	ARS-BFGL-NGS-30239	59951940	19982	0.10102	-0.94934	0.87338	0.078196	0.26353		18	ARS-BFGL-NGS-73708	8037156	16919	0.10562	-0.92777	0.84523	0.078421	0.28665		5	ARS-BFGL-NGS-37989	47906844	5445	0.10762	-0.91865	0.83659	0.073543	0.27606
26	ARS-BFGL-NGS-57757	8195509	21572	0.10782	-0.91775	0.83287	0.070639	0.30601		1	BTB-00070923	140276805	1309	0.10582	-0.92685	0.85429	0.078102	0.26352		1	BTB-01914655	55544288	507	0.10262	-0.94174	0.86122	0.078647	0.28665		20	Hapmap23263-BTA-135112	35064475	18400	0.10522	-0.92961	0.85164	0.076407	0.27606
19	Hapmap40355-BTA-44508	18583031	17600	0.11022	-0.90701	0.81195	0.070258	0.306		18	ARS-BFGL-NGS-108036	26130014	17093	0.10462	-0.93239	0.86058	0.0778	0.26352		6	BTA-21313-no-rs	64514509	6640	0.11202	-0.8991	0.78977	0.078438	0.28664		25	ARS-BFGL-NGS-19270	39544407	21484	0.10202	-0.94458	0.86647	0.077962	0.27606
18	ARS-BFGL-NGS-12019	7868943	16917	0.10782	-0.91775	0.83287	0.073846	0.306		28	ARS-BFGL-NGS-37190	25771595	22658	0.10902	-0.91235	0.83272	0.077927	0.26351		3	BTA-68573-no-rs	84966080	3468	0.11002	-0.9079	0.80809	0.078145	0.28664		7	ARS-BFGL-NGS-57208	16611621	7312	0.10182	-0.94553	0.86718	0.077434	0.27606
15	ARS-BFGL-BAC-19924	48905274	15117	0.09942	-0.95705	0.87265	0.074158	0.306		4	Hapmap38318-BTA-45002	33987589	4171	0.09802	-0.96388	0.87959	0.078044	0.26351		24	ARS-BFGL-NGS-56031	37652964	20845	0.10722	-0.92046	0.83329	0.0787	0.28662		24	BTA-58095-no-rs	38449638	20858	0.09982	-0.95511	0.87311	0.076712	0.27606
3	BTA-105192-no-rs	85355582	3474	0.10662	-0.92319	0.84216	0.073944	0.30599		6	ARS-BFGL-NGS-21524	18623696	6188	0.10682	-0.92228	0.84781	0.077787	0.2635		12	ARS-BFGL-NGS-8073	81119950	12910	0.10702	-0.92137	0.83493	0.078357	0.28662		1	ARS-BFGL-NGS-26946	80974985	752	0.10982	-0.90879	0.81846	0.077142	0.27604
1	ARS-BFGL-BAC-6557	1234172	14	0.10382	-0.93611	0.8582	0.070456	0.30599		9	Hapmap40028-BTA-84686	89895626	10122	0.10522	-0.92961	0.85732	0.078047	0.2635		3	BTB-00962989	99188015	3643	0.10202	-0.94458	0.86352	0.078548	0.28661		1	ARS-BFGL-NGS-36714	156643814	1484	0.10602	-0.92593	0.8472	0.076714	0.27604
8	BTA-80761-no-rs	16728232	8341	0.10282	-0.9408	0.86197	0.074142	0.30599		9	BTB-01737039	32004342	9607	0.10442	-0.93332	0.86153	0.077805	0.2635		19	ARS-BFGL-NGS-21038	23761130	17651	0.10442	-0.93332	0.85278	0.078078	0.2866		13	ARS-BFGL-NGS-27559	57548174	13563	0.10582	-0.92685	0.84839	0.073978	0.27604
10	BTA-96648-no-rs	103969064	11279	0.10662	-0.92319	0.84216	0.073876	0.30598		20	Hapmap57270-ss46526311	16780563	18235	0.10142	-0.94743	0.87227	0.078091	0.2635		19	UA-IFASA-5831	53668468	17947	0.10422	-0.93425	0.85385	0.07831	0.2866		3	BTA-91560-no-rs	38507659	3043	0.10242	-0.94269	0.86504	0.077303	0.27604
18	Hapmap47004-BTA-42343	13857900	16977	0.10282	-0.9408	0.86197	0.074371	0.30598		13	ARS-BFGL-NGS-37393	3723531	13053	0.10322	-0.93892	0.86645	0.078136	0.26349		5	ARS-BFGL-NGS-45453	112521878	5943	0.10062	-0.95126	0.86806	0.078238	0.28658		5	ARS-BFGL-NGS-28067	109252813	5897	0.09882	-0.95997	0.87527	0.076759	0.27604
4	BTA-19471-no-rs	54962144	4363	0.10222	-0.94363	0.86439	0.074411	0.30598		23	UA-IFASA-1570	19233007	20173	0.10322	-0.93892	0.86645	0.0777	0.26347		6	ARS-BFGL-NGS-28491	64991933	6647	0.10402	-0.93518	0.85486	0.078428	0.28657		6	BTB-00263321	74051400	6730	0.10122	-0.94839	0.8693	0.077442	0.27603
18	ARS-BFGL-NGS-52477	54556209	17360	0.09882	-0.95997	0.87387	0.074043	0.30596		10	Hapmap48477-BTA-80377	92011190	11166	0.10322	-0.93892	0.86645	0.077669	0.26346		1	BTB-01641095	134467319	1257	0.10842	-0.91504	0.82226	0.077658	0.28655		7	BTB-01950618	59040719	7721	0.11262	-0.89648	0.79704	0.072688	0.27602
15	BTA-94770-no-rs	11784949	14758	0.097219	-0.96783	0.87715	0.07399	0.30596		25	ARS-BFGL-NGS-28648	104438	21067	0.09922	-0.95802	0.87744	0.077794	0.26346		2	BTA-47620-no-rs	51314167	2018	0.10722	-0.92046	0.83329	0.077437	0.28655		20	ARS-BFGL-NGS-2860	36513431	18416	0.10602	-0.92593	0.8472	0.077067	0.27602
16	ARS-BFGL-NGS-20017	52305937	15841	0.11862	-0.87099	0.74531	0.068937	0.30595		8	ARS-BFGL-NGS-101576	31777151	8491	0.10262	-0.94174	0.86862	0.077566	0.26345		21	Hapmap40048-BTA-119906	63014645	19305	0.10322	-0.93892	0.85878	0.077974	0.28654		18	BTA-43073-no-rs	37783787	17196	0.10422	-0.93425	0.85697	0.077367	0.27602
8	UA-IFASA-8810	83048502	9005	0.10062	-0.95126	0.8694	0.073494	0.30595		11	BTA-28849-no-rs	69835914	11959	0.10242	-0.94269	0.86928	0.07757	0.26345		21	Hapmap39792-BTA-95367	64415056	19322	0.10322	-0.93892	0.85878	0.077648	0.28654		8	BTA-107383-no-rs	68287089	8860	0.10182	-0.94553	0.86718	0.076601	0.27602
1	BTB-01778303	151883849	1430	0.11422	-0.88957	0.77412	0.070179	0.30594		13	BTB-00511781	4384637	13060	0.10162	-0.94648	0.87166	0.077677	0.26345		5	BTA-73516-no-rs	48752237	5449	0.10722	-0.92046	0.83329	0.077689	0.28653		2	Hapmap39657-BTA-47071	27983134	1792	0.10602	-0.92593	0.8472	0.077028	0.27601
2	BTB-01084561	15250050	1645	0.11122	-0.9026	0.80282	0.070011	0.30594		12	Hapmap49878-BTA-118994	51591161	12664	0.10282	-0.9408	0.86803	0.077401	0.26344		10	ARS-BFGL-NGS-96824	25706139	10491	0.10382	-0.93611	0.85602	0.077653	0.28653		13	BTA-59658-no-rs	76738443	13772	0.11142	-0.90172	0.80579	0.073561	0.276
23	ARS-BFGL-NGS-38613	47734120	20435	0.09802	-0.96388	0.87553	0.073756	0.30594		12	Hapmap53957-rs29016480	27954424	12479	0.10502	-0.93054	0.8584	0.07744	0.26343		18	BTB-00710926	37296167	17187	0.10962	-0.90968	0.81128	0.07411	0.28652		19	Hapmap40357-BTA-46514	15000767	17546	0.10342	-0.93798	0.86073	0.076861	0.27599
7	BTA-79405-no-rs	63901946	7757	0.11262	-0.89648	0.78927	0.06983	0.30593		15	BTB-01398275	43157919	15064	0.10262	-0.94174	0.86862	0.077532	0.26342		1	BTA-35637-no-rs	5610335	68	0.10022	-0.95318	0.86922	0.077782	0.28652		29	ARS-BFGL-NGS-13527	2294521	22872	0.10042	-0.95222	0.87149	0.077238	0.27598
5	ARS-BFGL-NGS-34435	65365377	5538	0.10302	-0.93986	0.86117	0.073729	0.30593		4	ARS-BFGL-NGS-10160	2817401	3870	0.10362	-0.93705	0.86489	0.077283	0.26341		13	Hapmap41228-BTA-32897	52531127	13510	0.10722	-0.92046	0.83329	0.077489	0.28649		21	ARS-BFGL-NGS-54822	68216653	19357	0.10002	-0.95415	0.8725	0.077122	0.27598
13	BTB-00517708	36143388	13333	0.11222	-0.89822	0.7928	0.069812	0.30592		6	Hapmap31284-BTC-039204	45096462	6453	0.10502	-0.93054	0.8584	0.077198	0.2634		20	ARS-BFGL-NGS-87790	41914276	18488	0.10582	-0.92685	0.84369	0.077366	0.28649		13	ARS-BFGL-NGS-56559	82240934	13831	0.10062	-0.95126	0.87087	0.076685	0.27597
5	BTB-01968129	43315469	5405	0.10382	-0.93611	0.8582	0.07398	0.30592		15	ARS-BFGL-NGS-67071	48688111	15115	0.10182	-0.94553	0.87107	0.077224	0.2634		24	Hapmap49535-BTA-22286	59939788	21040	0.10522	-0.92961	0.8481	0.078048	0.28649		15	BTB-00613389	70479506	15305	0.11802	-0.87349	0.7704	0.071306	0.27596
21	ARS-BFGL-NGS-73381	48545958	19189	0.10162	-0.94648	0.8665	0.073291	0.30592		4	Hapmap41486-BTA-23276	83555683	4655	0.10882	-0.91325	0.83414	0.076988	0.26339		9	Hapmap48494-BTA-84619	86437031	10080	0.11082	-0.90436	0.79992	0.077286	0.28647		2	ARS-BFGL-BAC-32411	127119233	2663	0.11502	-0.88615	0.78252	0.07289	0.27596
1	BTB-00007705	23938895	196	0.12182	-0.85785	0.73089	0.068559	0.30591		2	Hapmap47020-BTA-48569	95709778	2384	0.10102	-0.94934	0.87338	0.077249	0.26339		12	BTB-01544419	49464372	12640	0.11442	-0.88871	0.7717	0.073476	0.28646		24	ARS-BFGL-NGS-38332	45871107	20921	0.11062	-0.90524	0.81224	0.072395	0.27596
21	Hapmap49646-BTA-52405	46731447	19170	0.11302	-0.89475	0.78581	0.070411	0.30591		19	Hapmap34054-BES9_Contig444_1181	5083994	17458	0.10622	-0.92502	0.85184	0.077	0.26338		7	BTB-01268955	77700319	7901	0.10742	-0.91956	0.83143	0.077042	0.28644		5	Hapmap47185-BTA-114173	99044605	5811	0.10662	-0.92319	0.84326	0.076703	0.27596
8	Hapmap41695-BTA-96357	78890670	8960	0.10842	-0.91504	0.82766	0.070205	0.30591		12	Hapmap48111-BTA-88515	50376022	12650	0.10282	-0.9408	0.86803	0.077225	0.26338		6	ARS-BFGL-NGS-70470	72454639	6714	0.10502	-0.93054	0.84951	0.077304	0.28644		7	Hapmap42405-BTA-104111	39706989	7543	0.10542	-0.92869	0.85069	0.076514	0.27595
11	BTB-00474587	50592880	11808	0.10762	-0.91865	0.83443	0.069576	0.30591		16	Hapmap29538-BTA-159421	31011092	15656	0.09822	-0.9629	0.87928	0.077111	0.26338		19	BTA-108328-no-rs	43856171	17845	0.096219	-0.9728	0.8781	0.077297	0.28644		1	Hapmap42923-BTA-36604	77485396	718	0.10582	-0.92685	0.84839	0.076379	0.27594
4	BTB-01841922	10967124	3942	0.10562	-0.92777	0.84844	0.073649	0.30591		4	BTB-01383912	26089425	4100	0.10022	-0.95318	0.87534	0.077166	0.26337		17	Hapmap47942-BTA-41087	54651938	16613	0.10462	-0.93239	0.85158	0.077043	0.28643		2	Hapmap40749-BTA-47991	71185300	2215	0.10242	-0.94269	0.86504	0.077211	0.27594
20	ARS-BFGL-NGS-96508	29899438	18356	0.10442	-0.93332	0.85526	0.073314	0.30591		4	Hapmap53600-rs29010856	39719917	4225	0.10462	-0.93239	0.86058	0.076689	0.26335		22	BTB-00839408	18978658	19586	0.09802	-0.96388	0.87459	0.076802	0.28641		23	ARS-BFGL-NGS-41214	13846320	20119	0.09782	-0.96487	0.87744	0.076981	0.27594
24	BTA-57884-no-rs	3029468	20508	0.10242	-0.94269	0.86351	0.074011	0.30591		3	Hapmap27869-BTA-140998	16038595	2879	0.09942	-0.95705	0.87709	0.076863	0.26334		10	BTA-22344-no-rs	5598788	10321	0.10362	-0.93705	0.8571	0.076677	0.2864		7	BTB-00312311	64109318	7760	0.10742	-0.91956	0.83815	0.076642	0.27593
15	ARS-BFGL-NGS-98724	34647723	14982	0.10182	-0.94553	0.86592	0.073483	0.30591		9	BTB-01182727	81456800	10027	0.10422	-0.93425	0.86237	0.076352	0.26333		11	ARS-BFGL-NGS-34960	99096532	12187	0.11322	-0.89388	0.77924	0.072944	0.28639		7	ARS-BFGL-NGS-107103	57554684	7698	0.10362	-0.93705	0.85986	0.077104	0.27593
5	Hapmap55537-rs29016129	64380551	5528	0.10662	-0.92319	0.84216	0.070252	0.3059		15	ARS-BFGL-NGS-104771	74053710	15338	0.10582	-0.92685	0.85429	0.076618	0.26331		7	BTA-108798-no-rs	97393157	8062	0.10582	-0.92685	0.84369	0.077217	0.28638		21	ARS-BFGL-NGS-106084	57848290	19264	0.12062	-0.86274	0.76242	0.071853	0.27591
2	BTB-01146113	56694744	2086	0.10542	-0.92869	0.84973	0.073413	0.3059		11	ARS-BFGL-NGS-76019	102018421	12214	0.10722	-0.92046	0.8451	0.076471	0.2633		18	ARS-BFGL-NGS-31386	14208633	16981	0.10242	-0.94269	0.86194	0.077108	0.28638		13	Hapmap60951-rs29020538	35787638	13328	0.10682	-0.92228	0.84206	0.076462	0.27591
19	ARS-BFGL-NGS-107267	13378259	17530	0.11142	-0.90172	0.80037	0.070291	0.30589		1	ARS-BFGL-NGS-104657	128908587	1203	0.10362	-0.93705	0.86489	0.07655	0.2633		11	BTB-01762620	16983543	11490	0.10362	-0.93705	0.8571	0.076442	0.28637		21	ARS-BFGL-NGS-57621	32669870	19048	0.10682	-0.92228	0.84206	0.075748	0.27591
14	Hapmap43764-BTA-111517	31369019	14249	0.10262	-0.94174	0.86268	0.073887	0.30589		3	ARS-BFGL-NGS-103878	10197292	2832	0.09842	-0.96192	0.879	0.076541	0.26329		8	ARS-BFGL-NGS-33376	57821769	8770	0.10202	-0.94458	0.86352	0.076804	0.28637		7	ARS-BFGL-NGS-84565	5751910	7248	0.10062	-0.95126	0.87087	0.076384	0.27591
10	BTB-02009817	50407755	10745	0.10522	-0.92961	0.85105	0.070127	0.30588		13	BTB-01254653	44374407	13420	0.10742	-0.91956	0.84371	0.076329	0.26328		4	ARS-BFGL-NGS-33589	112815065	4937	0.10502	-0.93054	0.84951	0.076643	0.28635		12	ARS-BFGL-NGS-99674	17265269	12406	0.11362	-0.89215	0.79116	0.072418	0.2759
6	BTA-90789-no-rs	15294694	6151	0.090018	-1.0047	0.88831	0.073493	0.30588		2	Hapmap42031-BTA-04949	82808175	2313	0.10502	-0.93054	0.8584	0.076057	0.26328		4	Hapmap41486-BTA-23276	83555683	4655	0.10342	-0.93798	0.85802	0.076497	0.28635		1	BTB-01777594	82059960	767	0.10022	-0.95318	0.87199	0.0769	0.2759
4	Hapmap50489-BTA-85396	17701677	4011	0.11902	-0.86933	0.74329	0.068808	0.30587		15	Hapmap39482-BTA-36746	40279014	15035	0.10242	-0.94269	0.86928	0.07647	0.26328		13	BTA-32302-no-rs	31442043	13292	0.094019	-0.9839	0.88154	0.076994	0.28635		6	Hapmap25414-BTC-034877	39094340	6367	0.10442	-0.93332	0.85606	0.076142	0.27588
24	Hapmap48813-BTA-57373	11365275	20586	0.11322	-0.89388	0.78431	0.069212	0.30587		13	ARS-BFGL-NGS-23356	5280461	13071	0.097219	-0.96783	0.88089	0.076758	0.26328		29	Hapmap42430-BTA-112191	15520726	22992	0.10662	-0.92319	0.83762	0.076547	0.28633		12	ARS-BFGL-NGS-66329	60863971	12765	0.10802	-0.91684	0.83398	0.072288	0.27587
19	ARS-BFGL-NGS-104637	19096213	17607	0.11002	-0.9079	0.81401	0.069303	0.30587		13	Hapmap41173-BTA-119010	43940108	13417	0.10902	-0.91235	0.83272	0.075713	0.26327		19	Hapmap58269-rs29018185	10897581	17512	0.10582	-0.92685	0.84369	0.076326	0.28632		20	Hapmap25537-BTA-134848	7993223	18140	0.10802	-0.91684	0.83398	0.07648	0.27587
17	ARS-BFGL-NGS-108089	40804507	16494	0.10022	-0.95318	0.87056	0.072903	0.30587		20	Hapmap57788-rs29012036	12487161	18196	0.10382	-0.93611	0.86408	0.076513	0.26327		24	ARS-BFGL-NGS-29191	62643699	21066	0.10262	-0.94174	0.86122	0.076258	0.28632		27	ARS-BFGL-NGS-24531	11073757	22074	0.10302	-0.93986	0.86239	0.075917	0.27587
1	BTA-36594-no-rs	5568133	67	0.10722	-0.92046	0.83792	0.069459	0.30585		22	Hapmap39758-BTA-53663	16407075	19557	0.10042	-0.95222	0.87481	0.076364	0.26327		4	BTB-01323949	89816176	4724	0.10182	-0.94553	0.86412	0.076415	0.28632		28	ARS-BFGL-NGS-107963	26786093	22664	0.10302	-0.93986	0.86239	0.076082	0.27586
4	BTB-00202376	91597847	4744	0.10522	-0.92961	0.85105	0.073106	0.30585		27	ARS-BFGL-NGS-9447	4456590	22032	0.09842	-0.96192	0.879	0.07641	0.26325		19	ARS-BFGL-NGS-103044	61919633	18027	0.09782	-0.96487	0.87505	0.076589	0.28632		12	BTA-26956-no-rs	56653121	12735	0.10662	-0.92319	0.84326	0.076003	0.27585
12	BTA-23803-no-rs	52641232	12678	0.10102	-0.94934	0.86816	0.073236	0.30585		10	Hapmap30523-BTA-133067	32006964	10555	0.10082	-0.9503	0.8739	0.076321	0.26324		9	BTB-01286081	54628399	9791	0.10442	-0.93332	0.85278	0.076216	0.28631		14	UA-IFASA-6995	48302835	14363	0.11242	-0.89735	0.7989	0.072434	0.27584
14	ARS-BFGL-BAC-26290	71313926	14590	0.09762	-0.96585	0.87642	0.073157	0.30585		23	Hapmap47330-BTA-57177	7970738	20060	0.10702	-0.92137	0.84666	0.075755	0.26323		2	BTA-47853-no-rs	63696865	2142	0.10062	-0.95126	0.86806	0.076541	0.2863		26	ARS-BFGL-NGS-21987	9898255	21592	0.10422	-0.93425	0.85697	0.07599	0.27584
24	BTB-01542431	36408576	20830	0.11202	-0.8991	0.79469	0.069233	0.30584		26	BTA-61910-no-rs	10020259	21595	0.10402	-0.93518	0.86328	0.075746	0.26323		6	ARS-BFGL-NGS-106770	108476017	7063	0.09942	-0.95705	0.87131	0.076332	0.2863		5	ARS-BFGL-NGS-103340	39452772	5372	0.11322	-0.89388	0.79354	0.071969	0.27582
5	ARS-BFGL-NGS-80020	112945811	5945	0.10242	-0.94269	0.86351	0.072975	0.30583		16	Hapmap54310-rs29012181	10308240	15502	0.09942	-0.95705	0.87709	0.076044	0.26323		10	Hapmap26427-BTA-150241	101565894	11255	0.10202	-0.94458	0.86352	0.075642	0.28629		5	Hapmap44687-BTA-73295	26507844	5270	0.10562	-0.92777	0.84955	0.075717	0.27582
26	BTB-01491485	11478058	21610	0.10202	-0.94458	0.86512	0.073511	0.30582		13	ARS-BFGL-NGS-104930	45845581	13437	0.09782	-0.96487	0.87992	0.075887	0.26323		26	Hapmap54064-rs29011996	5526925	21545	0.10062	-0.95126	0.86806	0.076393	0.28627		5	BTA-00140-rs29013304	8142075	5126	0.11902	-0.86933	0.76696	0.070018	0.27581
16	ARS-BFGL-NGS-64018	44991382	15781	0.09802	-0.96388	0.87553	0.073318	0.30582		16	BTB-00653667	65115934	15963	0.10382	-0.93611	0.86408	0.075968	0.26322		5	Hapmap40368-BTA-73779	6618844	5107	0.10322	-0.93892	0.85878	0.076196	0.28626		26	BTB-00283237	36508584	21863	0.11102	-0.90348	0.8093	0.072145	0.27581
29	ARS-BFGL-NGS-16158	26073034	23084	0.10282	-0.9408	0.86197	0.069405	0.30581		15	ARS-BFGL-NGS-81500	43652444	15066	0.10022	-0.95318	0.87534	0.075933	0.26322		24	ARS-BFGL-NGS-18561	45933554	20923	0.10242	-0.94269	0.86194	0.075899	0.28626		7	BTB-00298940	24268801	7373	0.10802	-0.91684	0.83398	0.076493	0.27581
5	BTA-74733-no-rs	101124171	5821	0.11482	-0.887	0.76799	0.068009	0.3058		7	ARS-BFGL-NGS-62007	85216824	7969	0.09942	-0.95705	0.87709	0.076097	0.26322		7	BTA-87610-no-rs	59700374	7728	0.11202	-0.8991	0.78977	0.072889	0.28625		9	ARS-BFGL-NGS-34445	104529625	10269	0.10422	-0.93425	0.85697	0.075488	0.2758
4	BTB-01392193	65299999	4465	0.11442	-0.88871	0.77241	0.069228	0.3058		5	Hapmap47711-BTA-72953	23483262	5242	0.10102	-0.94934	0.87338	0.075951	0.26321		13	ARS-BFGL-NGS-11441	57121781	13557	0.10402	-0.93518	0.85486	0.075983	0.28625		10	BTA-105411-no-rs	56756581	10829	0.11042	-0.90613	0.81358	0.071795	0.27579
13	BTA-24463-no-rs	22021716	13203	0.11222	-0.89822	0.7928	0.069749	0.3058		15	ARS-BFGL-NGS-36995	59296431	15191	0.10022	-0.95318	0.87534	0.075988	0.26321		6	Hapmap41354-BTA-76501	62048830	6615	0.10002	-0.95415	0.86973	0.076104	0.28625		4	BTB-00185536	51655250	4327	0.10782	-0.91775	0.83536	0.075323	0.27578
12	BTB-00266494	58777127	12748	0.10542	-0.92869	0.84973	0.070421	0.3058		8	ARS-BFGL-NGS-5294	74178784	8914	0.10442	-0.93332	0.86153	0.075797	0.2632		7	BTB-00312091	63547825	7754	0.10542	-0.92869	0.84671	0.076307	0.28624		5	BTA-27682-no-rs	83402906	5699	0.09862	-0.96094	0.87567	0.075503	0.27578
20	Hapmap39386-BTA-15643	56088253	18603	0.10022	-0.95318	0.87056	0.072926	0.3058		13	ARS-BFGL-NGS-103952	5239814	13070	0.10282	-0.9408	0.86803	0.075125	0.2632		14	ARS-BFGL-NGS-607	18460103	14092	0.10462	-0.93239	0.85158	0.076372	0.28624		11	BTA-118663-no-rs	101384765	12207	0.11342	-0.89302	0.79232	0.071254	0.27577
15	ARS-BFGL-BAC-31585	17277530	14800	0.09782	-0.96487	0.87599	0.073237	0.3058		12	BTB-00776345	47985472	12617	0.10802	-0.91684	0.8396	0.075863	0.26319		7	Hapmap38913-BTA-80438	102342232	8098	0.10862	-0.91415	0.82049	0.075795	0.28623		13	Hapmap61120-rs29012586	81814135	13825	0.10702	-0.92137	0.84115	0.07495	0.27577
8	BTB-01066770	97834727	9166	0.11702	-0.87768	0.75431	0.06836	0.30578		24	BTA-58685-no-rs	56889750	21016	0.10422	-0.93425	0.86237	0.075599	0.26319		8	ARS-BFGL-NGS-30858	23185471	8401	0.10962	-0.90968	0.81128	0.075489	0.28622		20	BTA-50740-no-rs	51205535	18566	0.097419	-0.96684	0.87821	0.075261	0.27577
16	BTB-00647886	59638184	15906	0.10862	-0.91415	0.82574	0.069873	0.30578		28	Hapmap48038-BTA-64479	42675311	22823	0.09962	-0.95608	0.87665	0.075762	0.26319		21	BTB-01561994	41159644	19124	0.10222	-0.94363	0.86284	0.075604	0.2862		5	ARS-BFGL-NGS-12640	23861315	5245	0.10062	-0.95126	0.87087	0.075561	0.27576
14	ARS-BFGL-BAC-27127	11130509	14006	0.10722	-0.92046	0.83792	0.068781	0.30578		1	Hapmap44172-BTA-96950	58985342	530	0.10442	-0.93332	0.86153	0.076044	0.26318		13	ARS-BFGL-BAC-11935	30551596	13285	0.10042	-0.95222	0.86869	0.076097	0.2862		2	ARS-BFGL-NGS-6067	98764258	2404	0.10922	-0.91146	0.82399	0.072358	0.27575
16	ARS-BFGL-NGS-39451	26379899	15604	0.09862	-0.96094	0.87429	0.072569	0.30578		8	BTA-19348-no-rs	65338177	8846	0.10162	-0.94648	0.87166	0.075511	0.26318		3	INRA-516	2758916	2776	0.10582	-0.92685	0.84369	0.076052	0.28619		13	ARS-BFGL-NGS-89089	17104043	13157	0.10882	-0.91325	0.82761	0.072487	0.27574
3	BTB-00161751	120891162	3851	0.095419	-0.97681	0.8805	0.07305	0.30578		29	Hapmap23225-BTA-159474	6325387	22906	0.10122	-0.94839	0.87283	0.075904	0.26318		3	ARS-BFGL-NGS-32606	102630338	3686	0.09822	-0.9629	0.87418	0.076164	0.28619		3	ARS-BFGL-NGS-73929	10713470	2838	0.11562	-0.88359	0.77995	0.070807	0.27573
9	BTB-00403874	87450828	10091	0.11322	-0.89388	0.78431	0.069878	0.30577		3	BTB-01195129	91644794	3560	0.10042	-0.95222	0.87481	0.075551	0.26318		4	BTA-85367-no-rs	17147542	4006	0.10442	-0.93332	0.85278	0.075923	0.28618		8	Hapmap59395-rs29023511	109059409	9285	0.10582	-0.92685	0.84839	0.072203	0.27573
7	ARS-BFGL-NGS-55814	6036526	7256	0.09782	-0.96487	0.87599	0.07285	0.30577		6	BTB-00260704	65749899	6652	0.10442	-0.93332	0.86153	0.075376	0.26317		17	Hapmap41529-BTA-40591	18742163	16322	0.10422	-0.93425	0.85385	0.075545	0.28618		14	ARS-BFGL-NGS-28034	35191636	14282	0.10302	-0.93986	0.86239	0.075241	0.27573
6	BTA-75665-no-rs	30694723	6296	0.10562	-0.92777	0.84844	0.070035	0.30576		4	BTA-71588-no-rs	18769702	4022	0.09842	-0.96192	0.879	0.075969	0.26317		1	BTB-01778303	151883849	1430	0.11822	-0.87265	0.75363	0.071776	0.28617		3	BTA-68507-no-rs	81945861	3438	0.10162	-0.94648	0.86801	0.075321	0.27573
7	ARS-BFGL-NGS-98924	31217950	7456	0.10522	-0.92961	0.85105	0.072417	0.30575		4	Hapmap58149-rs29020595	99465816	4815	0.10342	-0.93798	0.86559	0.07549	0.26316		3	ARS-BFGL-NGS-10941	16179998	2881	0.10122	-0.94839	0.86611	0.075373	0.28617		4	BTB-00189289	58975234	4402	0.09982	-0.95511	0.87311	0.075216	0.27573
11	Hapmap40850-BTA-98774	41204355	11730	0.10142	-0.94743	0.86702	0.07241	0.30575		7	ARS-BFGL-NGS-64825	97430691	8063	0.10102	-0.94934	0.87338	0.075774	0.26316		16	ARS-BFGL-NGS-18331	30682132	15652	0.10642	-0.9241	0.83917	0.075435	0.28616		7	Hapmap33486-BTA-145223	72399231	7841	0.09842	-0.96192	0.87611	0.074734	0.27573
5	ARS-BFGL-NGS-80785	75518275	5628	0.09962	-0.95608	0.87208	0.072562	0.30575		8	BTB-00334209	5753035	8257	0.09922	-0.95802	0.87744	0.07565	0.26316		10	BTB-01901596	99234390	11239	0.10562	-0.92777	0.84523	0.075439	0.28616		15	ARS-BFGL-NGS-35364	84806966	15438	0.12102	-0.8611	0.76067	0.070738	0.27572
21	ARS-BFGL-NGS-1831	68496541	19362	0.11482	-0.887	0.76799	0.068227	0.30574		27	Hapmap32660-BTA-28361	8827679	22058	0.10382	-0.93611	0.86408	0.075267	0.26315		8	ARS-BFGL-NGS-24437	54528592	8728	0.10262	-0.94174	0.86122	0.075741	0.28616		18	ARS-BFGL-NGS-80528	16709582	16991	0.11382	-0.89129	0.78978	0.071566	0.27572
24	BTA-57494-no-rs	18313760	20642	0.11262	-0.89648	0.78927	0.068472	0.30574		14	Hapmap25446-BTC-054694	26003598	14175	0.10362	-0.93705	0.86489	0.075628	0.26315		6	Hapmap40668-BTA-120410	68865490	6680	0.09982	-0.95511	0.87029	0.07569	0.28616		2	Hapmap27582-BTA-134049	63989724	2145	0.10162	-0.94648	0.86801	0.074925	0.27571
26	ARS-BFGL-NGS-92931	44626729	21941	0.10082	-0.9503	0.86879	0.072353	0.30574		21	Hapmap22752-BTA-151718	37358573	19089	0.10282	-0.9408	0.86803	0.075709	0.26315		9	ARS-BFGL-NGS-101844	13292880	9420	0.09782	-0.96487	0.87505	0.075737	0.28616		2	ARS-BFGL-NGS-60545	126372006	2658	0.11662	-0.87936	0.77484	0.071135	0.2757
22	ARS-BFGL-NGS-34067	46663211	19842	0.11422	-0.88957	0.77412	0.068803	0.30573		20	BTB-00771151	8733386	18152	0.10142	-0.94743	0.87227	0.075645	0.26315		6	BTB-00268287	93646389	6874	0.10542	-0.92869	0.84671	0.07543	0.28615		12	ARS-BFGL-NGS-21160	20129895	12426	0.10982	-0.90879	0.81846	0.075775	0.2757
5	Hapmap48066-BTA-73690	61561987	5511	0.10782	-0.91775	0.83287	0.068733	0.30573		3	Hapmap58865-ss46526158	82250730	3442	0.10082	-0.9503	0.8739	0.075352	0.26314		10	BTB-00440580	84239548	11073	0.10302	-0.93986	0.85958	0.075263	0.28615		13	Hapmap53113-rs29024871	63204278	13621	0.10642	-0.9241	0.84487	0.071253	0.2757
11	ARS-BFGL-NGS-13472	4696808	11336	0.10302	-0.93986	0.86117	0.07262	0.30573		6	ARS-BFGL-NGS-87800	615089	6015	0.10382	-0.93611	0.86408	0.075187	0.26313		14	ARS-BFGL-NGS-70236	12877549	14032	0.11282	-0.89561	0.78258	0.071484	0.28614		7	BTB-00264267	27097343	7409	0.10622	-0.92502	0.84593	0.074898	0.2757
4	BTA-70724-no-rs	57744446	4389	0.10642	-0.9241	0.84344	0.068692	0.3057		18	Hapmap51157-BTA-116869	29362150	17118	0.10162	-0.94648	0.87166	0.075245	0.26313		4	BTA-117204-no-rs	8347493	3912	0.10722	-0.92046	0.83329	0.075805	0.28614		8	BTA-101429-no-rs	83693221	9013	0.10262	-0.94174	0.86423	0.07505	0.2757
29	ARS-BFGL-NGS-3048	47944961	23286	0.11282	-0.89561	0.78736	0.069051	0.30568		3	BTB-00142063	91840020	3562	0.10602	-0.92593	0.85303	0.075501	0.26312		4	ARS-BFGL-NGS-11866	119469804	5011	0.10162	-0.94648	0.86482	0.075104	0.28614		9	BTA-95805-no-rs	27102339	9557	0.11042	-0.90613	0.81358	0.07084	0.27569
9	BTB-00901195	58981588	9843	0.11162	-0.90085	0.79787	0.06862	0.30568		20	ARS-BFGL-NGS-5085	13842919	18206	0.10322	-0.93892	0.86645	0.075264	0.26312		8	Hapmap48603-BTA-110501	23139691	8400	0.10482	-0.93146	0.8507	0.075405	0.28613		13	BTB-01324240	1867669	13029	0.11482	-0.887	0.78398	0.070867	0.27568
21	ARS-BFGL-NGS-16275	59665710	19275	0.10142	-0.94743	0.86702	0.072226	0.30568		14	Hapmap42187-BTA-34463	29856945	14233	0.10442	-0.93332	0.86153	0.075181	0.26311		24	ARS-BFGL-BAC-44145	17094736	20636	0.097219	-0.96783	0.87621	0.075121	0.28612		1	BTA-39489-no-rs	83178207	781	0.10882	-0.91325	0.82761	0.071142	0.27568
15	ARS-BFGL-NGS-59477	65285386	15249	0.10682	-0.92228	0.84056	0.068746	0.30567		14	ARS-BFGL-NGS-28034	35191636	14282	0.10062	-0.95126	0.8744	0.075246	0.26311		10	BTB-01609978	93200171	11179	0.11222	-0.89822	0.78788	0.071348	0.2861		3	BTB-00157794	114672300	3804	0.10402	-0.93518	0.85805	0.075594	0.27568
19	ARS-BFGL-BAC-32986	12794836	17527	0.09802	-0.96388	0.87553	0.07214	0.30567		4	BTB-01383887	26066864	4099	0.09902	-0.95899	0.87786	0.075304	0.26311		1	Hapmap41451-BTA-119981	95258770	892	0.10322	-0.93892	0.85878	0.07507	0.2861		13	BTB-00229660	46079192	13441	0.11982	-0.86603	0.76473	0.069051	0.27567
13	Hapmap53805-rs29012784	69248366	13691	0.10862	-0.91415	0.82574	0.068625	0.30566		24	ARS-BFGL-NGS-66243	35530139	20819	0.10082	-0.9503	0.8739	0.075107	0.2631		24	ARS-BFGL-NGS-81093	55694540	21001	0.09982	-0.95511	0.87029	0.075092	0.28608		7	BTA-79405-no-rs	63901946	7757	0.11022	-0.90701	0.81504	0.070367	0.27567
4	Hapmap48652-BTA-121634	56813503	4380	0.11022	-0.90701	0.81195	0.067954	0.30565		28	ARS-BFGL-NGS-108324	39225422	22779	0.10602	-0.92593	0.85303	0.075207	0.26309		3	ARS-BFGL-NGS-85967	115072265	3810	0.097419	-0.96684	0.87582	0.07477	0.28608		3	Hapmap48847-BTA-67772	48281407	3126	0.12162	-0.85866	0.75772	0.070329	0.27566
18	ARS-BFGL-NGS-26305	56521734	17379	0.10322	-0.93892	0.86029	0.071933	0.30565		4	ARS-BFGL-NGS-83726	25722942	4095	0.09922	-0.95802	0.87744	0.075093	0.26309		2	ARS-BFGL-NGS-38374	74388391	2243	0.10302	-0.93986	0.85958	0.075145	0.28607		1	Hapmap32039-BTA-131798	30813844	258	0.11062	-0.90524	0.81224	0.071719	0.27566
20	ARS-BFGL-NGS-44135	38960231	18445	0.10162	-0.94648	0.8665	0.072039	0.30565		19	ARS-BFGL-NGS-81228	63625695	18049	0.10822	-0.91594	0.83809	0.075054	0.26308		21	ARS-BFGL-BAC-29174	41188230	19125	0.10222	-0.94363	0.86284	0.074966	0.28607		3	ARS-BFGL-NGS-67676	102651971	3687	0.11002	-0.9079	0.81695	0.071485	0.27566
29	UA-IFASA-7281	32594274	23146	0.10142	-0.94743	0.86702	0.071825	0.30565		11	ARS-BFGL-NGS-86115	79072589	12041	0.10502	-0.93054	0.8584	0.075137	0.26308		12	ARS-BFGL-NGS-84805	17890808	12410	0.10002	-0.95415	0.86973	0.074242	0.28607		11	BTB-01823731	3215052	11323	0.10842	-0.91504	0.8308	0.074501	0.27566
5	ARS-USMARC-652	45807839	5433	0.10722	-0.92046	0.83792	0.068201	0.30564		12	Hapmap48554-BTA-100227	87717675	12985	0.10162	-0.94648	0.87166	0.07502	0.26308		29	ARS-BFGL-NGS-36490	35169599	23173	0.10102	-0.94934	0.86682	0.074812	0.28606		2	ARS-BFGL-NGS-88498	129677633	2687	0.10602	-0.92593	0.8472	0.074976	0.27566
14	Hapmap30374-BTC-002159	2468020	13864	0.09942	-0.95705	0.87265	0.072116	0.30564		7	ARS-BFGL-NGS-104708	32228960	7464	0.10142	-0.94743	0.87227	0.07491	0.26307		10	BTB-01203179	72694329	10987	0.10442	-0.93332	0.85278	0.074792	0.28605		3	Hapmap49268-BTA-68367	83500066	3450	0.10142	-0.94743	0.86857	0.074157	0.27566
5	Hapmap41953-BTA-73422	38466360	5366	0.093619	-0.98595	0.88352	0.072271	0.30564		2	ARS-BFGL-NGS-84024	80133105	2299	0.09942	-0.95705	0.87709	0.074859	0.26307		9	BTB-01467676	58258097	9835	0.10322	-0.93892	0.85878	0.0749	0.28604		1	Hapmap50295-BTA-25892	58210936	526	0.095019	-0.97883	0.88223	0.074871	0.27566
2	ARS-BFGL-NGS-23793	112929325	2521	0.10082	-0.9503	0.86879	0.07216	0.30563		4	Hapmap48685-BTA-21347	90673284	4732	0.10182	-0.94553	0.87107	0.07493	0.26306		8	ARS-BFGL-NGS-12138	107756015	9272	0.09862	-0.96094	0.87327	0.074931	0.28604		2	ARS-BFGL-NGS-35948	71161113	2214	0.10902	-0.91235	0.82602	0.075361	0.27565
11	BTA-107324-no-rs	79689265	12047	0.09982	-0.95511	0.87159	0.072073	0.30563		14	BTB-00559128	25215027	14162	0.10082	-0.9503	0.8739	0.074951	0.26305		22	ARS-BFGL-NGS-107827	22114742	19625	0.10362	-0.93705	0.8571	0.075155	0.28603		20	ARS-BFGL-NGS-38813	20256131	18273	0.09942	-0.95705	0.87397	0.07502	0.27565
2	Hapmap57629-rs29027188	24487457	1746	0.11222	-0.89822	0.7928	0.068584	0.30562		10	Hapmap49930-BTA-24651	103599828	11276	0.10242	-0.94269	0.86928	0.074617	0.26304		1	ARS-BFGL-NGS-22536	80269992	744	0.10302	-0.93986	0.85958	0.074678	0.28603		21	ARS-BFGL-NGS-107391	46018333	19166	0.10522	-0.92961	0.85164	0.074716	0.27564
23	BTB-00873468	47651737	20434	0.10202	-0.94458	0.86512	0.071981	0.30562		20	ARS-BFGL-BAC-36220	27928617	18339	0.10762	-0.91865	0.84216	0.074598	0.26303		11	ARS-BFGL-NGS-3456	78377128	12034	0.10142	-0.94743	0.86555	0.074593	0.28603		27	ARS-BFGL-NGS-53149	41981338	22406	0.11242	-0.89735	0.7989	0.070547	0.27563
24	Hapmap54558-rs29009598	29187804	20745	0.09982	-0.95511	0.87159	0.071318	0.30562		14	Hapmap43764-BTA-111517	31369019	14249	0.10582	-0.92685	0.85429	0.074849	0.26303		23	ARS-BFGL-BAC-3637	10935005	20087	0.10102	-0.94934	0.86682	0.07472	0.28603		8	ARS-BFGL-NGS-23940	62514917	8816	0.11542	-0.88444	0.78125	0.070882	0.27562
6	Hapmap32211-BTC-035717	40355102	6383	0.10742	-0.91956	0.8363	0.068568	0.30561		6	ARS-BFGL-NGS-55843	74015443	6729	0.10302	-0.93986	0.8672	0.074571	0.26303		26	BTB-00939873	33918405	21842	0.10182	-0.94553	0.86412	0.074672	0.28602		14	BTB-00561300	28494888	14219	0.11022	-0.90701	0.81504	0.070655	0.27562
2	ARS-BFGL-NGS-16717	970561	1519	0.10042	-0.95222	0.86992	0.071919	0.30561		1	ARS-BFGL-NGS-56254	81859735	764	0.10522	-0.92961	0.85732	0.074717	0.26301		10	BTA-15582-no-rs	88310081	11117	0.10262	-0.94174	0.86122	0.074617	0.28601		1	ARS-BFGL-NGS-37095	132497074	1241	0.10702	-0.92137	0.84115	0.074717	0.27562
4	BTB-01643687	8200949	3911	0.10922	-0.91146	0.82122	0.068068	0.3056		14	UA-IFASA-9421	78848315	14650	0.10122	-0.94839	0.87283	0.074333	0.26301		2	BTB-00109355	107880854	2461	0.09842	-0.96192	0.87369	0.074584	0.28601		14	BTB-01336217	33716508	14270	0.10602	-0.92593	0.8472	0.075295	0.27562
19	ARS-BFGL-NGS-28386	35920605	17769	0.10642	-0.9241	0.84344	0.068382	0.30559		1	BTB-01568926	110070985	1047	0.10122	-0.94839	0.87283	0.074621	0.263		10	BTB-01646116	99103087	11238	0.10022	-0.95318	0.86922	0.07435	0.286		4	BTB-01507411	26435273	4106	0.10722	-0.92046	0.83963	0.07473	0.27561
2	Hapmap43865-BTA-47654	52229656	2026	0.10222	-0.94363	0.86439	0.07184	0.30559		12	ARS-BFGL-NGS-36563	52003943	12671	0.096219	-0.9728	0.88237	0.074449	0.263		1	Hapmap32092-BTA-149957	55810689	508	0.09982	-0.95511	0.87029	0.075	0.286		5	ARS-BFGL-NGS-25193	70445471	5579	0.10562	-0.92777	0.84955	0.071303	0.27561
7	ARS-BFGL-NGS-21104	17871862	7318	0.11082	-0.90436	0.80661	0.067841	0.30558		11	ARS-BFGL-NGS-100667	104828174	12248	0.10102	-0.94934	0.87338	0.07429	0.26299		21	ARS-BFGL-NGS-5568	7070882	18804	0.10142	-0.94743	0.86555	0.074817	0.28599		26	BTB-00935571	26547375	21749	0.10482	-0.93146	0.85386	0.074334	0.27561
14	Hapmap30730-BTC-064822	3802542	13878	0.10702	-0.92137	0.83933	0.068538	0.30558		24	BTA-106035-no-rs	33863680	20798	0.10122	-0.94839	0.87283	0.074308	0.26298		8	BTB-01126961	46906317	8630	0.09942	-0.95705	0.87131	0.074272	0.28599		29	ARS-BFGL-NGS-75664	30982151	23128	0.09982	-0.95511	0.87311	0.074848	0.27561
26	ARS-BFGL-NGS-53740	46052762	21958	0.09902	-0.95899	0.87349	0.072063	0.30558		1	Hapmap57738-rs29023662	53995142	487	0.09962	-0.95608	0.87665	0.074076	0.26297		16	ARS-BFGL-NGS-21857	62134743	15934	0.11042	-0.90613	0.80366	0.070698	0.28598		2	ARS-BFGL-NGS-102509	21290918	1709	0.10262	-0.94174	0.86423	0.074765	0.27559
8	BTB-00353359	63931756	8828	0.10122	-0.94839	0.86758	0.07174	0.30557		25	Hapmap58226-rs29016369	11937399	21194	0.09802	-0.96388	0.87959	0.074208	0.26297		2	Hapmap53519-rs29024663	125632673	2651	0.10642	-0.9241	0.83917	0.074904	0.28598		26	Hapmap35702-SCAFFOLD240765_1255	20668949	21698	0.10002	-0.95415	0.8725	0.074279	0.27559
8	BTB-01139852	78850678	8959	0.10802	-0.91684	0.83128	0.067262	0.30556		24	Hapmap50507-BTA-94221	54648112	20992	0.10142	-0.94743	0.87227	0.074425	0.26296		3	Hapmap48983-BTA-100103	104371879	3704	0.09862	-0.96094	0.87327	0.074544	0.28598		21	ARS-BFGL-NGS-75707	22481793	18963	0.09862	-0.96094	0.87567	0.074669	0.27559
12	ARS-BFGL-BAC-12431	17954678	12411	0.10702	-0.92137	0.83933	0.068513	0.30556		4	ARS-BFGL-NGS-40647	1376938	3860	0.10022	-0.95318	0.87534	0.074178	0.26296		16	Hapmap27200-BTA-154249	2098881	15459	0.10562	-0.92777	0.84523	0.07403	0.28597		1	BTA-103555-no-rs	49480638	449	0.11082	-0.90436	0.81067	0.069994	0.27558
1	BTA-120479-no-rs	151909846	1431	0.094819	-0.97984	0.88144	0.071986	0.30556		1	ARS-BFGL-BAC-14851	123646279	1152	0.10302	-0.93986	0.8672	0.074116	0.26295		14	UA-IFASA-6104	47013926	14347	0.10262	-0.94174	0.86122	0.074191	0.28597		5	Hapmap27009-BTA-156880	33334061	5320	0.10562	-0.92777	0.84955	0.074159	0.27558
8	ARS-BFGL-NGS-62416	104484489	9236	0.11382	-0.89129	0.77716	0.066805	0.30555		6	BTA-77772-no-rs	106067815	7032	0.10302	-0.93986	0.8672	0.073954	0.26295		12	ARS-BFGL-NGS-31217	88245784	12989	0.10242	-0.94269	0.86194	0.074097	0.28597		1	BTB-02047820	117318567	1091	0.10222	-0.94363	0.86575	0.074843	0.27558
2	Hapmap43527-BTA-24641	38240106	1911	0.095819	-0.9748	0.87983	0.071776	0.30555		11	BTA-119578-no-rs	23121908	11567	0.10082	-0.9503	0.8739	0.074028	0.26295		12	Hapmap49878-BTA-118994	51591161	12664	0.10102	-0.94934	0.86682	0.074384	0.28597		11	ARS-BFGL-NGS-59502	100519715	12197	0.10162	-0.94648	0.86801	0.074915	0.27558
3	ARS-BFGL-NGS-54892	109757416	3758	0.10222	-0.94363	0.86439	0.072116	0.30554		24	Hapmap43124-BTA-102567	52507276	20977	0.093619	-0.98595	0.88583	0.074365	0.26295		2	BTA-114996-no-rs	115191661	2551	0.10822	-0.91594	0.82455	0.073936	0.28596		9	BTA-07262-rs29026928	5228930	9364	0.10902	-0.91235	0.82602	0.070725	0.27557
7	ARS-BFGL-NGS-4552	90621200	8015	0.11602	-0.8819	0.75989	0.065663	0.30553		29	ARS-BFGL-NGS-23659	49440762	23307	0.10562	-0.92777	0.85548	0.0738	0.26294		29	Hapmap49700-BTA-65879	42651294	23231	0.10362	-0.93705	0.8571	0.074181	0.28596		18	ARS-BFGL-NGS-54266	46757466	17282	0.10502	-0.93054	0.85271	0.074203	0.27557
25	ARS-BFGL-NGS-100347	26982725	21334	0.09822	-0.9629	0.87511	0.072151	0.30553		25	ARS-BFGL-NGS-1648	36873499	21463	0.10262	-0.94174	0.86862	0.074027	0.26293		25	ARS-BFGL-NGS-94708	36265032	21454	0.10922	-0.91146	0.81517	0.073957	0.28595		5	ARS-BFGL-NGS-31332	113737833	5953	0.10082	-0.9503	0.87037	0.074992	0.27557
1	BTB-01965810	34202504	294	0.11122	-0.9026	0.80282	0.068026	0.30552		1	BTB-00053769	121341406	1127	0.10222	-0.94363	0.86993	0.07412	0.26293		1	UA-IFASA-1795	115133648	1085	0.10502	-0.93054	0.84951	0.074038	0.28594		12	Hapmap50577-BTA-115995	53133528	12686	0.09942	-0.95705	0.87397	0.074252	0.27557
29	BTB-02096877	24046829	23062	0.10962	-0.90968	0.81763	0.068247	0.30552		15	BTB-01059544	61098317	15210	0.10202	-0.94458	0.87047	0.074069	0.26293		13	ARS-BFGL-NGS-76148	54829615	13530	0.10362	-0.93705	0.8571	0.074258	0.28594		19	ARS-BFGL-NGS-414	47927722	17888	0.11102	-0.90348	0.8093	0.069741	0.27556
5	ARS-BFGL-NGS-20849	65743920	5541	0.11202	-0.8991	0.79469	0.067756	0.3055		3	ARS-BFGL-NGS-90350	68515881	3303	0.10042	-0.95222	0.87481	0.074032	0.26293		6	BTA-121774-no-rs	105520952	7026	0.10442	-0.93332	0.85278	0.073824	0.28593		28	ARS-BFGL-NGS-40955	42180848	22812	0.10942	-0.91057	0.8217	0.071116	0.27556
10	BTB-00425619	53110990	10785	0.10642	-0.9241	0.84344	0.067869	0.3055		8	Hapmap40379-BTA-98361	74971186	8919	0.09882	-0.95997	0.87825	0.07395	0.26292		29	BTB-01869907	38194335	23204	0.11802	-0.87349	0.75473	0.070117	0.28592		21	Hapmap38467-BTA-119784	52554932	19227	0.10162	-0.94648	0.86801	0.073849	0.27555
17	ARS-BFGL-NGS-33241	69496828	16791	0.10482	-0.93146	0.85337	0.070706	0.3055		7	BTA-87610-no-rs	59700374	7728	0.10122	-0.94839	0.87283	0.073606	0.26291		6	Hapmap49442-BTA-111073	64037334	6635	0.11642	-0.8802	0.76173	0.070361	0.28592		5	ARS-USMARC-226	101345410	5823	0.10142	-0.94743	0.86857	0.074823	0.27555
10	Hapmap43516-BTA-22426	28751801	10523	0.10202	-0.94458	0.86512	0.071809	0.3055		1	ARS-BFGL-NGS-100349	5319965	62	0.10602	-0.92593	0.85303	0.073583	0.2629		4	ARS-BFGL-NGS-6723	55439598	4367	0.10522	-0.92961	0.8481	0.073897	0.28592		7	BTB-00310752	47807367	7622	0.10622	-0.92502	0.84593	0.074092	0.27554
10	Hapmap51024-BTA-67203	44868505	10682	0.10202	-0.94458	0.86512	0.071095	0.3055		17	ARS-BFGL-BAC-34060	54836125	16615	0.09902	-0.95899	0.87786	0.073513	0.2629		21	ARS-BFGL-NGS-99716	63560239	19310	0.10202	-0.94458	0.86352	0.073693	0.28592		21	ARS-BFGL-BAC-2524	67366627	19347	0.10202	-0.94458	0.86647	0.074626	0.27554
15	BTB-00613489	71467340	15320	0.09862	-0.96094	0.87429	0.07154	0.3055		14	ARS-BFGL-NGS-6936	34148235	14274	0.10722	-0.92046	0.8451	0.073722	0.26289		19	ARS-BFGL-NGS-82204	35003592	17758	0.10542	-0.92869	0.84671	0.073787	0.2859		21	BTB-01767605	52583651	19228	0.10162	-0.94648	0.86801	0.073764	0.27554
1	BTA-00854-rs29014005	109573236	1042	0.11602	-0.8819	0.75989	0.067241	0.30549		10	ARS-BFGL-NGS-23947	96842358	11210	0.10022	-0.95318	0.87534	0.073645	0.26289		13	BTA-29190-no-rs	82957975	13836	0.10422	-0.93425	0.85385	0.073764	0.2859		28	BTB-00979271	15890631	22573	0.10162	-0.94648	0.86801	0.074185	0.27553
1	Hapmap47445-BTA-93870	55930246	510	0.10362	-0.93705	0.85879	0.071716	0.30549		23	ARS-BFGL-NGS-104370	44428685	20390	0.10382	-0.93611	0.86408	0.073866	0.26288		7	ARS-BFGL-NGS-60914	67202130	7796	0.10162	-0.94648	0.86482	0.073692	0.2859		4	BTB-00187975	57553315	4386	0.10022	-0.95318	0.87199	0.073977	0.27553
7	BTA-108803-no-rs	97372656	8061	0.11502	-0.88615	0.76653	0.067558	0.30548		2	BTB-00098730	52130607	2024	0.10162	-0.94648	0.87166	0.073503	0.26288		8	BTB-00374752	109347548	9288	0.09882	-0.95997	0.87279	0.073845	0.2859		1	BTA-24432-no-rs	91093330	864	0.09982	-0.95511	0.87311	0.074154	0.27553
6	Hapmap53916-rs29021982	97952413	6925	0.11322	-0.89388	0.78431	0.066924	0.30548		9	BTA-84286-no-rs	75484456	9983	0.09902	-0.95899	0.87786	0.073694	0.26288		4	BTB-01502164	95309262	4786	0.10202	-0.94458	0.86352	0.074172	0.28588		23	ARS-BFGL-NGS-106115	10146619	20079	0.11562	-0.88359	0.77995	0.069973	0.27552
1	BTA-35631-no-rs	74400912	690	0.11102	-0.90348	0.80479	0.067523	0.30548		17	Hapmap58438-rs29027567	62454044	16698	0.09842	-0.96192	0.879	0.073875	0.26288		21	ARS-BFGL-NGS-109350	21117869	18948	0.10522	-0.92961	0.8481	0.073739	0.28587		25	ARS-BFGL-NGS-33887	41703966	21502	0.10242	-0.94269	0.86504	0.073919	0.27552
23	Hapmap43293-BTA-55610	15610355	20140	0.10162	-0.94648	0.8665	0.071146	0.30548		26	INRA-573	42778213	21919	0.10582	-0.92685	0.85429	0.073223	0.26287		2	Hapmap50975-BTA-47969	70753898	2212	0.09962	-0.95608	0.87079	0.073492	0.28587		9	Hapmap27624-BTA-154889	67122449	9930	0.11482	-0.887	0.78398	0.070154	0.27551
5	BTA-61857-no-rs	90322318	5761	0.10042	-0.95222	0.86992	0.071259	0.30548		3	Hapmap25832-BTA-141681	96323465	3601	0.10162	-0.94648	0.87166	0.073744	0.26287		3	Hapmap27869-BTA-140998	16038595	2879	0.09862	-0.96094	0.87327	0.073343	0.28587		4	ARS-BFGL-NGS-35619	108120633	4889	0.11282	-0.89561	0.79607	0.070067	0.27551
22	ARS-BFGL-NGS-621	1862347	19398	0.10002	-0.95415	0.87103	0.071319	0.30548		6	BTA-24425-no-rs	25669053	6258	0.10442	-0.93332	0.86153	0.073406	0.26286		21	BTA-53495-no-rs	16038671	18899	0.09762	-0.96585	0.87548	0.074105	0.28587		7	Hapmap50113-BTA-80661	8860921	7276	0.10722	-0.92046	0.83963	0.073715	0.27551
7	ARS-BFGL-NGS-33569	26937690	7406	0.093019	-0.98903	0.88434	0.070949	0.30548		7	Hapmap33678-BTA-161179	92135559	8027	0.10102	-0.94934	0.87338	0.073702	0.26286		1	Hapmap50694-BTA-44240	96299260	902	0.10182	-0.94553	0.86412	0.074103	0.28585		10	ARS-BFGL-NGS-10378	78376836	11024	0.10642	-0.9241	0.84487	0.07458	0.27551
14	Hapmap22665-BTC-070320	7175839	13935	0.10022	-0.95318	0.87056	0.071303	0.30547		23	Hapmap42254-BTA-56665	44246320	20387	0.10462	-0.93239	0.86058	0.073243	0.26285		26	BTB-00283237	36508584	21863	0.11342	-0.89302	0.77761	0.069468	0.28581		17	Hapmap29812-BTA-131753	71081308	16804	0.10262	-0.94174	0.86423	0.073774	0.27551
9	ARS-BFGL-NGS-42139	95625955	10178	0.10362	-0.93705	0.85879	0.07107	0.30546		21	Hapmap40048-BTA-119906	63014645	19305	0.10242	-0.94269	0.86928	0.073255	0.26285		2	Hapmap40117-BTA-28672	121125169	2607	0.10022	-0.95318	0.86922	0.073193	0.2858		1	ARS-BFGL-NGS-90750	146033173	1365	0.11562	-0.88359	0.77995	0.070453	0.2755
9	Hapmap44146-BTA-83959	50922485	9747	0.10302	-0.93986	0.86117	0.070759	0.30546		3	BTA-91560-no-rs	38507659	3043	0.10042	-0.95222	0.87481	0.07345	0.26285		16	ARS-BFGL-NGS-108992	48181452	15805	0.09882	-0.95997	0.87279	0.072971	0.2858		23	ARS-BFGL-NGS-102567	2019985	20006	0.11102	-0.90348	0.8093	0.069868	0.2755
23	ARS-BFGL-NGS-28739	51386626	20474	0.096619	-0.97081	0.8784	0.071159	0.30545		5	ARS-BFGL-NGS-18320	103911258	5837	0.09982	-0.95511	0.87626	0.073094	0.26285		11	ARS-BFGL-NGS-44327	102412427	12221	0.09762	-0.96585	0.87548	0.073447	0.2858		5	ARS-BFGL-NGS-26724	48514266	5448	0.10782	-0.91775	0.83536	0.070067	0.2755
2	ARS-BFGL-NGS-106554	129290171	2682	0.095419	-0.97681	0.8805	0.071411	0.30545		5	Hapmap53250-rs29027200	24934918	5255	0.10462	-0.93239	0.86058	0.073166	0.26284		23	ARS-BFGL-NGS-92438	18461918	20166	0.11822	-0.87265	0.75363	0.069402	0.28579		3	BTB-01195129	91644794	3560	0.10142	-0.94743	0.86857	0.073473	0.27548
24	ARS-BFGL-NGS-90674	12318913	20600	0.11422	-0.88957	0.77412	0.066794	0.30543		14	ARS-BFGL-NGS-4939	1801116	13854	0.10502	-0.93054	0.8584	0.073426	0.26283		9	BTA-84325-no-rs	77345504	10001	0.10042	-0.95222	0.86869	0.07354	0.28578		1	ARS-BFGL-NGS-58892	2714141	30	0.10022	-0.95318	0.87199	0.07361	0.27548
3	BTB-01168059	79025375	3405	0.10362	-0.93705	0.85879	0.070649	0.30543		1	Hapmap58919-rs29009958	78034231	721	0.10682	-0.92228	0.84781	0.072612	0.26282		19	UA-IFASA-8469	24245251	17656	0.10262	-0.94174	0.86122	0.073116	0.28577		28	ARS-BFGL-NGS-106657	43965824	22833	0.09942	-0.95705	0.87397	0.073778	0.27548
[truncated: 22,034 more rows]
