# Supplementary material for: Seven Shades of Grey: A Follow-Up Study on the Molecular Basis of Coat Colour in Indicine Grey Cattle Using Genome-Wide SNP Data
Source: Genes (Basel). 2022 Sep 7;13(9):1601. doi: 10.3390/genes13091601 (PMC9498432; doi:10.3390/genes13091601)
Supplement: Supplementary file 1 [file genes-13-01601-s001.zip › genes-1766571-supplementary/Supplementary material/Supplementary Table S3.xlsx]

## Sheet: INDI_SAHI
Table S3. List of outlier SNPs detected using the top 1% Fst approach. Significant SNPs using the q-value approach are shown in red.
Sahiwal - Bhagnari										Sahiwal - Dajal										Sahiwal - Guzerat										Sahiwal - Hariana										Sahiwal - Hissar
BTA	SNP ID	position (bp)		prob	log10(PO)	qval	alpha	fst		BTA	SNP ID	position (bp)		prob	log10(PO)	qval	alpha	fst		BTA	SNP ID	position (bp)		prob	log10(PO)	qval	alpha	fst		BTA	SNP ID	position (bp)		prob	log10(PO)	qval	alpha	fst		BTA	SNP ID	position (bp)		prob	log10(PO)	qval	alpha	fst
6	Hapmap54435-rs29022514	17904646	6179	0.9968	2.4934	0.0024005	1.8689	0.60685		6	Hapmap48464-BTA-77646	17862924	6178	0.9988	2.9202	0.00090018	2.0272	0.57985		6	Hapmap54435-rs29022514	17904646	6179	0.71034	0.38958	0.28966	1.1579	0.55468		6	Hapmap48464-BTA-77646	17862924	6178	0.75835	0.49669	0.24165	1.2116	0.64367		6	Hapmap54435-rs29022514	17904646	6179	0.91398	1.0264	0.086017	1.3914	0.46465
6	Hapmap48464-BTA-77646	17862924	6178	0.9984	2.7951	0.0016003	1.8527	0.60348		6	Hapmap54435-rs29022514	17904646	6179	0.9994	3.2215	0.00060012	2.0079	0.57572		6	Hapmap48464-BTA-77646	17862924	6178	0.71014	0.38916	0.28976	1.1488	0.55328		6	Hapmap54435-rs29022514	17904646	6179	0.74615	0.46825	0.24775	1.1993	0.64059		6	Hapmap48464-BTA-77646	17862924	6178	0.72735	0.42613	0.17934	1.0858	0.40046
8	BTB-01354201	95157430	9143	0.13383	-0.81106	0.29032	0.12083	0.2268		6	ARS-BFGL-NGS-51464	17094708	6169	0.14323	-0.77684	0.42784	0.1356	0.18664		11	ARS-BFGL-NGS-62536	22912326	11563	0.18684	-0.63871	0.46423	0.19533	0.33647		5	Hapmap46673-BTA-74066	75205122	5623	0.14643	-0.76561	0.44969	0.13261	0.41185		20	ARS-BFGL-NGS-1821	62247834	18669	0.11802	-0.87349	0.85504	0.09257	0.19407
2	Hapmap39178-BTA-96630	29027343	1810	0.13243	-0.81633	0.43464	0.11863	0.22649		23	BTA-55724-no-rs	19984055	20183	0.14723	-0.76284	0.28486	0.13257	0.18613		25	ARS-BFGL-NGS-14792	29454190	21353	0.13883	-0.79261	0.56346	0.12255	0.3196		8	ARS-BFGL-NGS-108666	71352779	8881	0.13983	-0.78899	0.55231	0.12503	0.41013		18	BTA-42763-no-rs	21077410	17030	0.11322	-0.89388	0.88232	0.089552	0.19345
13	ARS-BFGL-NGS-102355	24416810	13223	0.12543	-0.84341	0.58112	0.11306	0.22524		16	ARS-BFGL-NGS-103416	70338655	16016	0.11242	-0.89735	0.88324	0.097716	0.17949		22	BTA-07404-no-rs	47219601	19850	0.13523	-0.80584	0.6637	0.12141	0.31928		15	ARS-BFGL-NGS-11846	39063079	15027	0.11842	-0.87182	0.86884	0.096917	0.40385		2	ARS-BFGL-NGS-79459	43905458	1964	0.11522	-0.88529	0.87687	0.074804	0.19253
23	ARS-BFGL-NGS-86252	16951579	20149	0.12643	-0.83947	0.52242	0.10915	0.22445		15	ARS-BFGL-NGS-42087	33949272	14973	0.11602	-0.8819	0.87016	0.09387	0.17866		14	BTB-01530778	24482969	14156	0.13183	-0.8186	0.69291	0.1153	0.31793		22	UA-IFASA-6291	21736880	19620	0.11322	-0.89388	0.88172	0.092127	0.40276		16	ARS-BFGL-NGS-94512	80044633	16126	0.11302	-0.89475	0.88277	0.083584	0.19232
19	BTB-01416427	52911677	17941	0.12322	-0.85219	0.65491	0.10507	0.22353		13	ARS-BFGL-NGS-28233	63875561	13630	0.10802	-0.91684	0.8883	0.089302	0.17791		29	ARS-BFGL-NGS-18010	37101861	23190	0.13643	-0.8014	0.62348	0.1128	0.31747		15	BTA-13384-rs29018344	58628094	15182	0.11422	-0.88957	0.88017	0.090417	0.40244		22	ARS-BFGL-NGS-40199	17793439	19572	0.11782	-0.87432	0.85849	0.074445	0.19214
13	ARS-BFGL-NGS-24867	66395465	13654	0.11362	-0.89215	0.88002	0.0963	0.22173		21	ARS-BFGL-NGS-234	29304230	19023	0.12242	-0.85542	0.57742	0.074669	0.177		1	Hapmap59501-rs29020824	123032224	1145	0.13163	-0.81936	0.7319	0.1129	0.3173		21	BTA-52707-no-rs	59759420	19277	0.11202	-0.8991	0.88337	0.088622	0.40198		18	ARS-BFGL-NGS-103372	8765998	16928	0.11522	-0.88529	0.87687	0.074528	0.19199
13	Hapmap43233-BTA-31838	18995676	13177	0.11542	-0.88444	0.87229	0.094699	0.22138		2	ARS-BFGL-NGS-59293	22768217	1725	0.11822	-0.87265	0.83958	0.074492	0.1769		11	ARS-BFGL-NGS-43804	22588525	11559	0.12983	-0.82624	0.74573	0.11229	0.31729		27	Hapmap40451-BTA-63097	42442485	22414	0.11162	-0.90085	0.88383	0.086566	0.40144		1	ARS-BFGL-NGS-31674	46038017	413	0.11802	-0.87349	0.85504	0.074882	0.19198
4	Hapmap39674-BTA-65901	86144034	4684	0.11562	-0.88359	0.8711	0.093837	0.22129		6	ARS-BFGL-NGS-27958	84689991	6799	0.11242	-0.89735	0.88324	0.082873	0.17665		3	Hapmap32799-BTA-132450	73549770	3349	0.12823	-0.83243	0.75719	0.10926	0.31654		2	ARS-BFGL-NGS-43662	57481115	2091	0.10602	-0.92593	0.88982	0.077471	0.39949		5	ARS-BFGL-NGS-103839	98753414	5809	0.11502	-0.88615	0.87752	0.073603	0.19193
23	BTA-55724-no-rs	19984055	20183	0.12122	-0.86029	0.72935	0.093073	0.22113		4	ARS-BFGL-NGS-35619	108120633	4889	0.11742	-0.876	0.85758	0.072646	0.17663		8	ARS-BFGL-NGS-102412	90579016	9100	0.13163	-0.81936	0.7319	0.10763	0.31628		12	ARS-BFGL-NGS-96494	34773131	12533	0.11522	-0.88529	0.87828	0.075304	0.3991		6	BTB-02041372	4636950	6054	0.11562	-0.88359	0.87506	0.072819	0.19182
5	ARS-BFGL-NGS-127	34002538	5330	0.11782	-0.87432	0.84315	0.088879	0.22025		10	ARS-BFGL-NGS-38731	31526298	10547	0.11522	-0.88529	0.87459	0.073481	0.17656		8	ARS-BFGL-NGS-10728	8365706	8275	0.11162	-0.90085	0.87358	0.084943	0.31101		3	BTB-01405574	40333921	3060	0.10622	-0.92502	0.88965	0.071565	0.39807		22	BTB-00851968	50993959	19891	0.11462	-0.88786	0.87903	0.071325	0.19182
5	ARS-BFGL-NGS-10812	47211302	5443	0.11602	-0.8819	0.8674	0.089689	0.22014		1	ARS-BFGL-NGS-105305	135491887	1268	0.11742	-0.876	0.85758	0.071165	0.17644		5	BTA-73842-no-rs	70175036	5575	0.10962	-0.90968	0.88358	0.07678	0.30919		2	ARS-BFGL-NGS-36803	61015598	2117	0.10402	-0.93518	0.8916	0.071206	0.39803		26	Hapmap44533-BTA-23200	26733221	21750	0.11302	-0.89475	0.88277	0.071536	0.19179
7	BTB-01947935	34633456	7484	0.11622	-0.88105	0.86557	0.085021	0.21951		12	ARS-BFGL-NGS-27779	53468735	12690	0.11642	-0.8802	0.86777	0.073368	0.17635		5	ARS-BFGL-NGS-106520	70199843	5576	0.10762	-0.91865	0.88835	0.076872	0.30919		5	BTB-00214293	2695774	5052	0.11282	-0.89561	0.88234	0.070097	0.39788		21	ARS-BFGL-NGS-15702	8161284	18816	0.11262	-0.89648	0.88351	0.069957	0.19177
10	ARS-BFGL-NGS-12520	69107598	10949	0.11402	-0.89043	0.87908	0.078299	0.21937		10	BTA-67195-no-rs	43773196	10664	0.11202	-0.8991	0.88388	0.084602	0.17626		12	ARS-BFGL-NGS-98754	85134208	12948	0.10222	-0.94363	0.89436	0.070959	0.30783		24	BTB-00891813	56487933	21012	0.09962	-0.95608	0.89441	0.070666	0.39781		3	ARS-BFGL-NGS-12670	121374825	3857	0.12062	-0.86274	0.76127	0.071131	0.1917
20	Hapmap49203-BTA-50855	56789221	18611	0.12202	-0.85704	0.69946	0.074277	0.21923		13	BTB-00531553	57198685	13558	0.11182	-0.89997	0.88419	0.072203	0.17626		7	ARS-BFGL-NGS-62253	110844583	8186	0.10142	-0.94743	0.89499	0.068722	0.30735		20	ARS-BFGL-BAC-32379	54785723	18595	0.11922	-0.8685	0.86385	0.068136	0.39769		13	ARS-BFGL-NGS-57674	79203716	13795	0.11282	-0.89561	0.88318	0.072312	0.1917
20	Hapmap39320-BTA-27332	66628176	18718	0.11222	-0.89822	0.88338	0.073403	0.21892		2	BTA-46852-no-rs	24250783	1742	0.11082	-0.90436	0.88546	0.072542	0.17625		3	BTB-00161751	120891162	3851	0.10922	-0.91146	0.88486	0.063259	0.30676		6	BTA-77011-no-rs	82773692	6788	0.11002	-0.9079	0.88576	0.069091	0.39768		5	Hapmap47722-BTA-75026	8296128	5129	0.10982	-0.90879	0.8869	0.070348	0.19167
18	ARS-BFGL-NGS-98028	57174711	17387	0.11562	-0.88359	0.8711	0.074042	0.21888		7	ARS-BFGL-NGS-41092	50276051	7647	0.11762	-0.87516	0.85464	0.072821	0.1762		19	Hapmap49181-BTA-45080	31638453	17730	0.11062	-0.90524	0.87963	0.062169	0.30655		26	Hapmap53405-rs29014382	22339074	21714	0.11782	-0.87432	0.87142	0.067894	0.3976		6	BTA-78204-no-rs	17456425	6176	0.11042	-0.90613	0.88624	0.070404	0.19166
11	Hapmap28132-BTA-149463	88377200	12114	0.11062	-0.90524	0.88557	0.074121	0.21866		4	BTB-00186856	56727118	4379	0.11802	-0.87349	0.84391	0.071972	0.17618		23	ARS-BFGL-NGS-23577	18930756	20170	0.10462	-0.93239	0.89214	0.062591	0.30654		8	ARS-BFGL-NGS-97065	47437417	8638	0.11502	-0.88615	0.87877	0.068532	0.39743		1	ARS-BFGL-NGS-18134	112497788	1066	0.11882	-0.87016	0.83727	0.070388	0.19164
4	Hapmap38872-BTA-104883	16393988	3997	0.11422	-0.88957	0.87841	0.073395	0.2186		4	BTB-00165617	9671376	3926	0.11362	-0.89215	0.88073	0.070885	0.17617		21	Hapmap44255-BTA-52888	7526820	18808	0.11122	-0.9026	0.87626	0.06057	0.30652		3	Hapmap54157-rs29026707	87861675	3500	0.11362	-0.89215	0.88105	0.067494	0.39742		14	UA-IFASA-5839	80010342	14656	0.11322	-0.89388	0.88232	0.070767	0.19161
2	ARS-BFGL-NGS-19813	28834748	1808	0.10462	-0.93239	0.89074	0.081127	0.2185		25	ARS-BFGL-NGS-54056	39709880	21485	0.11682	-0.87852	0.86408	0.069584	0.17616		16	Hapmap47936-BTA-38791	38670199	15746	0.096419	-0.9718	0.8981	0.065596	0.30648		8	BTB-01051883	25740745	8429	0.11162	-0.90085	0.88383	0.066464	0.3973		12	Hapmap42131-BTA-20723	36004714	12545	0.11842	-0.87182	0.84754	0.067718	0.19158
28	Hapmap44610-BTA-64006	30838950	22709	0.11402	-0.89043	0.87908	0.073161	0.21848		12	BTA-22699-no-rs	45919459	12590	0.11882	-0.87016	0.82384	0.06948	0.17612		10	BTA-76282-no-rs	78608571	11025	0.09782	-0.96487	0.89736	0.064947	0.30646		14	Hapmap30734-BTC-065251	27115079	14198	0.10802	-0.91684	0.88785	0.067832	0.3973		9	Hapmap51324-BTA-84103	70248005	9950	0.11322	-0.89388	0.88232	0.070965	0.19158
16	Hapmap49866-BTA-114054	32212983	15673	0.11182	-0.89997	0.88394	0.079889	0.21839		6	ARS-BFGL-NGS-31848	59565686	6591	0.10222	-0.94363	0.89184	0.07974	0.1761		26	ARS-BFGL-NGS-4593	35123876	21854	0.11422	-0.88957	0.83644	0.062246	0.30644		4	BTA-72550-no-rs	113053683	4939	0.11322	-0.89388	0.88172	0.067119	0.39722		26	ARS-BFGL-NGS-24375	42448432	21914	0.11782	-0.87432	0.85849	0.07107	0.19157
9	BTA-84883-no-rs	95065382	10171	0.11402	-0.89043	0.87908	0.071221	0.21831		9	BTA-59711-no-rs	58868903	9841	0.10562	-0.92777	0.89009	0.071295	0.17607		21	ARS-BFGL-NGS-47816	29603301	19026	0.10762	-0.91865	0.88835	0.06174	0.30644		19	ARS-BFGL-NGS-26149	16539982	17569	0.11342	-0.89302	0.88143	0.066924	0.3972		1	Hapmap46568-BTA-43363	98370433	924	0.11302	-0.89475	0.88277	0.070857	0.19156
11	BTA-117652-no-rs	100174065	12194	0.11482	-0.887	0.87576	0.071897	0.21827		1	BTB-01472166	127358003	1183	0.11762	-0.87516	0.85464	0.070256	0.17604		4	BTB-02090805	95923766	4795	0.11022	-0.90701	0.8813	0.060762	0.30641		5	ARS-BFGL-NGS-56171	115473272	5965	0.10702	-0.92137	0.88887	0.067461	0.39719		24	Hapmap44000-BTA-108084	5269940	20536	0.11842	-0.87182	0.84754	0.071115	0.19153
19	ARS-BFGL-NGS-75238	41135356	17820	0.11682	-0.87852	0.85932	0.072982	0.21826		12	BTB-01769706	48042191	12618	0.11982	-0.86603	0.71491	0.066836	0.17602		3	ARS-BFGL-NGS-96076	84150653	3457	0.11182	-0.89997	0.87206	0.058841	0.3064		29	UA-IFASA-7566	7017457	22913	0.10642	-0.9241	0.88946	0.066597	0.39719		8	Hapmap55166-rs29016846	39836688	8560	0.11102	-0.90348	0.88554	0.068701	0.19151
18	ARS-BFGL-NGS-44254	7125638	16909	0.11962	-0.86685	0.80464	0.070312	0.21824		15	ARS-BFGL-NGS-21827	35990313	14996	0.11282	-0.89561	0.88255	0.070363	0.17602		3	BTB-01923614	77312933	3384	0.10962	-0.90968	0.88358	0.06099	0.30639		6	ARS-BFGL-NGS-34097	98363600	6933	0.09822	-0.9629	0.89511	0.066533	0.39719		9	ARS-BFGL-NGS-1335	104730150	10270	0.12002	-0.8652	0.7782	0.069012	0.1915
20	BTB-00767807	1657499	18066	0.11482	-0.887	0.87576	0.072422	0.2182		13	Hapmap43238-BTA-34009	78858126	13792	0.10822	-0.91594	0.88811	0.070314	0.17601		1	BTA-48234-no-rs	7370460	87	0.10682	-0.92228	0.88968	0.061752	0.30639		3	ARS-BFGL-NGS-101343	121228888	3855	0.11262	-0.89648	0.88256	0.067021	0.39714		5	Hapmap49622-BTA-46973	68294607	5557	0.11022	-0.90701	0.88648	0.068927	0.1915
3	BTB-00150213	98889151	3639	0.11162	-0.90085	0.88423	0.071771	0.21819		21	ARS-BFGL-NGS-84831	21831416	18956	0.11542	-0.88444	0.87354	0.069106	0.176		15	BTB-00614223	70970216	15311	0.11502	-0.88615	0.81057	0.059491	0.30636		10	ARS-BFGL-BAC-14174	16117231	10419	0.11102	-0.90348	0.88452	0.067779	0.39714		4	BTA-71368-no-rs	73837632	4555	0.11302	-0.89475	0.88277	0.069098	0.19143
2	ARS-BFGL-NGS-67260	135190642	2739	0.10542	-0.92869	0.89025	0.080159	0.21818		21	ARS-BFGL-NGS-99587	24894169	18984	0.11762	-0.87516	0.85464	0.069627	0.17599		21	ARS-BFGL-NGS-106084	57848290	19264	0.10862	-0.91415	0.88637	0.06098	0.30634		10	ARS-BFGL-NGS-14607	52836817	10781	0.11222	-0.89822	0.88305	0.066869	0.39713		12	Hapmap51180-BTA-18566	26883203	12466	0.11962	-0.86685	0.80089	0.069211	0.19142
14	ARS-BFGL-NGS-41131	50416742	14392	0.11062	-0.90524	0.88557	0.079241	0.21817		29	ARS-BFGL-NGS-100024	29128377	23109	0.11482	-0.887	0.87647	0.070126	0.17598		18	Hapmap43853-BTA-43626	47292259	17290	0.11262	-0.89648	0.86564	0.060077	0.30632		5	BTB-01968129	43315469	5405	0.10762	-0.91865	0.88828	0.067423	0.39711		18	Hapmap42167-BTA-28651	51917582	17332	0.11202	-0.8991	0.88435	0.069684	0.19142
7	ARS-BFGL-NGS-38179	30370816	7450	0.10962	-0.90968	0.88673	0.071315	0.21817		16	ARS-BFGL-NGS-92628	51095203	15828	0.11042	-0.90613	0.88599	0.070676	0.17595		2	ARS-BFGL-NGS-34148	54237423	2052	0.10702	-0.92137	0.88932	0.0607	0.30632		3	BTA-22681-no-rs	60610342	3209	0.11062	-0.90524	0.88506	0.066047	0.3971		17	ARS-BFGL-BAC-32721	34377274	16452	0.11222	-0.89822	0.88412	0.070648	0.1914
13	ARS-BFGL-BAC-12483	1278678	13022	0.10942	-0.91057	0.88696	0.072297	0.21817		2	BTB-00097813	51012229	2013	0.11382	-0.89129	0.88015	0.067578	0.17594		28	ARS-BFGL-NGS-105922	14306505	22552	0.10102	-0.94934	0.89532	0.064689	0.30632		16	ARS-BFGL-NGS-20017	52305937	15841	0.10982	-0.90879	0.88596	0.066904	0.3971		3	BTB-00134713	69665903	3317	0.11022	-0.90701	0.88648	0.069436	0.19139
5	Hapmap53295-rs29016976	108020379	5880	0.11782	-0.87432	0.84315	0.071803	0.21813		18	ARS-BFGL-NGS-10623	55028139	17365	0.11362	-0.89215	0.88073	0.071278	0.17594		8	BTB-00361288	105873760	9250	0.10462	-0.93239	0.89214	0.061064	0.30631		5	BTA-72980-no-rs	25775985	5262	0.11142	-0.90172	0.88404	0.067246	0.39709		16	Hapmap60572-rs29010980	78157760	16103	0.11582	-0.88274	0.87375	0.069335	0.19137
20	ARS-BFGL-NGS-76979	69167111	18747	0.12262	-0.85461	0.67962	0.068102	0.21811		26	BTB-00935571	26547375	21749	0.10782	-0.91775	0.88847	0.068864	0.17593		20	ARS-BFGL-NGS-1821	62247834	18669	0.09822	-0.9629	0.89712	0.064592	0.3063		27	ARS-BFGL-NGS-41958	10697257	22071	0.11102	-0.90348	0.88452	0.065959	0.39709		12	ARS-BFGL-NGS-61380	60568356	12764	0.11042	-0.90613	0.88624	0.071617	0.19137
20	Hapmap53513-rs29024419	28244515	18341	0.11582	-0.88274	0.86914	0.067846	0.21807		5	ARS-BFGL-NGS-7979	116553827	5977	0.10922	-0.91146	0.88727	0.067131	0.1759		24	BTA-26069-no-rs	31348603	20773	0.10902	-0.91235	0.88546	0.059507	0.30627		5	Hapmap54557-rs29012924	76724602	5640	0.11502	-0.88615	0.87877	0.066164	0.39708		26	ARS-BFGL-NGS-35579	26058953	21743	0.10682	-0.92228	0.88936	0.069948	0.19136
10	BTB-00435791	72280968	10983	0.11542	-0.88444	0.87229	0.069391	0.21807		18	BTB-01712706	65021264	17432	0.11302	-0.89475	0.88214	0.070606	0.17588		6	ARS-BFGL-NGS-74695	97747161	6921	0.11442	-0.88871	0.82855	0.060054	0.30625		17	BTB-02001746	44532671	16538	0.10642	-0.9241	0.88946	0.066895	0.39706		17	ARS-BFGL-NGS-12800	46489103	16559	0.11062	-0.90524	0.88599	0.070641	0.19135
11	Hapmap43090-BTA-88660	32512853	11664	0.11382	-0.89129	0.87949	0.069878	0.21807		4	ARS-BFGL-NGS-108298	19715038	4030	0.11562	-0.88359	0.87241	0.070932	0.17587		23	ARS-BFGL-NGS-11502	50443262	20462	0.10242	-0.94269	0.89419	0.061089	0.30625		29	ARS-BFGL-NGS-17874	28170104	23097	0.11002	-0.9079	0.88576	0.066354	0.39704		2	BTA-47843-no-rs	63516470	2140	0.11302	-0.89475	0.88277	0.06882	0.19134
10	ARS-BFGL-NGS-3254	82405557	11058	0.11842	-0.87182	0.8287	0.069442	0.21803		25	ARS-BFGL-NGS-28385	28049888	21342	0.11782	-0.87432	0.84869	0.069385	0.17583		5	ARS-BFGL-NGS-27838	98515360	5807	0.11262	-0.89648	0.86564	0.059078	0.3062		6	Hapmap43968-BTA-90824	114348630	7137	0.10002	-0.95415	0.89421	0.067432	0.39704		7	ARS-BFGL-NGS-33637	53859609	7665	0.11382	-0.89129	0.88113	0.071713	0.19133
5	BTA-73912-no-rs	72044945	5592	0.11062	-0.90524	0.88557	0.071531	0.21801		11	Hapmap25799-BTA-126762	75976999	12009	0.11422	-0.88957	0.87902	0.068408	0.17583		28	ARS-BFGL-NGS-18908	26994978	22668	0.10582	-0.92685	0.89085	0.059885	0.3062		19	Hapmap40355-BTA-44508	18583031	17600	0.11382	-0.89129	0.88088	0.065008	0.39703		18	ARS-BFGL-NGS-35793	63632070	17419	0.11942	-0.86768	0.81228	0.06968	0.19132
11	ARS-BFGL-NGS-27262	32766825	11667	0.11702	-0.87768	0.85596	0.070732	0.21799		16	ARS-BFGL-NGS-64018	44991382	15781	0.11122	-0.9026	0.885	0.0681	0.17583		7	ARS-BFGL-NGS-18669	39027951	7534	0.10742	-0.91956	0.88872	0.061379	0.30619		16	ARS-BFGL-NGS-6005	992902	15446	0.10722	-0.92046	0.88868	0.066915	0.39703		8	Hapmap50602-BTA-15967	27433310	8446	0.11082	-0.90436	0.88575	0.072111	0.19132
3	Hapmap58580-ss46526434	117409488	3834	0.11422	-0.88957	0.87841	0.070549	0.21798		4	ARS-BFGL-NGS-13954	31882336	4159	0.10942	-0.91057	0.88707	0.068436	0.17583		16	ARS-BFGL-NGS-51577	26100450	15603	0.11282	-0.89561	0.86195	0.059948	0.30615		11	Hapmap51378-BTA-106310	77076811	12017	0.10522	-0.92961	0.89052	0.066385	0.39701		6	BTB-00247449	17378057	6175	0.10682	-0.92228	0.88936	0.069807	0.19132
8	ARS-BFGL-NGS-1647	61356475	8805	0.11462	-0.88786	0.87679	0.068442	0.21797		12	BTB-01237697	49840890	12645	0.11202	-0.8991	0.88388	0.067872	0.1758		1	Hapmap38800-BTA-102469	110887273	1054	0.10462	-0.93239	0.89214	0.059588	0.30615		7	ARS-BFGL-NGS-12863	71240079	7829	0.11062	-0.90524	0.88506	0.064659	0.397		4	BTB-01323949	89816176	4724	0.11282	-0.89561	0.88318	0.068206	0.19131
13	ARS-BFGL-NGS-35887	46433697	13447	0.10982	-0.90879	0.8865	0.071519	0.21797		2	ARS-BFGL-BAC-32411	127119233	2663	0.10982	-0.90879	0.88661	0.070931	0.17579		15	BTB-00591978	32203235	14957	0.11022	-0.90701	0.8813	0.059908	0.30614		6	Hapmap27294-BTC-032117	32850666	6317	0.10782	-0.91775	0.88806	0.065835	0.397		8	ARS-BFGL-NGS-16472	55996200	8747	0.10762	-0.91865	0.88876	0.068819	0.19131
4	Hapmap42498-BTA-29406	19444028	4029	0.10802	-0.91684	0.88827	0.071123	0.21797		10	ARS-BFGL-NGS-41194	21816199	10484	0.11682	-0.87852	0.86408	0.067268	0.17578		25	ARS-BFGL-NGS-39207	8473881	21161	0.11382	-0.89129	0.84918	0.058135	0.30612		20	BTB-01263010	42779370	18493	0.10762	-0.91865	0.88828	0.066218	0.397		13	BTA-31894-no-rs	25594852	13232	0.11942	-0.86768	0.81228	0.067059	0.1913
11	BTA-61777-no-rs	85192381	12096	0.11602	-0.8819	0.8674	0.068344	0.21791		1	BTB-00007705	23938895	196	0.10422	-0.93425	0.89089	0.069496	0.17574		6	ARS-BFGL-NGS-108278	92497641	6861	0.10762	-0.91865	0.88835	0.061179	0.30612		11	BTA-36928-no-rs	26067871	11595	0.11642	-0.8802	0.87513	0.064555	0.39699		26	ARS-BFGL-NGS-41415	34605253	21850	0.11322	-0.89388	0.88232	0.06794	0.19129
7	ARS-BFGL-NGS-37045	2119559	7206	0.11102	-0.90348	0.88512	0.069766	0.21791		26	ARS-BFGL-NGS-39928	38846841	21887	0.12002	-0.8652	0.67818	0.068375	0.17572		9	UA-IFASA-4980	50804011	9744	0.10222	-0.94363	0.89436	0.063357	0.30612		4	BTB-00174357	33496136	4165	0.10702	-0.92137	0.88887	0.06643	0.39698		2	BTA-47052-no-rs	28195054	1795	0.11022	-0.90701	0.88648	0.069509	0.19129
4	BTB-01379114	83622751	4656	0.11802	-0.87349	0.83535	0.068574	0.2179		11	ARS-BFGL-NGS-54803	100283991	12196	0.11682	-0.87852	0.86408	0.06718	0.17571		7	BTA-20841-no-rs	92201609	8028	0.11042	-0.90613	0.88037	0.060294	0.3061		8	BTA-93576-no-rs	33112255	8501	0.10422	-0.93425	0.89142	0.066414	0.39696		7	ARS-BFGL-NGS-39011	5866943	7252	0.10862	-0.91415	0.88801	0.071508	0.19129
14	ARS-BFGL-NGS-26968	84437125	14691	0.11362	-0.89215	0.88002	0.069298	0.2179		27	BTB-01682077	45347958	22448	0.10982	-0.90879	0.88661	0.068119	0.17571		6	BTB-00254696	22444954	6224	0.10662	-0.92319	0.88992	0.059562	0.3061		3	Hapmap51790-BTA-103080	101076596	3667	0.10642	-0.9241	0.88946	0.066262	0.39691		28	ARS-BFGL-NGS-101894	3560627	22459	0.11062	-0.90524	0.88599	0.069518	0.19127
19	ARS-BFGL-NGS-103044	61919633	18027	0.11122	-0.9026	0.88484	0.068941	0.21789		6	BTA-76544-no-rs	8810726	6077	0.11362	-0.89215	0.88073	0.067505	0.17569		10	BTB-00446145	94397322	11192	0.10902	-0.91235	0.88546	0.059115	0.30609		2	ARS-BFGL-NGS-47830	74289327	2242	0.10762	-0.91865	0.88828	0.06664	0.3969		16	ARS-BFGL-NGS-26480	50896880	15825	0.10942	-0.91057	0.88729	0.068483	0.19127
21	ARS-BFGL-NGS-86276	45333059	19164	0.11342	-0.89302	0.88071	0.069693	0.21787		6	ARS-BFGL-NGS-59973	105171078	7024	0.11042	-0.90613	0.88599	0.068145	0.17569		16	ARS-BFGL-NGS-4023	54134054	15856	0.11262	-0.89648	0.86564	0.059315	0.30608		12	Hapmap52726-rs29018162	44326840	12578	0.11102	-0.90348	0.88452	0.064883	0.39688		13	ARS-BFGL-NGS-109458	53347036	13517	0.11562	-0.88359	0.87506	0.066882	0.19124
23	ARS-BFGL-NGS-11502	50443262	20462	0.11422	-0.88957	0.87841	0.069184	0.21786		13	Hapmap54192-rs29025257	53719704	13521	0.11362	-0.89215	0.88073	0.06856	0.17568		2	ARS-BFGL-NGS-17529	128695085	2678	0.10402	-0.93518	0.89273	0.060183	0.30608		21	ARS-BFGL-NGS-100390	10869559	18849	0.10902	-0.91235	0.88677	0.06489	0.39688		11	ARS-BFGL-NGS-97969	89497577	12124	0.11202	-0.8991	0.88435	0.07075	0.19124
18	Hapmap49904-BTA-19486	21584927	17034	0.11022	-0.90701	0.88607	0.068716	0.21786		17	Hapmap54725-rs29023184	39773797	16485	0.11362	-0.89215	0.88073	0.068159	0.17568		2	BTA-11592-rs29017351	69569936	2200	0.10662	-0.92319	0.88992	0.060435	0.30606		2	BTA-23383-no-rs	10588340	1611	0.10822	-0.91594	0.88761	0.065823	0.39688		3	ARS-BFGL-NGS-37237	4475884	2791	0.11262	-0.89648	0.88351	0.068795	0.19123
2	BTB-00079297	9003563	1596	0.11282	-0.89561	0.8822	0.069372	0.21785		27	ARS-BFGL-NGS-76106	43142784	22425	0.11882	-0.87016	0.82384	0.068222	0.17566		1	ARS-BFGL-NGS-107861	126434398	1173	0.09962	-0.95608	0.89626	0.061023	0.30606		13	BTB-01997512	47415727	13461	0.10262	-0.94174	0.89264	0.065992	0.39687		3	BTA-14976-no-rs	5552259	2801	0.11202	-0.8991	0.88435	0.067389	0.19123
2	ARS-BFGL-NGS-53911	11458935	1613	0.11662	-0.87936	0.86018	0.067822	0.21784		20	Hapmap47649-BTA-51546	13688670	18205	0.11362	-0.89215	0.88073	0.06855	0.17565		17	ARS-BFGL-BAC-32111	46535046	16561	0.10602	-0.92593	0.89063	0.059362	0.30605		25	ARS-BFGL-BAC-46980	33603349	21414	0.10662	-0.92319	0.88926	0.065991	0.39686		17	BTB-01393971	32096554	16428	0.11642	-0.8802	0.87094	0.068563	0.19122
29	ARS-BFGL-NGS-31793	8712068	22925	0.11562	-0.88359	0.8711	0.069273	0.21784		20	BTA-10117-rs29015683	44916116	18513	0.11322	-0.89388	0.88177	0.066373	0.17565		4	BTB-01651634	47821591	4291	0.10802	-0.91684	0.88761	0.059829	0.30604		15	ARS-BFGL-NGS-33404	16273879	14792	0.10482	-0.93146	0.89091	0.065668	0.39686		15	BTB-02043153	81540854	15401	0.10862	-0.91415	0.88801	0.07127	0.19122
26	BTB-00939873	33918405	21842	0.11182	-0.89997	0.88394	0.067994	0.21784		3	BTB-00135233	71929079	3341	0.11142	-0.90172	0.8847	0.067612	0.17565		5	Hapmap59828-rs29027014	66830677	5547	0.10382	-0.93611	0.89292	0.059563	0.30602		10	BTA-98729-no-rs	68570791	10938	0.10362	-0.93705	0.89191	0.065319	0.39686		6	Hapmap49016-BTA-110674	111607375	7098	0.11522	-0.88529	0.87687	0.069621	0.19121
14	Hapmap23912-BTC-047649	7774329	13947	0.10442	-0.93332	0.89086	0.071206	0.21783		11	BTB-01632913	33642979	11677	0.11062	-0.90524	0.88569	0.06593	0.17564		16	ARS-BFGL-NGS-22885	59971956	15911	0.11042	-0.90613	0.88037	0.057831	0.30601		29	Hapmap42430-BTA-112191	15520726	22992	0.10802	-0.91684	0.88785	0.065862	0.39684		9	BTB-01286081	54628399	9791	0.11322	-0.89388	0.88232	0.066707	0.19121
5	Hapmap49515-BTA-18233	63983082	5526	0.11642	-0.8802	0.86244	0.068765	0.21782		22	ARS-BFGL-NGS-103852	1232199	19391	0.10902	-0.91235	0.88744	0.067061	0.17564		13	BTB-01186659	49204396	13484	0.10802	-0.91684	0.88761	0.058394	0.306		15	BTB-00311744	21845158	14836	0.09902	-0.95899	0.89474	0.065923	0.39683		1	Hapmap42082-BTA-116435	151858713	1429	0.11202	-0.8991	0.88435	0.067833	0.19121
13	ARS-BFGL-NGS-102728	25681327	13233	0.11582	-0.88274	0.86914	0.068754	0.21782		18	Hapmap49904-BTA-19486	21584927	17034	0.11622	-0.88105	0.86927	0.069265	0.17562		4	ARS-BFGL-NGS-32285	55129325	4364	0.10602	-0.92593	0.89063	0.059419	0.30599		15	BTB-01561193	59891308	15195	0.11242	-0.89735	0.88279	0.065412	0.39682		28	Hapmap40078-BTA-63620	17304235	22589	0.11142	-0.90172	0.88513	0.068979	0.1912
3	BTB-00134713	69665903	3317	0.11382	-0.89129	0.87949	0.069573	0.21782		4	ARS-BFGL-NGS-35527	120412745	5021	0.11182	-0.89997	0.88419	0.067002	0.17561		21	UA-IFASA-4137	5335492	18791	0.11062	-0.90524	0.87963	0.059276	0.30598		7	Hapmap54492-rs29018585	38023859	7518	0.10562	-0.92777	0.89019	0.06549	0.3968		29	ARS-BFGL-NGS-100175	47318036	23277	0.10742	-0.91956	0.88893	0.070194	0.1912
7	BTB-00032316	30998305	7454	0.11282	-0.89561	0.8822	0.068987	0.21782		12	ARS-BFGL-NGS-36799	79520461	12895	0.11162	-0.90085	0.88443	0.0677	0.17561		7	ARS-BFGL-NGS-12557	47252135	7615	0.10842	-0.91504	0.88677	0.058035	0.30598		11	BTA-15933-no-rs	35529749	11688	0.10862	-0.91415	0.88721	0.064819	0.39678		13	BTA-33938-no-rs	80350185	13809	0.12122	-0.86029	0.70232	0.068671	0.19116
11	Hapmap38359-BTA-87537	21887840	11546	0.11142	-0.90172	0.88452	0.070002	0.21782		15	ARS-BFGL-BAC-33541	47336499	15101	0.11982	-0.86603	0.71491	0.065234	0.1756		28	Hapmap40078-BTA-63620	17304235	22589	0.10262	-0.94174	0.89403	0.060623	0.30598		21	Hapmap39756-BTA-52915	64107848	19319	0.10802	-0.91684	0.88785	0.064671	0.39678		9	BTA-67497-no-rs	48295406	9724	0.11862	-0.87099	0.84499	0.067627	0.19116
18	Hapmap36462-SCAFFOLD15048_5152	50581375	17314	0.11322	-0.89388	0.88127	0.070293	0.21781		5	ARS-BFGL-NGS-38733	43940765	5415	0.11602	-0.8819	0.87016	0.068687	0.1756		4	ARS-BFGL-NGS-19036	62570795	4442	0.11022	-0.90701	0.8813	0.059282	0.30597		4	BTA-90241-no-rs	107985246	4886	0.10642	-0.9241	0.88946	0.065635	0.39678		12	ARS-BFGL-NGS-104868	64520128	12794	0.11142	-0.90172	0.88513	0.068816	0.19116
19	ARS-BFGL-NGS-18463	27706098	17689	0.11482	-0.887	0.87576	0.071503	0.21779		27	ARS-BFGL-NGS-100615	20863121	22183	0.11462	-0.88786	0.87742	0.06903	0.17558		1	ARS-BFGL-NGS-15927	64908763	600	0.10822	-0.91594	0.88716	0.058106	0.30597		3	ARS-BFGL-NGS-67585	74566488	3356	0.11402	-0.89043	0.88055	0.066145	0.39677		13	ARS-BFGL-NGS-34510	53121791	13515	0.10942	-0.91057	0.88729	0.068512	0.19116
5	ARS-BFGL-NGS-27282	116577511	5978	0.11122	-0.9026	0.88484	0.070195	0.21776		11	Hapmap59833-rs29027583	48827893	11792	0.11082	-0.90436	0.88546	0.06862	0.17558		1	ARS-BFGL-NGS-107096	53753590	485	0.10502	-0.93054	0.89172	0.059118	0.30596		23	ARS-BFGL-NGS-103242	4737838	20032	0.11262	-0.89648	0.88256	0.064719	0.39676		1	ARS-BFGL-NGS-104426	143474642	1342	0.11342	-0.89302	0.88201	0.068476	0.19115
5	Hapmap27009-BTA-156880	33334061	5320	0.11342	-0.89302	0.88071	0.069783	0.21775		13	ARS-BFGL-NGS-34861	34980846	13321	0.10882	-0.91325	0.88762	0.066818	0.17558		8	ARS-BFGL-NGS-30237	54105059	8724	0.09962	-0.95608	0.89626	0.060213	0.30594		22	Hapmap49788-BTA-88951	34311771	19729	0.11542	-0.88444	0.87772	0.06406	0.39675		11	BTB-00459766	13248475	11450	0.11322	-0.89388	0.88232	0.06871	0.19115
20	BTB-00790472	57263704	18621	0.11302	-0.89475	0.88162	0.067843	0.21775		22	BTA-54174-no-rs	35287744	19733	0.11062	-0.90524	0.88569	0.068139	0.17554		12	BTB-00496806	53960037	12698	0.10342	-0.93798	0.8933	0.058875	0.30593		2	Hapmap54937-rs29013687	13597108	1630	0.11382	-0.89129	0.88088	0.06364	0.39675		7	Hapmap43690-BTA-80156	90058029	8009	0.11542	-0.88444	0.87577	0.068055	0.19114
8	BTB-01115580	106678923	9264	0.10642	-0.9241	0.88952	0.0696	0.21775		4	Hapmap59221-rs29014908	35939871	4187	0.10762	-0.91865	0.88864	0.06767	0.17554		14	Hapmap39612-BTA-105019	34930139	14279	0.10962	-0.90968	0.88358	0.058941	0.30591		23	BTA-122302-no-rs	48444673	20443	0.10942	-0.91057	0.88637	0.065126	0.39675		3	Hapmap48854-BTA-69129	103358134	3696	0.11862	-0.87099	0.84499	0.066507	0.19113
6	ARS-BFGL-NGS-25659	59674745	6593	0.11362	-0.89215	0.88002	0.067679	0.21773		3	ARS-BFGL-NGS-5068	99035709	3642	0.11782	-0.87432	0.84869	0.066007	0.17553		21	Hapmap48799-BTA-51683	22277053	18960	0.10382	-0.93611	0.89292	0.059372	0.30591		7	ARS-BFGL-NGS-30475	1332547	7201	0.11522	-0.88529	0.87828	0.064544	0.39674		3	BTB-01551546	100982336	3666	0.11442	-0.88871	0.87973	0.070867	0.19113
2	BTB-01767855	78433731	2280	0.11182	-0.89997	0.88394	0.07029	0.21772		25	ARS-BFGL-NGS-6982	27736138	21336	0.11422	-0.88957	0.87902	0.065881	0.17553		25	Hapmap38970-BTA-59641	17245976	21247	0.10282	-0.9408	0.89385	0.059629	0.30589		5	Hapmap34169-BES10_Contig488_621	108361582	5884	0.11362	-0.89215	0.88105	0.064974	0.39674		11	ARS-BFGL-NGS-58931	106643346	12261	0.11442	-0.88871	0.87973	0.069387	0.19113
19	ARS-BFGL-NGS-40523	33112218	17744	0.10982	-0.90879	0.8865	0.06915	0.21772		21	BTB-00817789	37879697	19091	0.10822	-0.91594	0.88811	0.069096	0.17553		8	Hapmap42727-BTA-92113	47313169	8634	0.10922	-0.91146	0.88486	0.058999	0.30588		18	ARS-BFGL-NGS-34817	8384452	16924	0.10882	-0.91325	0.88698	0.06525	0.39672		7	Hapmap39979-BTA-16142	80403492	7925	0.11302	-0.89475	0.88277	0.067869	0.19113
16	ARS-BFGL-NGS-53886	2005666	15458	0.10962	-0.90968	0.88673	0.068191	0.21772		4	BTA-85395-no-rs	18029408	4014	0.11842	-0.87182	0.83649	0.066128	0.17552		13	ARS-BFGL-NGS-54023	75693756	13764	0.10822	-0.91594	0.88716	0.059434	0.30587		2	BTB-01945480	78366932	2278	0.11062	-0.90524	0.88506	0.064265	0.3967		4	ARS-BFGL-NGS-19036	62570795	4442	0.11382	-0.89129	0.88113	0.068515	0.19112
5	ARS-BFGL-NGS-1069	115534495	5966	0.11302	-0.89475	0.88162	0.068615	0.21771		1	ARS-BFGL-NGS-38621	7212793	84	0.11602	-0.8819	0.87016	0.066207	0.17551		11	ARS-BFGL-NGS-74492	15070600	11467	0.10042	-0.95222	0.89573	0.059894	0.30587		25	ARS-BFGL-NGS-96615	34535480	21428	0.10722	-0.92046	0.88868	0.065326	0.39669		22	ARS-BFGL-NGS-55098	51419074	19896	0.11502	-0.88615	0.87752	0.067349	0.19111
27	BTB-00957058	14671414	22113	0.10962	-0.90968	0.88673	0.069492	0.21771		25	ARS-BFGL-NGS-108775	11042076	21178	0.11322	-0.89388	0.88177	0.066958	0.17551		1	BTB-02081949	3079342	37	0.10842	-0.91504	0.88677	0.058183	0.30586		16	BTB-00660988	73711818	16049	0.11402	-0.89043	0.88055	0.063322	0.39667		10	BTA-66258-no-rs	8675119	10341	0.11402	-0.89043	0.8807	0.069499	0.19111
1	Hapmap50694-BTA-44240	96299260	902	0.11582	-0.88274	0.86914	0.068447	0.2177		13	BTA-32337-no-rs	37089930	13340	0.11242	-0.89735	0.88324	0.068097	0.17551		8	BTA-29450-no-rs	19863242	8368	0.10722	-0.92046	0.88905	0.058674	0.30586		5	ARS-BFGL-NGS-3939	114440233	5959	0.11262	-0.89648	0.88256	0.064208	0.39665		4	BTA-85995-no-rs	83708251	4657	0.11282	-0.89561	0.88318	0.067991	0.19111
21	ARS-BFGL-NGS-102389	22830015	18968	0.11202	-0.8991	0.88365	0.067297	0.2177		25	ARS-BFGL-NGS-28167	35623801	21444	0.11262	-0.89648	0.88291	0.064843	0.1755		1	Hapmap48393-BTA-58266	152772804	1437	0.10862	-0.91415	0.88637	0.058427	0.30585		6	ARS-BFGL-NGS-80068	77650126	6750	0.10282	-0.9408	0.89248	0.0649	0.39665		18	Hapmap60613-ss46526529	39624096	17213	0.11242	-0.89735	0.88383	0.069427	0.1911
20	ARS-BFGL-NGS-1821	62247834	18669	0.10282	-0.9408	0.89177	0.076818	0.2177		4	BTA-71107-no-rs	68882831	4503	0.11222	-0.89822	0.88357	0.066314	0.1755		8	Hapmap38124-BTA-81328	62575787	8817	0.10822	-0.91594	0.88716	0.059186	0.30585		29	ARS-BFGL-NGS-23659	49440762	23307	0.10782	-0.91775	0.88806	0.063582	0.39664		12	Hapmap46602-BTA-28034	67716235	12828	0.11082	-0.90436	0.88575	0.067026	0.1911
12	Hapmap47215-BTA-20719	35886159	12543	0.10902	-0.91235	0.88736	0.069451	0.21769		6	Hapmap50194-BTA-105136	35577199	6332	0.11242	-0.89735	0.88324	0.066019	0.17549		3	ARS-BFGL-NGS-14549	84764797	3466	0.10702	-0.92137	0.88932	0.058171	0.30584		13	ARS-BFGL-NGS-14463	51212055	13495	0.10622	-0.92502	0.88965	0.064271	0.39664		14	BTB-00570220	52855851	14415	0.11142	-0.90172	0.88513	0.067231	0.19109
24	BTA-02218-rs29009775	47258091	20934	0.10862	-0.91415	0.88773	0.069051	0.21769		3	Hapmap51175-BTA-17459	37651069	3041	0.10982	-0.90879	0.88661	0.067259	0.17549		1	BTA-51376-no-rs	131580342	1229	0.10282	-0.9408	0.89385	0.058113	0.30584		1	BTB-00038173	84991511	796	0.11342	-0.89302	0.88143	0.063215	0.39662		8	ARS-BFGL-NGS-15306	7977499	8268	0.11762	-0.87516	0.86257	0.066057	0.19108
21	BTA-51614-no-rs	18499389	18919	0.11562	-0.88359	0.8711	0.067469	0.21768		8	BTB-01139852	78850678	8959	0.11102	-0.90348	0.88519	0.067203	0.17548		20	BTB-00216618	29079176	18348	0.10002	-0.95415	0.896	0.062084	0.30584		21	ARS-BFGL-BAC-29183	42440611	19136	0.11122	-0.9026	0.88426	0.06433	0.39662		27	Hapmap40776-BTA-62537	23430576	22212	0.10922	-0.91146	0.88747	0.067119	0.19108
18	ARS-BFGL-BAC-36904	1983526	16853	0.11062	-0.90524	0.88557	0.067556	0.21768		29	BTA-65384-no-rs	29595613	23115	0.11102	-0.90348	0.88519	0.068441	0.17548		6	Hapmap41733-BTA-103134	111499389	7095	0.11282	-0.89561	0.86195	0.058492	0.30583		13	ARS-BFGL-NGS-98610	4851794	13066	0.10982	-0.90879	0.88596	0.063638	0.39662		16	ARS-BFGL-NGS-7007	50550475	15822	0.11922	-0.8685	0.82084	0.06756	0.19106
1	Hapmap52705-rs29019397	92648727	879	0.11622	-0.88105	0.86557	0.068513	0.21767		10	Hapmap48256-BTA-24116	82444410	11059	0.11402	-0.89043	0.87962	0.066233	0.17547		6	Hapmap27294-BTC-032117	32850666	6317	0.10962	-0.90968	0.88358	0.057819	0.30583		7	ARS-BFGL-NGS-85196	25174975	7387	0.10362	-0.93705	0.89191	0.063864	0.39662		5	ARS-BFGL-NGS-25684	68461765	5560	0.11462	-0.88786	0.87903	0.067233	0.19106
13	Hapmap51397-BTA-115996	20491529	13192	0.11122	-0.9026	0.88484	0.069068	0.21766		16	BTA-38367-no-rs	30107699	15640	0.11282	-0.89561	0.88255	0.0649	0.17546		3	BTB-01097129	67884386	3294	0.10582	-0.92685	0.89085	0.058572	0.30583		23	ARS-BFGL-NGS-39395	18043560	20161	0.10742	-0.91956	0.88849	0.064747	0.39661		1	Hapmap47529-BTA-122384	89243673	833	0.11362	-0.89215	0.88147	0.068684	0.19106
1	Hapmap57391-rs29026905	84269107	790	0.11002	-0.9079	0.8863	0.067612	0.21766		22	ARS-BFGL-NGS-80740	18320948	19577	0.11222	-0.89822	0.88357	0.067372	0.17546		21	ARS-BFGL-NGS-16898	70294301	19380	0.10762	-0.91865	0.88835	0.057917	0.30582		10	ARS-BFGL-NGS-6488	15615838	10414	0.11282	-0.89561	0.88234	0.063663	0.3966		29	ARS-BFGL-NGS-40673	49216792	23304	0.11082	-0.90436	0.88575	0.070296	0.19106
1	ARS-BFGL-BAC-15516	143567931	1344	0.11282	-0.89561	0.8822	0.068489	0.21765		14	ARS-BFGL-NGS-20322	80647010	14662	0.11662	-0.87936	0.86641	0.066019	0.17542		10	BTB-01700213	41389231	10642	0.10662	-0.92319	0.88992	0.059934	0.30582		19	BTB-00754259	45059169	17857	0.10802	-0.91684	0.88785	0.063096	0.3966		17	BTA-41874-no-rs	71165342	16806	0.11662	-0.87936	0.86952	0.068394	0.19105
15	Hapmap58228-rs29016818	43039782	15062	0.10582	-0.92685	0.89	0.06873	0.21765		18	Hapmap39335-BTA-43845	56642741	17381	0.11522	-0.88529	0.87459	0.06631	0.17542		2	BTB-00094591	32971826	1861	0.10262	-0.94174	0.89403	0.059402	0.30581		3	ARS-BFGL-NGS-34881	109979312	3759	0.10482	-0.93146	0.89091	0.064068	0.3966		6	Hapmap56615-rs29012836	35648890	6334	0.11642	-0.8802	0.87094	0.067567	0.19103
20	BTB-00918000	41411040	18481	0.11522	-0.88529	0.87378	0.068615	0.21764		1	BTB-00036784	86888776	807	0.11122	-0.9026	0.885	0.065554	0.17541		12	Hapmap41455-BTA-120930	59144693	12750	0.10262	-0.94174	0.89403	0.058435	0.30581		9	BTB-00866140	88714313	10107	0.11282	-0.89561	0.88234	0.064311	0.39659		5	Hapmap39806-BTA-114315	1941317	5039	0.11282	-0.89561	0.88318	0.066649	0.19103
16	BTB-01188312	70063939	16012	0.10542	-0.92869	0.89025	0.070692	0.21764		23	Hapmap57208-rs29025986	16601543	20145	0.11282	-0.89561	0.88255	0.06671	0.1754		15	ARS-BFGL-NGS-13464	30685947	14939	0.11082	-0.90436	0.87879	0.057257	0.30577		9	ARS-BFGL-NGS-87203	8161026	9379	0.11042	-0.90613	0.88531	0.064876	0.39659		7	ARS-BFGL-NGS-38179	30370816	7450	0.11602	-0.8819	0.87292	0.066083	0.19102
7	BTB-00319743	75662956	7879	0.12082	-0.86192	0.75074	0.065742	0.21762		11	Hapmap42396-BTA-100630	47116171	11777	0.11122	-0.9026	0.885	0.066317	0.1754		12	BTB-01834845	56553579	12732	0.10902	-0.91235	0.88546	0.058386	0.30576		13	ARS-BFGL-NGS-34120	67616199	13674	0.10842	-0.91504	0.88741	0.063662	0.39659		18	ARS-BFGL-NGS-66258	26045554	17090	0.11182	-0.89997	0.88464	0.067905	0.19101
14	ARS-BFGL-NGS-29452	62166389	14506	0.11282	-0.89561	0.8822	0.068639	0.21762		20	BTA-01966-rs29012919	35812416	18408	0.10342	-0.93798	0.89129	0.065379	0.1754		7	BTB-00312274	63994320	7758	0.10862	-0.91415	0.88637	0.058549	0.30576		5	ARS-BFGL-NGS-44991	63527807	5524	0.11162	-0.90085	0.88383	0.063489	0.39656		4	BTB-01591267	89969381	4726	0.10682	-0.92228	0.88936	0.076813	0.19101
16	Hapmap52413-rs29016330	6364246	15483	0.10742	-0.91956	0.88873	0.069142	0.21762		11	BTB-00474587	50592880	11808	0.11502	-0.88615	0.87575	0.065531	0.17539		21	ARS-BFGL-NGS-109350	21117869	18948	0.11082	-0.90436	0.87879	0.057582	0.30575		1	ARS-BFGL-NGS-16536	151379106	1424	0.10542	-0.92869	0.89034	0.063638	0.39656		2	Hapmap42563-BTA-48403	92433589	2355	0.10722	-0.92046	0.88908	0.067038	0.191
3	ARS-BFGL-NGS-97347	9347514	2826	0.11282	-0.89561	0.8822	0.067635	0.21761		5	ARS-BFGL-NGS-43980	88878999	5746	0.11462	-0.88786	0.87742	0.066671	0.17539		17	ARS-BFGL-NGS-13495	69267462	16789	0.10802	-0.91684	0.88761	0.058739	0.30575		15	Hapmap50337-BTA-37006	47494237	15103	0.10382	-0.93611	0.89174	0.06558	0.39656		26	Hapmap28763-BTA-162328	26757136	21751	0.11022	-0.90701	0.88648	0.068202	0.19099
3	ARS-BFGL-NGS-104366	49704834	3142	0.10962	-0.90968	0.88673	0.069302	0.21761		15	ARS-BFGL-NGS-37613	29162110	14918	0.10502	-0.93054	0.89046	0.068198	0.17539		21	ARS-BFGL-NGS-99587	24894169	18984	0.10822	-0.91594	0.88716	0.05843	0.30574		29	UA-IFASA-7109	2680682	22879	0.10742	-0.91956	0.88849	0.064361	0.39655		2	ARS-BFGL-NGS-68289	113287376	2525	0.10522	-0.92961	0.89046	0.067271	0.19099
2	ARS-BFGL-NGS-37296	88511266	2335	0.11542	-0.88444	0.87229	0.068123	0.2176		13	ARS-BFGL-NGS-23830	45325633	13430	0.11962	-0.86685	0.75036	0.066719	0.17538		5	ARS-BFGL-NGS-106749	110864795	5920	0.10802	-0.91684	0.88761	0.059084	0.30574		27	ARS-BFGL-NGS-35260	33435883	22317	0.10522	-0.92961	0.89052	0.063604	0.39655		22	BTB-01806733	48174884	19867	0.11522	-0.88529	0.87687	0.065624	0.19098
3	ARS-BFGL-NGS-104522	22175476	2921	0.10982	-0.90879	0.8865	0.069917	0.2176		7	Hapmap58968-rs29015334	58781492	7717	0.11842	-0.87182	0.83649	0.061735	0.17538		11	ARS-BFGL-NGS-23750	5629691	11352	0.10482	-0.93146	0.89193	0.057524	0.30574		11	ARS-BFGL-NGS-40995	103742782	12239	0.10342	-0.93798	0.89206	0.063717	0.39655		13	ARS-BFGL-NGS-11441	57121781	13557	0.11402	-0.89043	0.8807	0.068531	0.19098
14	BTB-00564066	32815637	14263	0.11042	-0.90613	0.88582	0.06764	0.21759		8	BTB-00631715	53743552	8720	0.11242	-0.89735	0.88324	0.065871	0.17538		5	BTA-73940-no-rs	6242179	5101	0.10202	-0.94458	0.89453	0.05904	0.30574		25	Hapmap44186-BTA-106650	14838782	21223	0.10642	-0.9241	0.88946	0.063877	0.39654		15	BTB-02091993	44584661	15080	0.10862	-0.91415	0.88801	0.066217	0.19098
7	ARS-BFGL-NGS-14531	20500709	7341	0.10982	-0.90879	0.8865	0.068959	0.21759		1	BTA-103555-no-rs	49480638	449	0.10862	-0.91415	0.88775	0.067466	0.17538		17	ARS-BFGL-NGS-62844	12715904	16263	0.10202	-0.94458	0.89453	0.058546	0.30574		25	Hapmap58226-rs29016369	11937399	21194	0.10902	-0.91235	0.88677	0.064586	0.39653		12	ARS-BFGL-NGS-1094	52353075	12674	0.10762	-0.91865	0.88876	0.068447	0.19098
10	BTB-01855834	3250458	10294	0.11082	-0.90436	0.88534	0.069903	0.21758		6	Hapmap44179-BTA-102481	107720898	7050	0.10322	-0.93892	0.8914	0.070218	0.17538		4	ARS-BFGL-NGS-68531	13061952	3963	0.11222	-0.89822	0.86935	0.057558	0.30573		9	BTA-17229-no-rs	40460754	9687	0.10862	-0.91415	0.88721	0.06437	0.39653		16	Hapmap53163-rs29012001	30085992	15639	0.11902	-0.86933	0.82943	0.065507	0.19097
11	ARS-BFGL-NGS-69066	3765380	11334	0.10722	-0.92046	0.88888	0.075294	0.21758		19	BTB-00745347	28768067	17698	0.11322	-0.89388	0.88177	0.065723	0.17537		29	ARS-BFGL-NGS-104120	37991973	23200	0.10682	-0.92228	0.88968	0.057341	0.30573		12	ARS-BFGL-BAC-15026	30668435	12505	0.10822	-0.91594	0.88761	0.063565	0.39653		4	BTB-01637746	48028619	4294	0.11562	-0.88359	0.87506	0.067958	0.19097
16	BTB-01691098	10958964	15511	0.11742	-0.876	0.85048	0.068124	0.21757		24	ARS-BFGL-NGS-1585	25921286	20707	0.11002	-0.9079	0.8864	0.066793	0.17537		13	ARS-BFGL-NGS-62707	70767104	13704	0.10762	-0.91865	0.88835	0.057905	0.30572		9	ARS-BFGL-NGS-102173	60911412	9871	0.10602	-0.92593	0.88982	0.064161	0.39653		16	BTB-00659310	72291455	16034	0.11262	-0.89648	0.88351	0.06845	0.19097
4	BTA-90241-no-rs	107985246	4886	0.11502	-0.88615	0.87469	0.067675	0.21757		1	ARS-BFGL-NGS-37290	137129006	1281	0.10782	-0.91775	0.88847	0.068069	0.17537		3	ARS-BFGL-NGS-95773	33403175	3007	0.10682	-0.92228	0.88968	0.058059	0.30572		18	Hapmap49904-BTA-19486	21584927	17034	0.10642	-0.9241	0.88946	0.06456	0.39651		10	ARS-BFGL-BAC-6513	9714655	10347	0.11522	-0.88529	0.87687	0.069557	0.19096
29	BTA-65410-no-rs	32890074	23151	0.11442	-0.88871	0.87741	0.067923	0.21757		15	Hapmap49137-BTA-37325	65923853	15258	0.10982	-0.90879	0.88661	0.06657	0.17536		20	ARS-BFGL-NGS-94020	34158865	18390	0.10282	-0.9408	0.89385	0.059037	0.30572		24	BTB-00878073	5024793	20534	0.11062	-0.90524	0.88506	0.06446	0.3965		8	BTB-00347130	50725941	8676	0.11282	-0.89561	0.88318	0.068484	0.19095
10	Hapmap41352-BTA-75284	73884120	10994	0.11262	-0.89648	0.8826	0.069065	0.21757		16	BTA-38608-no-rs	37479436	15735	0.11842	-0.87182	0.83649	0.065826	0.17535		19	ARS-BFGL-NGS-68861	51148913	17926	0.10742	-0.91956	0.88872	0.058264	0.30571		12	Hapmap49412-BTA-102739	38660049	12558	0.10802	-0.91684	0.88785	0.064191	0.3965		20	BTB-01905047	47226500	18535	0.11002	-0.9079	0.8867	0.067448	0.19095
12	Hapmap50851-BTA-104846	6426246	12307	0.11062	-0.90524	0.88557	0.06625	0.21757		29	UA-IFASA-7219	32796589	23149	0.11102	-0.90348	0.88519	0.068104	0.17535		1	ARS-BFGL-NGS-109493	146354654	1367	0.10422	-0.93425	0.89251	0.058271	0.30571		5	BTA-05007-rs29019174	15061346	5193	0.10562	-0.92777	0.89019	0.063052	0.3965		4	Hapmap38534-BTA-85405	17556319	4010	0.11002	-0.9079	0.8867	0.068919	0.19094
2	ARS-BFGL-NGS-11470	26861021	1772	0.11362	-0.89215	0.88002	0.07002	0.21756		7	BTB-01309833	30333047	7449	0.11082	-0.90436	0.88546	0.067013	0.17535		7	ARS-BFGL-NGS-104332	26829547	7404	0.10902	-0.91235	0.88546	0.055759	0.3057		7	ARS-BFGL-NGS-5619	48947232	7634	0.10522	-0.92961	0.89052	0.063213	0.3965		5	BTB-02020184	87426979	5731	0.11162	-0.90085	0.88486	0.06529	0.19092
3	Hapmap49707-BTA-68355	75543048	3363	0.11862	-0.87099	0.82187	0.064452	0.21755		4	BTB-01513732	33659806	4167	0.11002	-0.9079	0.8864	0.068646	0.17535		7	BTB-01875088	37150427	7508	0.10462	-0.93239	0.89214	0.059318	0.3057		9	BTB-01072719	24423856	9537	0.10262	-0.94174	0.89264	0.064019	0.39649		11	Hapmap51971-BTA-18711	74867653	12000	0.10842	-0.91504	0.88817	0.066963	0.19092
4	Hapmap40650-BTA-112268	116130179	4965	0.11342	-0.89302	0.88071	0.066051	0.21755		12	ARS-BFGL-NGS-30977	27421957	12475	0.11422	-0.88957	0.87902	0.06829	0.17534		29	BTA-65410-no-rs	32890074	23151	0.10762	-0.91865	0.88835	0.058265	0.30569		24	ARS-BFGL-NGS-91541	30760990	20768	0.10222	-0.94363	0.89293	0.064151	0.39649		10	Hapmap39240-BTA-83371	16875097	10429	0.11802	-0.87349	0.85504	0.064867	0.19091
10	ARS-BFGL-NGS-105361	65212580	10908	0.11362	-0.89215	0.88002	0.067423	0.21754		13	Hapmap49122-BTA-32454	40001727	13374	0.11382	-0.89129	0.88015	0.064033	0.17534		6	BTB-01648819	17134636	6170	0.10222	-0.94363	0.89436	0.058565	0.30569		11	BTB-00470051	28358739	11617	0.11082	-0.90436	0.88481	0.062831	0.39648		8	ARS-BFGL-NGS-17825	90048157	9092	0.11782	-0.87432	0.85849	0.066171	0.19091
4	Hapmap51293-BTA-71066	67701182	4492	0.10742	-0.91956	0.88873	0.06929	0.21754		11	BTA-104617-no-rs	49824565	11801	0.11522	-0.88529	0.87459	0.065982	0.17533		16	ARS-BFGL-NGS-45195	63612072	15949	0.095219	-0.97782	0.89869	0.059047	0.30569		4	ARS-BFGL-NGS-6754	71089406	4527	0.10742	-0.91956	0.88849	0.063006	0.39648		13	BTB-01324240	1867669	13029	0.11422	-0.88957	0.88023	0.065755	0.1909
19	BTA-45324-no-rs	37817322	17793	0.11522	-0.88529	0.87378	0.068084	0.21752		6	ARS-BFGL-NGS-80068	77650126	6750	0.11382	-0.89129	0.88015	0.065926	0.17533		10	Hapmap47175-BTA-110475	60267486	10870	0.11542	-0.88444	0.79663	0.05516	0.30567		9	BTB-01176436	52736750	9770	0.10862	-0.91415	0.88721	0.063524	0.39647		10	ARS-BFGL-BAC-12270	51558941	10760	0.11022	-0.90701	0.88648	0.067695	0.1909
17	ARS-BFGL-BAC-34060	54836125	16615	0.11462	-0.88786	0.87679	0.067878	0.21752		6	BTB-01598793	14851230	6147	0.11182	-0.89997	0.88419	0.068352	0.17533		29	Hapmap50604-BTA-16404	22566055	23042	0.10882	-0.91325	0.88603	0.058246	0.30567		19	ARS-BFGL-NGS-67567	44062337	17847	0.10822	-0.91594	0.88761	0.062349	0.39647		1	BTB-01839901	140996730	1317	0.10902	-0.91235	0.88765	0.067226	0.1909
1	BTA-22049-no-rs	124464855	1161	0.11282	-0.89561	0.8822	0.070222	0.21752		13	BTB-01186854	48980850	13483	0.11022	-0.90701	0.88618	0.065684	0.17533		9	Hapmap41989-BTA-85190	100999972	10235	0.10622	-0.92502	0.89037	0.057373	0.30566		1	BTB-00044397	100172966	950	0.10582	-0.92685	0.89	0.062937	0.39647		4	BTA-72579-no-rs	22706540	4073	0.11902	-0.86933	0.82943	0.068573	0.19089
16	Hapmap44461-BTA-40052	73108337	16041	0.10902	-0.91235	0.88736	0.067175	0.21752		11	BTB-01693261	8943841	11394	0.10882	-0.91325	0.88762	0.066016	0.17533		1	Hapmap43856-BTA-44227	99193415	938	0.10582	-0.92685	0.89085	0.058589	0.30566		16	ARS-BFGL-NGS-18710	59613869	15905	0.10062	-0.95126	0.89389	0.063563	0.39647		11	ARS-BFGL-NGS-27885	25336110	11590	0.11342	-0.89302	0.88201	0.068301	0.19089
8	BTB-01276450	4197969	8242	0.10542	-0.92869	0.89025	0.066881	0.21752		27	Hapmap25490-BTA-103605	1312576	22006	0.10862	-0.91415	0.88775	0.06865	0.17533		5	ARS-BFGL-NGS-19275	114818206	5964	0.10522	-0.92961	0.89152	0.057625	0.30566		13	Hapmap41828-BTA-31980	26404674	13239	0.11142	-0.90172	0.88404	0.06279	0.39646		2	Hapmap46703-BTA-46822	25686918	1759	0.11082	-0.90436	0.88575	0.068674	0.19089
21	UA-IFASA-4137	5335492	18791	0.11782	-0.87432	0.84315	0.06577	0.21751		14	Hapmap28828-BTC-011250	26713734	14189	0.11642	-0.8802	0.86777	0.067017	0.17532		21	BTB-00819102	40143093	19114	0.10642	-0.9241	0.89015	0.057183	0.30565		15	ARS-BFGL-BAC-34776	26790090	14894	0.10322	-0.93892	0.89221	0.063629	0.39646		8	BTB-01066770	97834727	9166	0.10942	-0.91057	0.88729	0.067491	0.19088
12	BTB-02022818	87579030	12983	0.11442	-0.88871	0.87741	0.065867	0.21751		13	ARS-BFGL-NGS-18031	78184563	13789	0.11622	-0.88105	0.86927	0.065044	0.17532		8	ARS-BFGL-NGS-104344	37136374	8536	0.11002	-0.9079	0.88232	0.056774	0.30564		19	BTA-46589-no-rs	19003601	17605	0.10942	-0.91057	0.88637	0.063192	0.39644		7	BTB-01363189	86130978	7982	0.11142	-0.90172	0.88513	0.068538	0.19087
15	Hapmap59089-rs29024353	65408389	15251	0.11322	-0.89388	0.88127	0.068082	0.21751		17	ARS-BFGL-NGS-33185	69111646	16788	0.11462	-0.88786	0.87742	0.067773	0.17532		12	ARS-BFGL-BAC-12434	17238290	12405	0.10462	-0.93239	0.89214	0.056989	0.30564		3	ARS-BFGL-NGS-99618	99242465	3645	0.10882	-0.91325	0.88698	0.063503	0.39644		17	ARS-BFGL-NGS-15039	47170772	16567	0.10882	-0.91325	0.88785	0.066214	0.19087
12	Hapmap49354-BTA-87231	3705325	12288	0.10702	-0.92137	0.88907	0.068741	0.21751		6	BTB-00281051	112239797	7108	0.11362	-0.89215	0.88073	0.064638	0.17532		8	ARS-BFGL-NGS-9736	82044831	8996	0.11122	-0.9026	0.87626	0.058694	0.30563		1	ARS-BFGL-NGS-107861	126434398	1173	0.11222	-0.89822	0.88305	0.063147	0.39643		8	ARS-BFGL-NGS-38434	69923213	8874	0.11522	-0.88529	0.87687	0.067064	0.19086
19	BTB-01692321	28484744	17693	0.10662	-0.92319	0.88938	0.067529	0.21751		2	ARS-BFGL-BAC-35112	20526860	1702	0.11122	-0.9026	0.885	0.067704	0.17532		18	Hapmap60587-rs29022095	48505668	17303	0.11102	-0.90348	0.87757	0.057011	0.30563		11	ARS-BFGL-NGS-53147	78786007	12039	0.11122	-0.9026	0.88426	0.064262	0.39643		12	ARS-BFGL-NGS-102105	15103754	12377	0.11422	-0.88957	0.88023	0.067272	0.19086
17	ARS-BFGL-NGS-7616	16070807	16301	0.11342	-0.89302	0.88071	0.0676	0.2175		18	ARS-BFGL-NGS-17039	44135838	17261	0.11082	-0.90436	0.88546	0.066719	0.17532		19	ARS-BFGL-NGS-106336	36736261	17779	0.10742	-0.91956	0.88872	0.0585	0.30562		20	BTA-50529-no-rs	37333000	18428	0.10682	-0.92228	0.88907	0.063333	0.39643		18	ARS-BFGL-NGS-30634	19135958	17013	0.11982	-0.86603	0.785	0.066148	0.19085
6	Hapmap43679-BTA-76147	48423262	6485	0.11442	-0.88871	0.87741	0.066724	0.21749		3	ARS-BFGL-NGS-102149	110078547	3760	0.11002	-0.9079	0.8864	0.066605	0.17532		3	ARS-BFGL-NGS-6675	21984640	2919	0.10562	-0.92777	0.8911	0.057552	0.30562		14	Hapmap49554-BTA-28269	29014319	14222	0.10662	-0.92319	0.88926	0.063366	0.39643		10	ARS-BFGL-NGS-54940	25972663	10495	0.11282	-0.89561	0.88318	0.06572	0.19085
14	Hapmap60530-rs29020019	23054179	14139	0.11162	-0.90085	0.88423	0.068034	0.21749		4	BTA-71570-no-rs	81497187	4634	0.11282	-0.89561	0.88255	0.064979	0.17531		13	BTB-00750386	75122713	13755	0.10342	-0.93798	0.8933	0.058071	0.30562		21	BTA-98184-no-rs	55532125	19246	0.10242	-0.94269	0.89279	0.064021	0.39643		7	BTA-79057-no-rs	50488296	7650	0.11242	-0.89735	0.88383	0.065725	0.19085
10	ARS-BFGL-NGS-27366	103470001	11275	0.11422	-0.88957	0.87841	0.068529	0.21748		13	BTB-01526358	9352790	13106	0.11242	-0.89735	0.88324	0.067934	0.17531		20	Hapmap25866-BTA-152370	21796393	18286	0.10122	-0.94839	0.89516	0.058735	0.30562		3	BTB-01635437	68575626	3304	0.11602	-0.8819	0.87622	0.062454	0.39642		8	BTB-01975364	72803853	8894	0.11182	-0.89997	0.88464	0.068165	0.19085
2	BTA-49198-no-rs	121289591	2610	0.10982	-0.90879	0.8865	0.067733	0.21747		7	BTB-00264267	27097343	7409	0.11542	-0.88444	0.87354	0.06665	0.1753		6	Hapmap33176-BTA-104879	327345	6011	0.10842	-0.91504	0.88677	0.057865	0.30561		5	Hapmap49735-BTA-74776	103821233	5836	0.11182	-0.89997	0.88357	0.062707	0.39642		16	Hapmap51136-BTA-107420	70155204	16014	0.11062	-0.90524	0.88599	0.068047	0.19085
4	Hapmap55510-rs29010454	43175304	4250	0.11002	-0.9079	0.8863	0.065965	0.21746		9	Hapmap51324-BTA-84103	70248005	9950	0.11442	-0.88871	0.8782	0.066357	0.1753		17	BTB-00677011	44164743	16536	0.10662	-0.92319	0.88992	0.057508	0.30561		18	ARS-BFGL-NGS-77376	55552981	17368	0.11082	-0.90436	0.88481	0.063382	0.39642		2	Hapmap43745-BTA-101961	55341069	2065	0.10482	-0.93146	0.8907	0.068326	0.19085
8	BTA-82891-no-rs	10968744	8305	0.10962	-0.90968	0.88673	0.067831	0.21746		18	Hapmap44238-BTA-42338	14401871	16982	0.11342	-0.89302	0.88133	0.065905	0.1753		25	Hapmap40770-BTA-60247	37526830	21465	0.10502	-0.93054	0.89172	0.057384	0.30561		9	ARS-BFGL-NGS-27841	39166940	9677	0.11062	-0.90524	0.88506	0.063175	0.39642		24	ARS-BFGL-NGS-79951	10966864	20581	0.12042	-0.86356	0.77037	0.067978	0.19084
4	BTB-00200089	79836019	4615	0.11402	-0.89043	0.87908	0.066917	0.21745		2	BTA-02913-rs29010456	63411488	2138	0.11202	-0.8991	0.88388	0.066701	0.17528		13	BTB-02009374	81701980	13823	0.10602	-0.92593	0.89063	0.058822	0.3056		10	ARS-BFGL-NGS-83467	74148902	10998	0.10862	-0.91415	0.88721	0.063097	0.39641		13	ARS-BFGL-BAC-11913	27911263	13256	0.10962	-0.90968	0.8871	0.068451	0.19084
5	ARS-BFGL-NGS-96140	107527186	5876	0.11042	-0.90613	0.88582	0.06842	0.21745		8	ARS-BFGL-NGS-6430	40159162	8565	0.11662	-0.87936	0.86641	0.064887	0.17527		1	ARS-BFGL-NGS-68869	83006326	777	0.10362	-0.93705	0.89311	0.057872	0.3056		4	ARS-BFGL-NGS-41489	71899176	4535	0.10362	-0.93705	0.89191	0.063737	0.39641		23	BTA-15087-rs29026452	46803092	20421	0.11682	-0.87852	0.8679	0.066284	0.19083
12	BTB-00266123	59497466	12756	0.11282	-0.89561	0.8822	0.067967	0.21744		6	Hapmap36639-SCAFFOLD206090_3335	94036712	6877	0.11642	-0.8802	0.86777	0.064876	0.17527		18	BTA-43059-no-rs	37054197	17184	0.10342	-0.93798	0.8933	0.057609	0.30559		22	Hapmap58292-rs29023404	51398402	19895	0.11082	-0.90436	0.88481	0.063202	0.3964		17	ARS-BFGL-NGS-55673	71700273	16812	0.11602	-0.8819	0.87292	0.066392	0.19083
17	Hapmap42485-BTA-25566	42661925	16521	0.11102	-0.90348	0.88512	0.06826	0.21744		5	Hapmap50896-BTA-122135	76811165	5641	0.11522	-0.88529	0.87459	0.065934	0.17527		10	BTA-66230-no-rs	36807581	10598	0.10122	-0.94839	0.89516	0.057429	0.30559		23	ARS-BFGL-NGS-11502	50443262	20462	0.10702	-0.92137	0.88887	0.062439	0.3964		15	ARS-BFGL-NGS-32140	82188315	15409	0.10842	-0.91504	0.88817	0.067358	0.19082
11	Hapmap32032-BTA-128772	59844058	11869	0.10322	-0.93892	0.89157	0.068489	0.21744		11	ARS-BFGL-BAC-14233	38652048	11716	0.11442	-0.88871	0.8782	0.066075	0.17527		3	ARS-BFGL-NGS-90515	96702795	3607	0.11002	-0.9079	0.88232	0.056452	0.30558		22	ARS-BFGL-NGS-85808	49251271	19879	0.11442	-0.88871	0.87984	0.062045	0.39639		13	BTB-00543819	74436097	13751	0.10802	-0.91684	0.88847	0.066864	0.19082
13	ARS-BFGL-NGS-54592	35465554	13325	0.11482	-0.887	0.87576	0.06707	0.21743		24	Hapmap42129-BTA-20041	26892315	20721	0.11282	-0.89561	0.88255	0.065547	0.17527		14	Hapmap22665-BTC-070320	7175839	13935	0.10762	-0.91865	0.88835	0.056624	0.30558		2	BTB-00079476	9311143	1600	0.11402	-0.89043	0.88055	0.063784	0.39639		3	ARS-BFGL-NGS-2973	102289610	3683	0.11782	-0.87432	0.85849	0.066514	0.19081
10	BTB-01797755	71528114	10972	0.11402	-0.89043	0.87908	0.067087	0.21743		2	Hapmap51783-BTA-96615	28692603	1804	0.11002	-0.9079	0.8864	0.065345	0.17527		1	BTB-01661970	51403723	465	0.095819	-0.9748	0.89841	0.061463	0.30558		7	ARS-BFGL-NGS-12557	47252135	7615	0.11402	-0.89043	0.88055	0.063456	0.39639		11	ARS-BFGL-NGS-90639	43296086	11747	0.11002	-0.9079	0.8867	0.067327	0.19081
5	BTA-73258-no-rs	36811811	5348	0.11022	-0.90701	0.88607	0.068293	0.21743		7	BTA-88722-no-rs	98222585	8070	0.096219	-0.9728	0.89471	0.075411	0.17527		27	BTA-103632-no-rs	1250585	22004	0.10262	-0.94174	0.89403	0.058732	0.30557		16	Hapmap33682-BTA-22091	17904939	15558	0.10742	-0.91956	0.88849	0.062881	0.39639		7	Hapmap46728-BTA-78268	16634828	7313	0.11702	-0.87768	0.86662	0.066716	0.1908
13	BTB-01324240	1867669	13029	0.10902	-0.91235	0.88736	0.06837	0.21743		4	ARS-BFGL-NGS-19373	119924805	5018	0.11322	-0.89388	0.88177	0.063444	0.17526		3	ARS-BFGL-NGS-64215	15525599	2874	0.11342	-0.89302	0.85486	0.057781	0.30556		3	BTB-00138041	81673140	3433	0.10382	-0.93611	0.89174	0.06361	0.39639		26	BTA-119936-no-rs	8564813	21577	0.11442	-0.88871	0.87973	0.065278	0.1908
13	ARS-BFGL-NGS-104616	67698840	13675	0.10882	-0.91325	0.88755	0.069777	0.21743		9	BTB-01407863	16119778	9451	0.11262	-0.89648	0.88291	0.065736	0.17526		11	ARS-BFGL-BAC-12412	88537653	12116	0.10802	-0.91684	0.88761	0.057664	0.30556		12	ARS-BFGL-NGS-80997	54686279	12710	0.10102	-0.94934	0.89367	0.063843	0.39639		15	BTA-37249-no-rs	64779638	15245	0.10842	-0.91504	0.88817	0.068932	0.1908
4	Hapmap27013-BTA-158242	23543662	4078	0.10802	-0.91684	0.88827	0.067365	0.21743		15	BTB-00338107	54898376	15153	0.10662	-0.92319	0.88944	0.066143	0.17526		15	BTB-01398275	43157919	15064	0.10442	-0.93332	0.89232	0.056608	0.30556		5	Hapmap23759-BTA-143449	103957794	5838	0.10962	-0.90968	0.88617	0.063088	0.39638		6	Hapmap53612-rs29011400	18723072	6189	0.10762	-0.91865	0.88876	0.06652	0.1908
9	Hapmap41989-BTA-85190	100999972	10235	0.11782	-0.87432	0.84315	0.064982	0.21742		29	ARS-BFGL-NGS-21416	44050471	23246	0.10622	-0.92502	0.8897	0.065636	0.17526		26	BTA-61038-no-rs	26267018	21746	0.10062	-0.95126	0.89559	0.057724	0.30556		5	ARS-BFGL-NGS-53475	39482132	5373	0.10922	-0.91146	0.88655	0.062947	0.39638		14	BTA-108463-no-rs	17033441	14076	0.10762	-0.91865	0.88876	0.066866	0.1908
3	ARS-BFGL-NGS-102345	98085843	3628	0.10402	-0.93518	0.89113	0.069829	0.21742		11	ARS-BFGL-NGS-26123	82236437	12068	0.11882	-0.87016	0.82384	0.064385	0.17525		8	ARS-BFGL-NGS-101846	9133270	8286	0.11342	-0.89302	0.85486	0.056821	0.30555		6	ARS-BFGL-NGS-29047	45568520	6459	0.10642	-0.9241	0.88946	0.062371	0.39638		15	BTB-00595683	36382948	15000	0.09882	-0.95997	0.89328	0.067297	0.1908
1	BTB-00058659	131533041	1228	0.11122	-0.9026	0.88484	0.068236	0.2174		22	ARS-BFGL-NGS-97562	51900773	19901	0.11342	-0.89302	0.88133	0.067706	0.17525		29	UA-IFASA-7742	38015000	23201	0.10742	-0.91956	0.88872	0.057856	0.30555		10	Hapmap48477-BTA-80377	92011190	11166	0.10742	-0.91956	0.88849	0.063396	0.39637		8	Hapmap54720-rs29023017	31948876	8493	0.11262	-0.89648	0.88351	0.068146	0.19079
4	BTB-00186089	56547180	4377	0.10822	-0.91594	0.88807	0.069297	0.2174		7	BTB-00479671	107452906	8145	0.11482	-0.887	0.87647	0.065068	0.17524		23	ARS-BFGL-NGS-78960	13820849	20118	0.10722	-0.92046	0.88905	0.056595	0.30555		24	ARS-BFGL-NGS-57713	27207444	20722	0.10762	-0.91865	0.88828	0.063448	0.39636		20	UA-IFASA-9433	15478658	18216	0.11242	-0.89735	0.88383	0.065974	0.19079
8	ARS-BFGL-NGS-101020	88141495	9066	0.11622	-0.88105	0.86557	0.067878	0.21739		12	ARS-BFGL-NGS-32303	78540440	12885	0.11302	-0.89475	0.88214	0.065927	0.17524		14	UA-IFASA-6233	10090807	13986	0.10702	-0.92137	0.88932	0.056425	0.30555		11	ARS-BFGL-NGS-106748	84974574	12093	0.10702	-0.92137	0.88887	0.063146	0.39636		5	ARS-BFGL-NGS-5790	26986116	5274	0.11102	-0.90348	0.88554	0.06615	0.19079
7	ARS-BFGL-NGS-104708	32228960	7464	0.11322	-0.89388	0.88127	0.067168	0.21739		13	ARS-BFGL-NGS-87646	42705543	13407	0.10962	-0.90968	0.88682	0.067554	0.17524		10	Hapmap48256-BTA-24116	82444410	11059	0.10542	-0.92869	0.8913	0.057936	0.30555		28	BTB-00992306	41807079	22807	0.10562	-0.92777	0.89019	0.063572	0.39636		12	ARS-BFGL-BAC-12462	24824923	12452	0.11862	-0.87099	0.84499	0.064341	0.19078
12	Hapmap42477-BTA-22799	48645720	12627	0.11282	-0.89561	0.8822	0.066397	0.21739		8	Hapmap38700-BTA-81760	69455202	8869	0.10442	-0.93332	0.89079	0.063762	0.17524		2	Hapmap49907-BTA-20483	13170967	1625	0.09942	-0.95705	0.89639	0.058018	0.30555		10	BTB-02009817	50407755	10745	0.10082	-0.9503	0.89378	0.063628	0.39634		21	BTA-52133-no-rs	35100669	19069	0.11282	-0.89561	0.88318	0.065319	0.19078
18	ARS-BFGL-NGS-56579	52486964	17341	0.11202	-0.8991	0.88365	0.066208	0.21739		6	Hapmap53755-rs29023406	115451787	7156	0.11242	-0.89735	0.88324	0.066738	0.17523		14	ARS-BFGL-NGS-12011	72959368	14601	0.11002	-0.9079	0.88232	0.05561	0.30554		1	ARS-BFGL-NGS-12806	136603695	1278	0.10642	-0.9241	0.88946	0.062608	0.39633		1	BTB-02049040	29696010	249	0.11322	-0.89388	0.88232	0.067287	0.19077
8	BTB-01093397	82016661	8995	0.10842	-0.91504	0.88789	0.069094	0.21737		26	BTB-01219956	12064775	21614	0.10902	-0.91235	0.88744	0.064858	0.17523		22	ARS-BFGL-NGS-103852	1232199	19391	0.10722	-0.92046	0.88905	0.058174	0.30554		2	BTB-01559051	53431931	2040	0.10522	-0.92961	0.89052	0.063088	0.39633		12	BTB-00499460	56586007	12733	0.11222	-0.89822	0.88412	0.067596	0.19077
11	BTA-107309-no-rs	80283508	12053	0.10342	-0.93798	0.89146	0.067264	0.21737		9	BTB-01168331	52162143	9765	0.11902	-0.86933	0.80779	0.06369	0.17522		19	ARS-BFGL-NGS-76833	9678313	17504	0.10462	-0.93239	0.89214	0.05822	0.30554		3	ARS-BFGL-NGS-65126	114526324	3802	0.11362	-0.89215	0.88105	0.062059	0.39632		7	ARS-BFGL-NGS-6604	3834871	7228	0.10982	-0.90879	0.8869	0.0682	0.19077
14	BTB-01252028	22544496	14132	0.10562	-0.92777	0.89014	0.068071	0.21736		12	BTB-00266123	59497466	12756	0.11862	-0.87099	0.83023	0.06376	0.17522		29	Hapmap42430-BTA-112191	15520726	22992	0.10282	-0.9408	0.89385	0.05776	0.30554		28	Hapmap49694-BTA-64179	36943445	22758	0.11142	-0.90172	0.88404	0.062404	0.39632		25	Hapmap44186-BTA-106650	14838782	21223	0.10962	-0.90968	0.8871	0.066355	0.19077
27	ARS-BFGL-NGS-24942	36592652	22354	0.11282	-0.89561	0.8822	0.067762	0.21735		10	BTB-00430000	56071742	10820	0.11182	-0.89997	0.88419	0.064109	0.17522		21	BTA-51614-no-rs	18499389	18919	0.10182	-0.94553	0.89469	0.059059	0.30554		1	BTA-21826-no-rs	54958273	500	0.10402	-0.93518	0.8916	0.062126	0.39632		10	ARS-BFGL-NGS-80270	88966467	11124	0.10902	-0.91235	0.88765	0.065809	0.19077
2	ARS-BFGL-NGS-109206	108269454	2466	0.11142	-0.90172	0.88452	0.068017	0.21735		23	ARS-BFGL-NGS-79806	16625327	20146	0.10942	-0.91057	0.88707	0.065967	0.17522		7	BTB-00320521	83621039	7953	0.11122	-0.9026	0.87626	0.056516	0.30553		1	ARS-BFGL-NGS-26803	111389074	1060	0.10162	-0.94648	0.89331	0.063837	0.39632		6	Hapmap53146-ss46526085	109056666	7070	0.11662	-0.87936	0.86952	0.066922	0.19076
5	BTB-01486771	4774743	5077	0.10862	-0.91415	0.88773	0.068242	0.21735		9	ARS-BFGL-NGS-15308	38938171	9673	0.10882	-0.91325	0.88762	0.065906	0.17522		10	ARS-BFGL-NGS-25993	88563925	11119	0.10882	-0.91325	0.88603	0.057552	0.30553		10	BTB-00418915	40109742	10629	0.11042	-0.90613	0.88531	0.063427	0.39631		6	Hapmap43968-BTA-90824	114348630	7137	0.11202	-0.8991	0.88435	0.064636	0.19076
21	Hapmap39792-BTA-95367	64415056	19322	0.11162	-0.90085	0.88423	0.06651	0.21734		9	BTA-84833-no-rs	94407624	10163	0.10582	-0.92685	0.88995	0.065713	0.17522		4	ARS-BFGL-NGS-3000	35555124	4182	0.10642	-0.9241	0.89015	0.056581	0.30553		18	Hapmap30624-BTA-42324	10805833	16953	0.10682	-0.92228	0.88907	0.06245	0.39631		16	ARS-BFGL-NGS-77093	51011081	15827	0.11182	-0.89997	0.88464	0.066457	0.19076
4	ARS-BFGL-NGS-40647	1376938	3860	0.10962	-0.90968	0.88673	0.06738	0.21734		6	BTB-01709638	39277640	6373	0.11082	-0.90436	0.88546	0.065295	0.17521		25	ARS-BFGL-NGS-24279	29977087	21363	0.10222	-0.94363	0.89436	0.057272	0.30553		1	Hapmap24335-BTA-127763	14064065	126	0.10542	-0.92869	0.89034	0.063501	0.39631		7	ARS-BFGL-NGS-95757	12429691	7280	0.10822	-0.91594	0.88833	0.064728	0.19076
5	ARS-BFGL-NGS-40261	864491	5025	0.11302	-0.89475	0.88162	0.065141	0.21733		9	BTA-06907-rs29021263	60177347	9860	0.10822	-0.91594	0.88811	0.066144	0.17521		27	Hapmap60544-rs29026930	27987991	22267	0.096219	-0.9728	0.89821	0.06102	0.30553		13	ARS-BFGL-NGS-75040	53550674	13518	0.10522	-0.92961	0.89052	0.062989	0.39631		3	ARS-BFGL-NGS-108682	121179950	3853	0.11462	-0.88786	0.87903	0.063903	0.19075
28	Hapmap48306-BTA-36540	38449335	22773	0.11262	-0.89648	0.8826	0.067968	0.21733		19	BTA-45069-no-rs	1439012	17440	0.11422	-0.88957	0.87902	0.066462	0.1752		13	ARS-BFGL-NGS-38764	77546073	13783	0.11102	-0.90348	0.87757	0.056193	0.30552		27	ARS-BFGL-NGS-12726	40345497	22398	0.09982	-0.95511	0.89431	0.064146	0.39631		24	Hapmap41159-BTA-113937	20398546	20665	0.11022	-0.90701	0.88648	0.068924	0.19075
4	Hapmap40772-BTA-61438	54446327	4357	0.11202	-0.8991	0.88365	0.066487	0.21733		2	BTB-00078999	4779103	1556	0.11362	-0.89215	0.88073	0.065908	0.1752		5	ARS-BFGL-NGS-67203	54711045	5475	0.10882	-0.91325	0.88603	0.056886	0.30552		15	Hapmap59803-rs29011136	14667911	14780	0.11182	-0.89997	0.88357	0.063251	0.3963		18	ARS-BFGL-NGS-15481	56611355	17380	0.10802	-0.91684	0.88847	0.066523	0.19075
4	BTA-19471-no-rs	54962144	4363	0.10962	-0.90968	0.88673	0.067749	0.21733		5	ARS-BFGL-NGS-42687	105288314	5853	0.10782	-0.91775	0.88847	0.075535	0.1752		6	BTB-01527489	49205249	6495	0.10782	-0.91775	0.888	0.057119	0.30552		5	ARS-BFGL-NGS-12222	81828636	5683	0.11002	-0.9079	0.88576	0.06242	0.3963		5	BTA-72978-no-rs	25699752	5260	0.11682	-0.87852	0.8679	0.064046	0.19074
14	Hapmap60755-rs29010395	49840077	14386	0.10762	-0.91865	0.88859	0.066126	0.21733		23	BTA-56690-no-rs	44458259	20391	0.11222	-0.89822	0.88357	0.06388	0.17519		22	ARS-BFGL-NGS-35481	29403983	19686	0.10322	-0.93892	0.8935	0.057677	0.30552		12	Hapmap58420-rs29021098	28052265	12481	0.10882	-0.91325	0.88698	0.062638	0.3963		16	Hapmap54632-rs29021962	34519715	15697	0.11462	-0.88786	0.87903	0.067649	0.19074
2	Hapmap49560-BTA-29329	136044919	2750	0.10622	-0.92502	0.88966	0.067804	0.21733		29	ARS-BFGL-NGS-31793	8712068	22925	0.11182	-0.89997	0.88419	0.06797	0.17519		19	ARS-BFGL-NGS-105337	35528889	17763	0.10182	-0.94553	0.89469	0.058186	0.30552		9	ARS-BFGL-NGS-2241	82727863	10044	0.11502	-0.88615	0.87877	0.061426	0.39629		7	BTB-00115134	108325851	8154	0.11222	-0.89822	0.88412	0.066519	0.19074
16	Hapmap51221-BTA-38934	4282058	15475	0.10642	-0.9241	0.88952	0.067158	0.21732		4	BTB-00184917	51792757	4329	0.10962	-0.90968	0.88682	0.065222	0.17519		16	ARS-BFGL-NGS-1346	52695137	15844	0.10422	-0.93425	0.89251	0.057356	0.30551		17	ARS-BFGL-NGS-25279	65833965	16742	0.11162	-0.90085	0.88383	0.06162	0.39629		11	ARS-BFGL-NGS-34960	99096532	12187	0.11062	-0.90524	0.88599	0.066152	0.19074
6	Hapmap33288-BTC-033751	38203273	6355	0.11042	-0.90613	0.88582	0.066609	0.21731		1	ARS-BFGL-NGS-71757	64766940	598	0.10522	-0.92961	0.89035	0.063733	0.17519		26	BTB-01442797	8842020	21579	0.10622	-0.92502	0.89037	0.057227	0.3055		26	BTA-60935-no-rs	23876476	21725	0.11022	-0.90701	0.88554	0.062185	0.39629		24	BTB-00888233	37763861	20848	0.11042	-0.90613	0.88624	0.067019	0.19074
5	Hapmap26211-BTA-162829	41637547	5392	0.10822	-0.91594	0.88807	0.067468	0.21731		22	ARS-BFGL-NGS-32388	44533699	19824	0.10482	-0.93146	0.89057	0.067524	0.17519		2	ARS-USMARC-Parent-DQ422949-rs29011466	65069037	2156	0.09862	-0.96094	0.89687	0.059233	0.3055		6	ARS-BFGL-NGS-104112	108076099	7057	0.10902	-0.91235	0.88677	0.062669	0.39629		2	BTB-01297138	68154640	2187	0.10922	-0.91146	0.88747	0.06625	0.19074
18	Hapmap44043-BTA-24219	60205583	17403	0.10762	-0.91865	0.88859	0.066703	0.2173		13	ARS-BFGL-NGS-3159	71919584	13721	0.10422	-0.93425	0.89089	0.065	0.17519		10	BTB-01855834	3250458	10294	0.11102	-0.90348	0.87757	0.056003	0.30549		10	BTA-65377-no-rs	36978160	10600	0.10362	-0.93705	0.89191	0.063159	0.39629		8	BTB-01509839	55084725	8736	0.11602	-0.8819	0.87292	0.066045	0.19073
10	BTA-105432-no-rs	56812824	10830	0.11762	-0.87516	0.84876	0.06628	0.21729		5	ARS-BFGL-NGS-34382	26661043	5272	0.12082	-0.86192	0.62052	0.063774	0.17518		1	ARS-BFGL-BAC-12960	147812230	1389	0.10882	-0.91325	0.88603	0.056137	0.30549		4	ARS-BFGL-NGS-67251	118281321	4992	0.09982	-0.95511	0.89431	0.062574	0.39629		4	BTB-00167579	20136412	4037	0.10582	-0.92685	0.89007	0.067739	0.19073
10	BTB-01261410	29751813	10536	0.11442	-0.88871	0.87741	0.065503	0.21729		1	Hapmap44328-BTA-97952	59256538	532	0.11202	-0.8991	0.88388	0.06885	0.17518		4	Hapmap50078-BTA-71995	20229655	4041	0.10882	-0.91325	0.88603	0.058179	0.30549		14	ARS-BFGL-NGS-32892	29388540	14227	0.11002	-0.9079	0.88576	0.06225	0.39628		21	ARS-BFGL-NGS-35230	28199518	19017	0.11822	-0.87265	0.85046	0.065444	0.19072
15	ARS-BFGL-NGS-67071	48688111	15115	0.11082	-0.90436	0.88534	0.069506	0.21729		5	Hapmap28380-BTA-74649	97011384	5798	0.11142	-0.90172	0.8847	0.069096	0.17518		1	BTB-00033025	64667900	596	0.10222	-0.94363	0.89436	0.057753	0.30549		26	BTB-01078829	8278702	21573	0.10922	-0.91146	0.88655	0.062848	0.39627		10	ARS-BFGL-NGS-3406	26728855	10502	0.10642	-0.9241	0.88968	0.067077	0.19072
7	BTB-01503516	85462590	7972	0.10682	-0.92228	0.88922	0.066994	0.21729		3	BTB-01805031	67303946	3286	0.11022	-0.90701	0.88618	0.066743	0.17518		17	Hapmap40427-BTA-41914	66671839	16756	0.10882	-0.91325	0.88603	0.057452	0.30548		25	Hapmap29912-BTC-019837	6292680	21137	0.10622	-0.92502	0.88965	0.063336	0.39627		27	BTA-92259-no-rs	2342720	22015	0.11062	-0.90524	0.88599	0.06687	0.19071
13	ARS-BFGL-NGS-31606	32979253	13305	0.11242	-0.89735	0.88299	0.06579	0.21728		5	Hapmap46320-BTA-74099	74010148	5611	0.10782	-0.91775	0.88847	0.066273	0.17517		19	Hapmap47630-BTA-45710	49704150	17914	0.10722	-0.92046	0.88905	0.057039	0.30548		12	ARS-BFGL-NGS-39585	32479297	12514	0.10242	-0.94269	0.89279	0.063851	0.39627		1	ARS-BFGL-BAC-35332	71349186	668	0.11222	-0.89822	0.88412	0.065901	0.1907
11	BTA-85474-no-rs	12668083	11445	0.10962	-0.90968	0.88673	0.06719	0.21728		3	BTA-16282-no-rs	58175690	3192	0.10722	-0.92046	0.88899	0.065781	0.17517		3	ARS-BFGL-NGS-67919	78383390	3401	0.11242	-0.89735	0.86817	0.056462	0.30547		26	ARS-BFGL-NGS-41511	50933887	21985	0.11682	-0.87852	0.87404	0.062519	0.39626		7	BTB-00303295	32177281	7463	0.11002	-0.9079	0.8867	0.065461	0.1907
12	Hapmap51188-BTA-21659	35819166	12541	0.10842	-0.91504	0.88789	0.067352	0.21728		8	ARS-BFGL-NGS-73651	52432552	8701	0.10682	-0.92228	0.88928	0.067613	0.17517		1	BTB-01462011	45926861	412	0.10882	-0.91325	0.88603	0.056017	0.30547		7	ARS-BFGL-NGS-17498	16340125	7305	0.11442	-0.88871	0.87984	0.062165	0.39626		10	Hapmap43018-BTA-69257	52011775	10768	0.10742	-0.91956	0.88893	0.066687	0.1907
5	ARS-BFGL-NGS-43980	88878999	5746	0.11622	-0.88105	0.86557	0.067332	0.21727		7	ARS-BFGL-NGS-76864	35532135	7494	0.11902	-0.86933	0.80779	0.065847	0.17516		4	BTA-90241-no-rs	107985246	4886	0.10742	-0.91956	0.88872	0.057115	0.30547		10	Hapmap59040-rs29025644	72202330	10981	0.11122	-0.9026	0.88426	0.063442	0.39626		8	BTB-00339923	28617910	8457	0.10442	-0.93332	0.89096	0.065555	0.1907
5	ARS-BFGL-NGS-15778	111227019	5922	0.11062	-0.90524	0.88557	0.067333	0.21727		10	ARS-BFGL-NGS-29616	20322987	10467	0.11862	-0.87099	0.83023	0.066479	0.17516		4	ARS-BFGL-NGS-27980	87086801	4694	0.10722	-0.92046	0.88905	0.056399	0.30546		10	ARS-BFGL-NGS-35284	62822728	10886	0.10942	-0.91057	0.88637	0.062104	0.39626		8	BTB-02000674	102484992	9211	0.12062	-0.86274	0.76127	0.065179	0.19069
4	Hapmap49924-BTA-24223	11948629	3956	0.11222	-0.89822	0.88338	0.066173	0.21726		2	BTB-01169423	110559605	2497	0.11462	-0.88786	0.87742	0.067092	0.17515		19	Hapmap40990-BTA-45853	54078160	17951	0.10722	-0.92046	0.88905	0.057307	0.30546		26	ARS-BFGL-NGS-1312	48583446	21972	0.11022	-0.90701	0.88554	0.062174	0.39625		29	ARS-BFGL-NGS-106865	31026439	23129	0.11762	-0.87516	0.86257	0.067738	0.19069
14	Hapmap33448-BTC-060018	12672880	14029	0.11022	-0.90701	0.88607	0.065943	0.21726		27	Hapmap39281-BTA-63449	13767421	22105	0.11182	-0.89997	0.88419	0.064122	0.17515		10	ARS-BFGL-NGS-103736	92152083	11169	0.10622	-0.92502	0.89037	0.057382	0.30545		8	ARS-BFGL-NGS-37570	106196262	9255	0.10482	-0.93146	0.89091	0.063328	0.39625		12	BTB-01499587	59286540	12754	0.11442	-0.88871	0.87973	0.065049	0.19069
22	ARS-BFGL-NGS-66300	51804078	19899	0.11002	-0.9079	0.8863	0.067235	0.21726		5	BTB-01226625	33374776	5321	0.10462	-0.93239	0.89068	0.066508	0.17515		2	ARS-BFGL-NGS-68289	113287376	2525	0.10362	-0.93705	0.89311	0.056817	0.30545		12	ARS-BFGL-NGS-13966	26773494	12464	0.10342	-0.93798	0.89206	0.062841	0.39625		20	ARS-BFGL-NGS-18420	5015135	18103	0.11422	-0.88957	0.88023	0.06545	0.19068
2	BTB-01144233	14428308	1636	0.10962	-0.90968	0.88673	0.068241	0.21726		20	ARS-BFGL-NGS-70558	71242163	18766	0.11562	-0.88359	0.87241	0.064428	0.17514		3	Hapmap38204-BTA-17242	90495998	3549	0.10742	-0.91956	0.88872	0.056844	0.30544		3	ARS-BFGL-NGS-103935	56884677	3184	0.10062	-0.95126	0.89389	0.063649	0.39625		17	BTB-01639139	41398527	16500	0.11382	-0.89129	0.88113	0.06474	0.19068
19	Hapmap54918-rs29023719	28677989	17696	0.10742	-0.91956	0.88873	0.066995	0.21726		19	ARS-BFGL-NGS-31164	59742080	18006	0.11282	-0.89561	0.88255	0.064653	0.17514		13	ARS-BFGL-NGS-80072	47485051	13463	0.10722	-0.92046	0.88905	0.056007	0.30544		3	ARS-BFGL-NGS-103300	41844003	3072	0.10842	-0.91504	0.88741	0.062738	0.39624		19	ARS-BFGL-NGS-32711	40968107	17817	0.11102	-0.90348	0.88554	0.064934	0.19068
9	Hapmap46889-BTA-85184	101044571	10236	0.12002	-0.8652	0.78473	0.067148	0.21725		4	ARS-BFGL-NGS-102120	10883984	3940	0.10402	-0.93518	0.89099	0.066305	0.17513		23	ARS-BFGL-NGS-31568	51795496	20477	0.10522	-0.92961	0.89152	0.057215	0.30544		7	BTA-104712-no-rs	57011212	7692	0.09802	-0.96388	0.8952	0.062652	0.39624		13	ARS-BFGL-BAC-11867	12675181	13117	0.10862	-0.91415	0.88801	0.067484	0.19068
15	Hapmap42526-BTA-37604	72914738	15330	0.11442	-0.88871	0.87741	0.065853	0.21725		10	Hapmap40088-BTA-89101	31692125	10549	0.11902	-0.86933	0.80779	0.063788	0.17512		7	ARS-BFGL-NGS-100082	73572091	7854	0.10322	-0.93892	0.8935	0.060669	0.30544		18	ARS-BFGL-NGS-104890	39772580	17214	0.10562	-0.92777	0.89019	0.062125	0.39623		14	UA-IFASA-1789	34352081	14275	0.11582	-0.88274	0.87375	0.065687	0.19067
11	Hapmap49391-BTA-97040	48155240	11786	0.11302	-0.89475	0.88162	0.066119	0.21725		1	ARS-BFGL-NGS-50236	119931878	1117	0.11242	-0.89735	0.88324	0.064456	0.17512		11	ARS-BFGL-BAC-12994	41854251	11736	0.10302	-0.93986	0.89369	0.056477	0.30544		19	ARS-BFGL-NGS-39378	31188595	17727	0.10522	-0.92961	0.89052	0.062161	0.39623		11	Hapmap50593-BTA-120868	72159929	11980	0.11202	-0.8991	0.88435	0.066362	0.19067
6	ARS-BFGL-NGS-21524	18623696	6188	0.11002	-0.9079	0.8863	0.067423	0.21725		9	BTA-24108-no-rs	95041591	10170	0.11082	-0.90436	0.88546	0.068228	0.17512		4	ARS-BFGL-NGS-86901	107836355	4884	0.11142	-0.90172	0.87475	0.05612	0.30543		4	BTB-00567011	82049617	4640	0.09842	-0.96192	0.89501	0.064346	0.39623		21	ARS-BFGL-NGS-86276	45333059	19164	0.11162	-0.90085	0.88486	0.066029	0.19067
24	ARS-BFGL-BAC-28647	25731567	20704	0.10022	-0.95318	0.89293	0.074833	0.21725		27	BTB-00119565	22638168	22201	0.11002	-0.9079	0.8864	0.066559	0.17512		5	ARS-BFGL-NGS-73201	76049319	5631	0.10942	-0.91057	0.88417	0.056494	0.30543		2	Hapmap51783-BTA-96615	28692603	1804	0.11442	-0.88871	0.87984	0.061824	0.39622		17	ARS-BFGL-NGS-61508	55491893	16622	0.11102	-0.90348	0.88554	0.065885	0.19067
17	BTB-00670359	9161572	16227	0.11002	-0.9079	0.8863	0.067155	0.21724		8	BTA-18236-no-rs	76507379	8933	0.10982	-0.90879	0.88661	0.065239	0.17512		10	Hapmap53454-rs29027326	78878993	11026	0.10302	-0.93986	0.89369	0.056326	0.30543		19	UA-IFASA-9731	6523398	17469	0.11062	-0.90524	0.88506	0.061665	0.39622		1	ARS-BFGL-NGS-55389	127429635	1185	0.10882	-0.91325	0.88785	0.065898	0.19067
7	ARS-BFGL-NGS-67859	23519206	7367	0.10742	-0.91956	0.88873	0.068924	0.21724		9	Hapmap42473-BTA-21724	67074512	9929	0.10862	-0.91415	0.88775	0.066536	0.17512		6	Hapmap60794-rs29022851	115008971	7148	0.10902	-0.91235	0.88546	0.056506	0.30542		8	BTB-00349926	59510343	8787	0.10502	-0.93054	0.89072	0.062259	0.39622		11	ARS-BFGL-NGS-85638	79889994	12050	0.10882	-0.91325	0.88785	0.066505	0.19067
14	ARS-BFGL-NGS-84700	41809705	14310	0.11582	-0.88274	0.86914	0.064598	0.21723		2	ARS-BFGL-NGS-16717	970561	1519	0.10242	-0.94269	0.89175	0.066175	0.17512		19	ARS-BFGL-NGS-26114	15654722	17560	0.10462	-0.93239	0.89214	0.057845	0.30542		2	BTA-96624-no-rs	28758897	1806	0.10142	-0.94743	0.89344	0.0629	0.39622		13	Hapmap54192-rs29025257	53719704	13521	0.11342	-0.89302	0.88201	0.065062	0.19066
5	Hapmap40368-BTA-73779	6618844	5107	0.11142	-0.90172	0.88452	0.066937	0.21723		15	BTA-112772-no-rs	13668964	14772	0.11482	-0.887	0.87647	0.063603	0.17511		10	ARS-BFGL-NGS-32379	80910121	11041	0.096619	-0.97081	0.89799	0.056756	0.30541		6	ARS-BFGL-NGS-17026	73734080	6725	0.11282	-0.89561	0.88234	0.062586	0.39621		7	BTB-01362030	85071041	7968	0.11402	-0.89043	0.8807	0.064696	0.19065
7	BTA-78558-no-rs	25599801	7390	0.10982	-0.90879	0.8865	0.065729	0.21722		17	Hapmap41258-BTA-41381	60289891	16674	0.10922	-0.91146	0.88727	0.063529	0.17511		4	ARS-BFGL-NGS-105153	104037612	4856	0.10342	-0.93798	0.8933	0.058549	0.3054		7	BTB-00322452	81910678	7935	0.10702	-0.92137	0.88887	0.062352	0.39621		20	BTA-51187-no-rs	66418024	18715	0.11302	-0.89475	0.88277	0.066425	0.19065
17	BTA-99248-no-rs	8690167	16225	0.11802	-0.87349	0.83535	0.067373	0.21721		16	ARS-BFGL-NGS-84156	42941953	15770	0.10742	-0.91956	0.88884	0.065831	0.17511		27	ARS-BFGL-NGS-48879	14959042	22119	0.11062	-0.90524	0.87963	0.055829	0.30539		8	Hapmap40373-BTA-82910	805394	8218	0.10482	-0.93146	0.89091	0.061966	0.39621		26	BTB-00925415	11102722	21607	0.11102	-0.90348	0.88554	0.065771	0.19065
11	ARS-BFGL-NGS-12929	64313748	11905	0.10862	-0.91415	0.88773	0.066698	0.21721		4	BTB-00183304	47909532	4293	0.11462	-0.88786	0.87742	0.064718	0.1751		5	ARS-BFGL-NGS-105727	112119760	5937	0.10682	-0.92228	0.88968	0.056504	0.30539		10	Hapmap53311-rs29018232	38856220	10620	0.11002	-0.9079	0.88576	0.062505	0.3962		15	BTB-00622293	84003126	15427	0.11022	-0.90701	0.88648	0.067364	0.19065
15	ARS-BFGL-NGS-55534	61927861	15223	0.10602	-0.92593	0.88984	0.067714	0.21721		9	Hapmap23265-BTA-146870	95149286	10172	0.11282	-0.89561	0.88255	0.066098	0.1751		2	UA-IFASA-9607	44116574	1966	0.10422	-0.93425	0.89251	0.057692	0.30539		14	Hapmap41845-BTA-35927	14086905	14051	0.10302	-0.93986	0.89234	0.062626	0.3962		3	BTB-00136366	76327590	3372	0.10942	-0.91057	0.88729	0.065158	0.19065
13	BTB-00511781	4384637	13060	0.11702	-0.87768	0.85596	0.0658	0.2172		1	BTA-108948-no-rs	63575356	585	0.11122	-0.9026	0.885	0.066236	0.1751		12	BTB-00266144	59437039	12755	0.10782	-0.91775	0.888	0.054344	0.30538		13	BTA-34041-no-rs	13334977	13124	0.10182	-0.94553	0.89319	0.0621	0.3962		1	BTB-00132817	49161822	444	0.10822	-0.91594	0.88833	0.068281	0.19065
12	BTA-31795-no-rs	18527013	12414	0.11462	-0.88786	0.87679	0.065344	0.2172		7	Hapmap48700-BTA-26199	109717145	8172	0.10902	-0.91235	0.88744	0.063306	0.1751		1	BTB-01585499	44922334	402	0.10362	-0.93705	0.89311	0.056269	0.30538		2	BTB-01963677	78533652	2282	0.11022	-0.90701	0.88554	0.062455	0.39619		3	BTB-01991408	96545620	3604	0.10602	-0.92593	0.88993	0.066605	0.19065
9	BTB-00400904	82608356	10041	0.11042	-0.90613	0.88582	0.068374	0.2172		2	ARS-BFGL-NGS-102866	76518493	2257	0.10382	-0.93611	0.89111	0.067796	0.1751		5	ARS-BFGL-NGS-57681	108301599	5883	0.10942	-0.91057	0.88417	0.055898	0.30537		10	BTB-00445088	93246483	11180	0.11022	-0.90701	0.88554	0.061901	0.39619		7	ARS-BFGL-NGS-22325	98757265	8077	0.11522	-0.88529	0.87687	0.065515	0.19064
7	Hapmap41973-BTA-80046	82088459	7937	0.10962	-0.90968	0.88673	0.066244	0.2172		7	ARS-BFGL-NGS-69121	46477516	7604	0.10822	-0.91594	0.88811	0.067121	0.17509		9	ARS-BFGL-NGS-106536	46053683	9716	0.10842	-0.91504	0.88677	0.055538	0.30537		5	ARS-BFGL-NGS-22097	3193766	5056	0.10862	-0.91415	0.88721	0.062882	0.39619		24	ARS-BFGL-NGS-73174	3079651	20510	0.11082	-0.90436	0.88575	0.067864	0.19064
6	Hapmap41354-BTA-76501	62048830	6615	0.10942	-0.91057	0.88696	0.066656	0.2172		5	Hapmap40881-BTA-109195	5668143	5094	0.10602	-0.92593	0.88982	0.065727	0.17509		15	ARS-BFGL-NGS-17400	23673146	14861	0.10802	-0.91684	0.88761	0.055191	0.30537		19	BTB-00753901	45380797	17862	0.10782	-0.91775	0.88806	0.062027	0.39619		12	ARS-BFGL-NGS-27730	37211264	12554	0.10402	-0.93518	0.89118	0.074516	0.19064
11	BTB-00459111	11634312	11432	0.10362	-0.93705	0.89137	0.069113	0.2172		9	ARS-BFGL-NGS-53381	83536274	10059	0.11442	-0.88871	0.8782	0.062269	0.17508		9	BTB-00396685	61209187	9874	0.10422	-0.93425	0.89251	0.056634	0.30537		18	ARS-BFGL-NGS-35793	63632070	17419	0.10742	-0.91956	0.88849	0.062512	0.39619		11	ARS-BFGL-NGS-92445	100810072	12200	0.10962	-0.90968	0.8871	0.066184	0.19063
12	BTB-00554213	65602532	12801	0.11122	-0.9026	0.88484	0.066449	0.21719		5	BTA-72980-no-rs	25775985	5262	0.11342	-0.89302	0.88133	0.065878	0.17508		23	UA-IFASA-8264	42581988	20371	0.09982	-0.95511	0.89613	0.057084	0.30537		7	Hapmap42676-BTA-78673	26720606	7403	0.10482	-0.93146	0.89091	0.061871	0.39619		24	ARS-BFGL-NGS-65809	49885214	20956	0.10702	-0.92137	0.88923	0.06664	0.19063
16	ARS-BFGL-NGS-35802	4233985	15474	0.11102	-0.90348	0.88512	0.06615	0.21719		17	ARS-BFGL-NGS-74285	45901331	16554	0.11162	-0.90085	0.88443	0.064411	0.17508		19	ARS-BFGL-NGS-46832	55721945	17963	0.09882	-0.95997	0.89675	0.057423	0.30537		17	Hapmap49164-BTA-42015	74123863	16834	0.10202	-0.94458	0.89305	0.062019	0.39619		15	ARS-BFGL-NGS-105708	67734760	15285	0.10482	-0.93146	0.8907	0.067727	0.19063
21	ARS-BFGL-NGS-98182	67593887	19351	0.10902	-0.91235	0.88736	0.066136	0.21719		3	ARS-BFGL-NGS-83572	82014166	3439	0.10982	-0.90879	0.88661	0.065692	0.17508		18	BTB-00698623	8805310	16929	0.11482	-0.887	0.8143	0.055832	0.30536		6	Hapmap49016-BTA-110674	111607375	7098	0.09942	-0.95705	0.89454	0.062797	0.39619		1	BTB-01165109	50511043	456	0.10122	-0.94839	0.89235	0.066198	0.19063
2	Hapmap48352-BTA-47529	47873555	1988	0.10862	-0.91415	0.88773	0.067985	0.21719		18	ARS-BFGL-NGS-99872	52434006	17340	0.10702	-0.92137	0.88914	0.063957	0.17508		10	BTB-00417533	28172262	10514	0.11102	-0.90348	0.87757	0.056376	0.30536		27	BTA-103632-no-rs	1250585	22004	0.10562	-0.92777	0.89019	0.062619	0.39618		22	Hapmap39236-BTA-70532	19842704	19596	0.11302	-0.89475	0.88277	0.066506	0.19062
9	BTB-01181673	11972126	9407	0.10802	-0.91684	0.88827	0.065854	0.21719		29	ARS-BFGL-NGS-98204	18090509	23011	0.11282	-0.89561	0.88255	0.063733	0.17507		28	Hapmap51965-BTA-101198	36314835	22753	0.09942	-0.95705	0.89639	0.05765	0.30536		5	Hapmap50633-BTA-26590	51604559	5463	0.10442	-0.93332	0.89125	0.062879	0.39618		10	Hapmap31855-BTA-17995	38727661	10619	0.11002	-0.9079	0.8867	0.066643	0.19062
1	BTB-00929993	33806073	289	0.11242	-0.89735	0.88299	0.06746	0.21718		27	ARS-BFGL-NGS-57448	36155097	22350	0.11102	-0.90348	0.88519	0.064252	0.17507		4	BTB-01264154	58349221	4395	0.10982	-0.90879	0.88287	0.056036	0.30535		13	ARS-BFGL-NGS-62464	77981595	13786	0.10222	-0.94363	0.89293	0.062737	0.39617		2	BTA-49769-no-rs	130141723	2691	0.10982	-0.90879	0.8869	0.06583	0.19062
1	Hapmap50687-BTA-41950	30865885	259	0.11302	-0.89475	0.88162	0.065375	0.21717		21	BTB-00818821	40408803	19116	0.10242	-0.94269	0.89175	0.075222	0.17507		4	BTA-29384-no-rs	3914939	3875	0.10802	-0.91684	0.88761	0.055532	0.30535		24	ARS-BFGL-NGS-24392	25332919	20702	0.10182	-0.94553	0.89319	0.061954	0.39617		23	ARS-BFGL-NGS-55476	7627089	20057	0.10962	-0.90968	0.8871	0.065742	0.19062
23	Hapmap42254-BTA-56665	44246320	20387	0.10582	-0.92685	0.89	0.066721	0.21716		10	ARS-BFGL-NGS-93998	37220076	10604	0.11682	-0.87852	0.86408	0.066048	0.17506		15	Hapmap42319-BTA-77091	70436217	15304	0.10222	-0.94363	0.89436	0.056412	0.30535		9	Hapmap44300-BTA-84850	12763747	9417	0.10122	-0.94839	0.89355	0.063962	0.39617		18	ARS-BFGL-NGS-52477	54556209	17360	0.10902	-0.91235	0.88765	0.06649	0.19062
7	Hapmap49023-BTA-112194	33630107	7478	0.10982	-0.90879	0.8865	0.067353	0.21715		9	ARS-BFGL-NGS-74851	23322608	9524	0.11322	-0.89388	0.88177	0.065228	0.17506		3	Hapmap58478-rs29015763	17160057	2889	0.10162	-0.94648	0.89484	0.057882	0.30535		8	Hapmap34677-BES4_Contig489_1116	58789069	8778	0.11022	-0.90701	0.88554	0.061161	0.39616		5	Hapmap50633-BTA-26590	51604559	5463	0.10362	-0.93705	0.89138	0.067293	0.19062
9	Hapmap50128-BTA-84697	89238979	10114	0.10962	-0.90968	0.88673	0.068647	0.21715		22	Hapmap58858-rs29023597	28569757	19682	0.11262	-0.89648	0.88291	0.063646	0.17506		8	ARS-BFGL-NGS-23940	62514917	8816	0.10962	-0.90968	0.88358	0.057021	0.30534		24	ARS-BFGL-NGS-96695	30881740	20769	0.10942	-0.91057	0.88637	0.062819	0.39616		17	Hapmap51996-BTA-26582	38380262	16483	0.11802	-0.87349	0.85504	0.063422	0.19061
20	ARS-BFGL-NGS-102633	65270746	18705	0.10522	-0.92961	0.89037	0.065136	0.21715		3	ARS-BFGL-NGS-15623	111276607	3773	0.10822	-0.91594	0.88811	0.06527	0.17506		4	ARS-BFGL-NGS-18278	32144930	4162	0.10682	-0.92228	0.88968	0.056709	0.30534		12	Hapmap48153-BTA-101745	30273741	12503	0.10922	-0.91146	0.88655	0.060692	0.39616		14	Hapmap49581-BTA-35153	59308078	14476	0.11622	-0.88105	0.87187	0.064995	0.19061
6	Hapmap26856-BTC-043085	82659262	6786	0.10242	-0.94269	0.89195	0.066449	0.21715		15	BTB-00582624	21138866	14826	0.11582	-0.88274	0.87129	0.06484	0.17505		17	ARS-BFGL-NGS-106267	55637193	16625	0.10582	-0.92685	0.89085	0.05729	0.30534		19	UA-IFASA-6929	59688696	18004	0.10682	-0.92228	0.88907	0.06283	0.39616		12	BTA-31715-no-rs	16326231	12394	0.11402	-0.89043	0.8807	0.065157	0.19061
5	Hapmap41431-BTA-111895	91471989	5768	0.11522	-0.88529	0.87378	0.064016	0.21714		3	ARS-BFGL-NGS-20009	12917444	2851	0.11462	-0.88786	0.87742	0.062278	0.17505		4	Hapmap42822-BTA-115746	92006297	4750	0.10382	-0.93611	0.89292	0.054862	0.30534		11	ARS-BFGL-NGS-106173	44611943	11757	0.10622	-0.92502	0.88965	0.06194	0.39616		25	Hapmap48503-BTA-87356	28974015	21348	0.11382	-0.89129	0.88113	0.064744	0.19061
20	ARS-BFGL-NGS-78615	12042259	18188	0.10762	-0.91865	0.88859	0.067775	0.21714		1	BTB-01234729	101033651	964	0.11442	-0.88871	0.8782	0.066179	0.17505		7	BTB-02073790	41207144	7559	0.10942	-0.91057	0.88417	0.055736	0.30533		7	BTB-01950618	59040719	7721	0.10562	-0.92777	0.89019	0.061708	0.39616		13	ARS-BFGL-NGS-18073	51901646	13504	0.11222	-0.89822	0.88412	0.065273	0.19061
10	BTA-98744-no-rs	68089016	10931	0.11482	-0.887	0.87576	0.066098	0.21713		11	BTA-103207-no-rs	7811865	11380	0.11222	-0.89822	0.88357	0.067704	0.17505		18	Hapmap50199-BTA-106275	27449999	17110	0.10622	-0.92502	0.89037	0.055326	0.30533		2	BTB-01806590	59799053	2110	0.10982	-0.90879	0.88596	0.061734	0.39615		26	Hapmap43992-BTA-103071	30508089	21798	0.10782	-0.91775	0.88861	0.067196	0.19061
5	BTB-01832706	37331234	5354	0.11402	-0.89043	0.87908	0.066242	0.21713		24	BTA-57494-no-rs	18313760	20642	0.11222	-0.89822	0.88357	0.063475	0.17505		8	BTB-01729666	96743576	9156	0.11002	-0.9079	0.88232	0.056364	0.30532		3	BTB-01326963	115439388	3816	0.10842	-0.91504	0.88741	0.061403	0.39614		11	ARS-BFGL-BAC-12355	58783251	11858	0.11342	-0.89302	0.88201	0.064925	0.1906
26	ARS-BFGL-NGS-53740	46052762	21958	0.11262	-0.89648	0.8826	0.067554	0.21713		5	Hapmap51304-BTA-74559	93718582	5779	0.11202	-0.8991	0.88388	0.0651	0.17505		6	BTB-00271752	95572055	6902	0.10542	-0.92869	0.8913	0.056723	0.30532		8	Hapmap38700-BTA-81760	69455202	8869	0.10722	-0.92046	0.88868	0.062006	0.39614		13	BTB-00525367	47915618	13468	0.11222	-0.89822	0.88412	0.064573	0.1906
11	ARS-BFGL-NGS-85638	79889994	12050	0.11142	-0.90172	0.88452	0.067035	0.21713		10	ARS-BFGL-NGS-19347	86938713	11108	0.11142	-0.90172	0.8847	0.065056	0.17505		28	Hapmap48306-BTA-36540	38449335	22773	0.10522	-0.92961	0.89152	0.057061	0.30532		19	BTB-00745875	29483931	17706	0.10422	-0.93425	0.89142	0.062255	0.39614		18	ARS-BFGL-NGS-63156	25709879	17088	0.11142	-0.90172	0.88513	0.065533	0.1906
28	ARS-BFGL-NGS-16103	31636252	22712	0.11482	-0.887	0.87576	0.066554	0.21712		2	Hapmap50202-BTA-106854	45026036	1972	0.11102	-0.90348	0.88519	0.064095	0.17505		5	BTA-98387-no-rs	47141525	5442	0.10442	-0.93332	0.89232	0.056698	0.30532		1	ARS-BFGL-BAC-31478	75691167	701	0.10262	-0.94174	0.89264	0.062691	0.39614		13	ARS-BFGL-NGS-77460	59049480	13579	0.11082	-0.90436	0.88575	0.066239	0.1906
4	Hapmap48049-BTA-68465	16608619	4000	0.11342	-0.89302	0.88071	0.066088	0.21712		12	Hapmap44678-BTA-18978	39249662	12560	0.11002	-0.9079	0.8864	0.065305	0.17505		6	Hapmap26296-BTC-051940	82388706	6782	0.10222	-0.94363	0.89436	0.055954	0.30532		4	ARS-BFGL-NGS-106409	9048776	3920	0.11062	-0.90524	0.88506	0.062217	0.39613		17	ARS-BFGL-NGS-32208	41066514	16496	0.10902	-0.91235	0.88765	0.0636	0.1906
3	BTB-01463390	46842537	3109	0.11202	-0.8991	0.88365	0.065853	0.21712		4	BTA-72155-no-rs	103584901	4851	0.11502	-0.88615	0.87575	0.063842	0.17504		25	Hapmap57520-rs29013228	38938896	21473	0.096619	-0.97081	0.89799	0.059941	0.30532		1	BTA-122626-no-rs	10643238	113	0.10982	-0.90879	0.88596	0.060699	0.39613		13	Hapmap57586-rs29015232	6396120	13081	0.11022	-0.90701	0.88648	0.06607	0.19059
1	ARS-BFGL-NGS-5818	150141293	1416	0.11142	-0.90172	0.88452	0.064865	0.21712		13	ARS-BFGL-NGS-803	66960026	13662	0.11002	-0.9079	0.8864	0.066246	0.17504		8	ARS-BFGL-NGS-7798	111830097	9315	0.10922	-0.91146	0.88486	0.056419	0.30531		14	Hapmap23524-BTC-065402	26874157	14193	0.10342	-0.93798	0.89206	0.061523	0.39613		6	BTB-00255537	48671908	6486	0.10202	-0.94458	0.89207	0.069375	0.19059
2	ARS-BFGL-NGS-82865	48217714	1990	0.11582	-0.88274	0.86914	0.065642	0.21711		1	BTA-00854-rs29014005	109573236	1042	0.11842	-0.87182	0.83649	0.063103	0.17503		10	ARS-BFGL-NGS-58299	4888243	10312	0.10602	-0.92593	0.89063	0.05588	0.30531		7	BTB-00324772	88094903	7996	0.10302	-0.93986	0.89234	0.062566	0.39613		12	Hapmap48153-BTA-101745	30273741	12503	0.11682	-0.87852	0.8679	0.065166	0.19058
18	Hapmap58351-rs29010900	24897738	17080	0.11302	-0.89475	0.88162	0.065875	0.21711		15	ARS-BFGL-NGS-73890	25669397	14880	0.11382	-0.89129	0.88015	0.065411	0.17503		20	BTB-00784470	43381899	18499	0.10562	-0.92777	0.8911	0.055383	0.30531		9	ARS-BFGL-NGS-52906	101170043	10238	0.11502	-0.88615	0.87877	0.061351	0.39612		20	BTB-00790654	59627852	18644	0.11362	-0.89215	0.88147	0.065943	0.19058
1	BTB-00044897	105477614	997	0.11162	-0.90085	0.88423	0.066303	0.21711		8	BTB-00353359	63931756	8828	0.11162	-0.90085	0.88443	0.064567	0.17503		20	BTA-91483-no-rs	48510710	18544	0.10462	-0.93239	0.89214	0.056203	0.30531		4	BTA-71636-no-rs	94085456	4775	0.11182	-0.89997	0.88357	0.061572	0.39612		3	ARS-BFGL-NGS-24905	65303582	3257	0.11802	-0.87349	0.85504	0.064138	0.19057
3	BTA-12976-rs29024920	13842528	2860	0.11122	-0.9026	0.88484	0.063981	0.21711		9	Hapmap39044-BTA-85348	22961361	9520	0.10922	-0.91146	0.88727	0.063234	0.17503		29	ARS-BFGL-NGS-15912	15464156	22991	0.10462	-0.93239	0.89214	0.056279	0.30531		13	ARS-BFGL-BAC-11941	31750419	13295	0.11002	-0.9079	0.88576	0.061009	0.39612		3	BTB-00142063	91840020	3562	0.11202	-0.8991	0.88435	0.063059	0.19057
10	ARS-BFGL-BAC-12299	54735314	10808	0.10962	-0.90968	0.88673	0.064422	0.21711		4	ARS-BFGL-NGS-16539	95359641	4787	0.10882	-0.91325	0.88762	0.066665	0.17503		8	Hapmap54235-rs29024181	44511061	8605	0.09802	-0.96388	0.89725	0.056842	0.30531		7	BTA-78636-no-rs	40552365	7549	0.10902	-0.91235	0.88677	0.061544	0.39612		5	Hapmap43887-BTA-58386	54045462	5470	0.10902	-0.91235	0.88765	0.065339	0.19057
11	ARS-BFGL-NGS-14236	86048363	12100	0.10802	-0.91684	0.88827	0.068045	0.21711		2	BTB-01146092	56775988	2087	0.10702	-0.92137	0.88914	0.064187	0.17503		27	ARS-BFGL-NGS-39846	33788321	22323	0.10902	-0.91235	0.88546	0.055064	0.3053		5	ARS-BFGL-NGS-12640	23861315	5245	0.10502	-0.93054	0.89072	0.062649	0.39612		3	Hapmap42796-BTA-108223	2449969	2774	0.10862	-0.91415	0.88801	0.065079	0.19057
4	ARS-BFGL-NGS-38914	22227807	4066	0.10702	-0.92137	0.88907	0.067669	0.21711		8	BTB-00350148	59905644	8791	0.10702	-0.92137	0.88914	0.064772	0.17503		2	ARS-BFGL-NGS-22750	130328684	2693	0.10522	-0.92961	0.89152	0.056583	0.3053		24	BTA-110818-no-rs	29450475	20750	0.10482	-0.93146	0.89091	0.062167	0.39612		7	ARS-BFGL-NGS-67072	111891998	8203	0.10822	-0.91594	0.88833	0.069292	0.19057
24	Hapmap47666-BTA-57955	35097669	20816	0.11722	-0.87684	0.85253	0.063466	0.2171		15	ARS-BFGL-NGS-67071	48688111	15115	0.11682	-0.87852	0.86408	0.064139	0.17502		3	ARS-BFGL-NGS-73929	10713470	2838	0.11442	-0.88871	0.82855	0.056185	0.30529		6	ARS-BFGL-NGS-98747	47838726	6480	0.10322	-0.93892	0.89221	0.062552	0.39612		9	BTB-01737039	32004342	9607	0.12743	-0.83555	0.41042	0.062077	0.19056
6	BTB-01709638	39277640	6373	0.11082	-0.90436	0.88534	0.066035	0.2171		25	ARS-BFGL-NGS-36624	41497446	21499	0.11642	-0.8802	0.86777	0.065297	0.17502		4	ARS-BFGL-NGS-22774	4790444	3882	0.10982	-0.90879	0.88287	0.055309	0.30529		3	INRA-483	3397426	2780	0.10302	-0.93986	0.89234	0.062306	0.39612		14	Hapmap51590-BTA-40163	35106062	14281	0.11562	-0.88359	0.87506	0.064352	0.19056
										25	Hapmap40362-BTA-59892	202554	21070	0.11302	-0.89475	0.88214	0.063807	0.17502		16	Hapmap59580-rs29024595	42206083	15764	0.10662	-0.92319	0.88992	0.05649	0.30529		19	ARS-BFGL-NGS-79203	29279305	17702	0.10302	-0.93986	0.89234	0.061445	0.39612		25	Hapmap39682-BTA-74189	15151658	21227	0.11462	-0.88786	0.87903	0.065434	0.19056
										13	BTB-00543819	74436097	13751	0.11142	-0.90172	0.8847	0.065211	0.17502		7	ARS-BFGL-NGS-107523	112233306	8211	0.10422	-0.93425	0.89251	0.057723	0.30529		1	BTA-24432-no-rs	91093330	864	0.10202	-0.94458	0.89305	0.062439	0.39612		16	ARS-BFGL-NGS-44177	50928943	15826	0.11382	-0.89129	0.88113	0.066495	0.19056
										10	ARS-BFGL-NGS-84148	53289822	10788	0.10902	-0.91235	0.88744	0.064961	0.17502		3	BTA-95308-no-rs	95877445	3596	0.11202	-0.8991	0.87041	0.05497	0.30528		6	BTB-00252870	41530548	6402	0.10162	-0.94648	0.89331	0.061992	0.39612		9	BTA-84353-no-rs	80859295	10016	0.11362	-0.89215	0.88147	0.066005	0.19056
										5	ARS-BFGL-NGS-39989	7525986	5117	0.10882	-0.91325	0.88762	0.067379	0.17502		21	ARS-BFGL-NGS-107391	46018333	19166	0.11082	-0.90436	0.87879	0.057073	0.30528		25	Hapmap25383-BTC-001479	4514909	21106	0.09822	-0.9629	0.89511	0.062335	0.39612		21	ARS-BFGL-NGS-1111	9888915	18836	0.11342	-0.89302	0.88201	0.066812	0.19055
										3	ARS-BFGL-NGS-55894	112955526	3795	0.11922	-0.8685	0.78949	0.064217	0.17501		10	Hapmap38976-BTA-71247	54582753	10804	0.10942	-0.91057	0.88417	0.055619	0.30528		19	ARS-BFGL-NGS-21145	51215413	17927	0.11782	-0.87432	0.87142	0.060714	0.39611		28	ARS-BFGL-NGS-6434	18758510	22606	0.10802	-0.91684	0.88847	0.064681	0.19055
																				4	Hapmap32385-BTA-161252	90729174	4733	0.10362	-0.93705	0.89311	0.056804	0.30528		2	BTB-01853142	16560591	1659	0.11202	-0.8991	0.88337	0.061731	0.39611		25	ARS-BFGL-NGS-60954	22166475	21284	0.10222	-0.94363	0.89199	0.066928	0.19055
																				7	BTB-00329146	106872297	8137	0.10322	-0.93892	0.8935	0.057829	0.30528		21	ARS-BFGL-NGS-19338	66679072	19341	0.10242	-0.94269	0.89279	0.062498	0.39611
																														19	ARS-BFGL-NGS-104734	51538272	17930	0.09922	-0.95802	0.89463	0.061573	0.39611
																														27	ARS-BFGL-NGS-67277	24190961	22224	0.11222	-0.89822	0.88305	0.06068	0.3961
																														18	ARS-BFGL-NGS-101349	6656191	16903	0.10762	-0.91865	0.88828	0.061731	0.3961
																														7	Hapmap41088-BTA-78936	52419683	7659	0.10662	-0.92319	0.88926	0.061573	0.3961
																														11	Hapmap48543-BTA-98093	59319163	11863	0.10522	-0.92961	0.89052	0.061543	0.3961
																														11	ARS-BFGL-NGS-70302	69270522	11952	0.10282	-0.9408	0.89248	0.061883	0.3961
																														28	BTA-90996-no-rs	7068698	22489	0.096619	-0.97081	0.89573	0.062886	0.3961










[truncated: 18 more columns]
